# Supplementary material for: The Bicocca sampling days model: a participatory citizen science approach to environmental microbiome research and education
Source: ISME Commun. 2025 Nov 22;5(1):ycaf220. doi: 10.1093/ismeco/ycaf220 (PMC12704432; doi:10.1093/ismeco/ycaf220)
Supplement: Additional_file_2_ycaf220 [file additional_file_2_ycaf220.txt]

###### Scale reliability

  # import your data
library(readxl)
SSI_rel <- read_excel("DATASET") #your data should consist in the scale's items as columns, each with the scores of the respondents in raws
View(SSI_rel)

  # calculate Cronbach’s alpha
install.packages("ltm")
library(ltm)
cronbach.alpha(DATASET) 

  # calculate The Omega total coeff.
install.packages("psych")
install.packages("GPArotation")
library(psych)
omega(DATASET)  #alpha, omega 
omega(DATASET, poly=TRUE) #using polychoric covariance matrix instead of Pearson Covariance)
