# Supplementary material for: The Bicocca sampling days model: a participatory citizen science approach to environmental microbiome research and education
Source: ISME Commun. 2025 Nov 22;5(1):ycaf220. doi: 10.1093/ismeco/ycaf220 (PMC12704432; doi:10.1093/ismeco/ycaf220)
Supplement: Additional_file_3_ycaf220 [file additional_file_3_ycaf220.xlsx]

## Sheet: BSDs_sample_metadata
edition_number	BSD_sample_number_replicate	BSD_sample_replicate	BSD_sample_number	new_sample_name	replicate	new_sample_name_replicate	sampling_area	sampling_area_Vivaio	sampling_area_Piazza della Scienza	sampling_area_Piazza dell'Ateneo Nuovo	sample_type	sample_type_surface	sample_type_soil	sample_type_water	surface_type	indoor_outdoor	generic_sampling_point	intermediate_sampling_point	sampling_point	notes	picture	picture_URL	sample_coordinates	sample_coordinates_latitude	sample_coordinates_longitude	sample_coordinates_altitude	sample_coordinates_precision	sample_date	sample_time	index	Column2
BSD1	73A	A	73	BSD1_piazza-ateneo_Ashtray	r1	BSD1_piazza-ateneo_Ashtray-1_r1	piazza-ateneo	0	0	1	swab	1	0	0	Raccoglitore sigarette	outdoor	anthropic-element	Ashtray	Ashtray	NA	IMG_2616-17_45_55.jpeg	https://drive.google.com/uc?id=1IshSg31qUV4YU6RLLdPjH_db42SbkgdX	45.51782 9.213948 131.85261154174805 13.54741899361559	45.5178	9.21395	131.853	13.5474	2023-06-22 17:46:00	2023-06-22 17:46:00	523
BSD1	73B	B	73	BSD1_piazza-ateneo_Ashtray	r2	BSD1_piazza-ateneo_Ashtray-1_r2	piazza-ateneo	0	0	1	swab	1	0	0	Raccoglitore sigarette	outdoor	anthropic-element	Ashtray	Ashtray	NA	IMG_2616-17_46_37.jpeg	https://drive.google.com/uc?id=1fC2z90YyZQOaUwBwIotQrhK2Lz4y6SGC	45.517848 9.213877 134.74470143392682 4.463418439242952	45.5178	9.21388	134.745	4.46342	2023-06-22 17:46:00	2023-06-22 17:46:00	524
BSD1	73C	C	73	BSD1_piazza-ateneo_Ashtray	r3	BSD1_piazza-ateneo_Ashtray-1_r3	piazza-ateneo	0	0	1	swab	1	0	0	Raccoglitore sigarette	outdoor	anthropic-element	Ashtray	Ashtray	NA	IMG_2616-17_47_3.jpeg	https://drive.google.com/uc?id=1tcgyCm8chYD0sg29sh-6dozs0Q-CJs2i	45.517839 9.213867 133.2838249206543 5.995400400273423	45.5178	9.21387	133.284	5.9954	2023-06-22 17:47:00	2023-06-22 17:47:00	525
BSD1	78A	A	78	BSD1_piazza-ateneo_Banner	r1	BSD1_piazza-ateneo_Banner-1_r1	piazza-ateneo	0	0	1	swab	1	0	0	Striscione	outdoor	vertical-surface	Sign	Banner	NA	168744966480654974266905357056-18_1_10.jpg	https://drive.google.com/uc?id=16KUSowgcR-axO7Dout0AIA-qJ0Pdo3Pr	45.518192 9.214026 181.6999969482422 11.678000450134277	45.5182	9.21403	181.7	11.678	2023-06-22 18:01:00	2023-06-22 18:01:00	538
BSD1	78B	B	78	BSD1_piazza-ateneo_Banner	r2	BSD1_piazza-ateneo_Banner-1_r2	piazza-ateneo	0	0	1	swab	1	0	0	Striscione	outdoor	vertical-surface	Sign	Banner	NA	16874497009393198871373740486718-18_1_47.jpg	https://drive.google.com/uc?id=1JR1vAPV9qGAT-cMW2dsxwfRctS0a6SAD	45.518198 9.214106 181.6999969482422 7.802999973297119	45.5182	9.21411	181.7	7.803	2023-06-22 18:01:00	2023-06-22 18:01:00	539
BSD1	78C	C	78	BSD1_piazza-ateneo_Banner	r3	BSD1_piazza-ateneo_Banner-1_r3	piazza-ateneo	0	0	1	swab	1	0	0	Striscione	outdoor	vertical-surface	Sign	Banner	NA	16874497378295572134970265911498-18_2_31.jpg	https://drive.google.com/uc?id=1z6nxeMtQt3DKA3JmEmjnCEtdZZFwdfn5	45.518224 9.214111 182.5 6.7870001792907715	45.5182	9.21411	182.5	6.787	2023-06-22 18:02:00	2023-06-22 18:02:00	540
BSD1	21A	A	21	BSD1_piazza-ateneo_Bench	r1	BSD1_piazza-ateneo_Bench-1_r1	piazza-ateneo	0	0	1	swab	1	0	0	Panchina	outdoor	seat	Bench	Bench	NA	2023-06-2217.58.061360780769422162124-17_58_13.jpg	https://drive.google.com/uc?id=1N2nfPS5vdhxRTjRwUBOgfB46vtiZMzhC	45.518316 9.213906 183.016287908889 4.90000009536743	45.5183	9.21391	183.016	4.9	2023-06-22 17:58:00	2023-06-22 17:58:00	349
BSD1	21B	B	21	BSD1_piazza-ateneo_Bench	r2	BSD1_piazza-ateneo_Bench-1_r2	piazza-ateneo	0	0	1	swab	1	0	0	Panchina	outdoor	seat	Bench	Bench	NA	2023-06-2217.59.094538916747587874214-17_59_23.jpg	https://drive.google.com/uc?id=1UAJs2Znp_fMdGUB6o_UzXMSokS4FIH-G	45.518286 9.214383 186.597964587621 19	45.5183	9.21438	186.598	19	2023-06-22 17:59:00	2023-06-22 17:59:00	350
BSD1	21C	C	21	BSD1_piazza-ateneo_Bench	r3	BSD1_piazza-ateneo_Bench-1_r3	piazza-ateneo	0	0	1	swab	1	0	0	Panchina	outdoor	seat	Bench	Bench	NA	2023-06-2217.59.491600336858687000496-17_59_56.jpg	https://drive.google.com/uc?id=16wVuysCiX3s6Vmo6Rbw3Fc3P4840CJ42	45.518314 9.214412 181.175566626713 4.90000009536743	45.5183	9.21441	181.176	4.9	2023-06-22 18:00:00	2023-06-22 18:00:00	351
BSD1	89A	A	89	BSD1_piazza-ateneo_Bench	r1	BSD1_piazza-ateneo_Bench-2_r1	piazza-ateneo	0	0	1	swab	1	0	0	Marmo	outdoor	seat	Bench	Bench	NA	2023-06-2218.05.271642942964507789193-18_5_57.jpg	https://drive.google.com/uc?id=1lc3nZvGXTLmGBLWr0wCs2pFqCv_VhLI8	45.518254 9.214195 184.360533659696 55	45.5183	9.2142	184.361	55	2023-06-22 02:06:00	2023-06-22 02:06:00	571
BSD1	89B	B	89	BSD1_piazza-ateneo_Bench	r2	BSD1_piazza-ateneo_Bench-2_r2	piazza-ateneo	0	0	1	swab	1	0	0	Marmo	outdoor	seat	Bench	Bench	NA	2023-06-2218.06.304468371138895435657-18_6_48.jpg	https://drive.google.com/uc?id=1BSBE9eKlEdB8lT9I-J0EkmVfLJqT6I3j	45.518014 9.214739 180.919029053301 24.1595134735107	45.518	9.21474	180.919	24.1595	2023-06-22 18:07:00	2023-06-22 18:07:00	572
BSD1	89C	C	89	BSD1_piazza-ateneo_Bench	r3	BSD1_piazza-ateneo_Bench-2_r3	piazza-ateneo	0	0	1	swab	1	0	0	Marmo	outdoor	seat	Bench	Bench	NA	2023-06-2218.07.42210692555760387785-18_7_50.jpg	https://drive.google.com/uc?id=1WmJ6B9k-VZtXO6-1u2ENezl7baF2PPzn	45.517963 9.214668 178.021183078177 54.6350364685059	45.518	9.21467	178.021	54.635	2023-06-22 18:07:00	2023-06-22 18:07:00	573
BSD1	48A	A	48	BSD1_piazza-ateneo_BenchNonSmokers	r1	BSD1_piazza-ateneo_BenchNonSmokers-1_r1	piazza-ateneo	0	0	1	swab	1	0	0	Panchina	outdoor	seat	Bench	BenchNonSmokers	NA	16874500583495209693201308464567-18_7_43.jpg	https://drive.google.com/uc?id=1eef45cdW3imcRiMc9r2YqaGxorobrqo2	45.5179 9.214138 181.09999084472656 11.913000106811523	45.5179	9.21414	181.1	11.913	2023-06-22 18:07:00	2023-06-22 18:07:00	442
BSD1	48B	B	48	BSD1_piazza-ateneo_BenchNonSmokers	r2	BSD1_piazza-ateneo_BenchNonSmokers-1_r2	piazza-ateneo	0	0	1	swab	1	0	0	Panchina	outdoor	seat	Bench	BenchNonSmokers	NA	16874500946128813930651751960544-18_8_17.jpg	https://drive.google.com/uc?id=1DUVAB885fGQ0n8zBTclbDTcv8y_zWVwS	45.517902 9.214146 181.5 57.643001556396484	45.5179	9.21415	181.5	57.643	2023-06-22 18:08:00	2023-06-22 18:08:00	443
BSD1	48C	C	48	BSD1_piazza-ateneo_BenchNonSmokers	r3	BSD1_piazza-ateneo_BenchNonSmokers-1_r3	piazza-ateneo	0	0	1	swab	1	0	0	Panchina	outdoor	seat	Bench	BenchNonSmokers	NA	16874501331917780107476303867808-18_8_56.jpg	https://drive.google.com/uc?id=10DrAkYvd6e6GZ7xojRbCAQCSgC_Qbt7T	45.51803 9.214232 181.5 4.625	45.518	9.21423	181.5	4.625	2023-06-22 18:09:00	2023-06-22 18:09:00	444
BSD1	59A	A	59	BSD1_piazza-ateneo_BenchNonSmokers	r1	BSD1_piazza-ateneo_BenchNonSmokers-2_r1	piazza-ateneo	0	0	1	swab	1	0	0	Panchina	outdoor	seat	Bench	BenchNonSmokers	NA	IMG_6044-17_46_53.jpeg	https://drive.google.com/uc?id=1ehRpKN2wOF2PbZ6B4s4miaqJ0oUi_CsV	45.517786 9.213621 130.5079103615135 12.748476546688797	45.5178	9.21362	130.508	12.7485	2023-06-22 17:46:00	2023-06-22 17:46:00	475
BSD1	59B	B	59	BSD1_piazza-ateneo_BenchNonSmokers	r2	BSD1_piazza-ateneo_BenchNonSmokers-2_r2	piazza-ateneo	0	0	1	swab	1	0	0	Panchina	outdoor	seat	Bench	BenchNonSmokers	NA	IMG_6044-17_47_19.jpeg	https://drive.google.com/uc?id=1pxBhWdd4F8mEywAzffKSSu3XSjoRPkHx	45.517758 9.213796 130.45409820682514 12.51904501090899	45.5178	9.2138	130.454	12.519	2023-06-22 17:47:00	2023-06-22 17:47:00	476
BSD1	59C	C	59	BSD1_piazza-ateneo_BenchNonSmokers	r3	BSD1_piazza-ateneo_BenchNonSmokers-2_r3	piazza-ateneo	0	0	1	swab	1	0	0	Panchina area non fumatori	outdoor	seat	Bench	BenchNonSmokers	NA	16874487975811513991312158062788-17_46_41.jpg	https://drive.google.com/uc?id=1IiPbc7w-m9Qewp_z8gFb_p8p3dUIH_tZ	45.517749 9.213579 181.09999084472656 12.664999961853027	45.5177	9.21358	181.1	12.665	2023-06-22 17:46:00	2023-06-22 17:46:00	477
BSD1	101A	A	101	BSD1_piazza-ateneo_BenchNonSmokers	r1	BSD1_piazza-ateneo_BenchNonSmokers-3_r1	piazza-ateneo	0	0	1	swab	1	0	0	Panchina non area fumatori	outdoor	seat	Bench	BenchNonSmokers	NA	16874485592793743215604747857077-17_42_44.jpg	https://drive.google.com/uc?id=16nfua5sWSW-j0RRBaggVovN95UFPMWm5	45.517974 9.213633 181.89999389648438 22.44700050354004	45.518	9.21363	181.9	22.447	2023-06-22 17:43:00	2023-06-22 17:43:00	4
BSD1	101B	B	101	BSD1_piazza-ateneo_BenchNonSmokers	r2	BSD1_piazza-ateneo_BenchNonSmokers-3_r2	piazza-ateneo	0	0	1	swab	1	0	0	Panchina non area fumatori	outdoor	seat	Bench	BenchNonSmokers	NA	16874485073617006654556172516171-17_41_56.jpg	https://drive.google.com/uc?id=1IAJ-dUMgknu3jUovFp-HpcFzntwMShJN	45.517958 9.213678 181.89999389648438 37.64400100708008	45.518	9.21368	181.9	37.644	2023-06-22 17:42:00	2023-06-22 17:42:00	5
BSD1	101C	C	101	BSD1_piazza-ateneo_BenchNonSmokers	r3	BSD1_piazza-ateneo_BenchNonSmokers-3_r3	piazza-ateneo	0	0	1	swab	1	0	0	Panchina	outdoor	seat	Bench	BenchNonSmokers	NA	16874484161798095597930858379775-17_40_30.jpg	https://drive.google.com/uc?id=1QOXM8Q8--yxdyceJ-oOFluVLeveTw8tc	45.518125 9.214243 181.89999389648438 54.74700164794922	45.5181	9.21424	181.9	54.747	2023-06-22 17:41:00	2023-06-22 17:41:00	6
BSD1	76A	A	76	BSD1_piazza-ateneo_BenchSmokers	r1	BSD1_piazza-ateneo_BenchSmokers-1_r1	piazza-ateneo	0	0	1	swab	1	0	0	Area fumatori	outdoor	seat	Bench	BenchSmokers	NA	IMG_20230622_174554-17_46_22.jpg	https://drive.google.com/uc?id=1TBYqzAVIcfK6vAYRkDGVx3Dpp26ybmmC	45.517867 9.213922 181.09999084472656 7.007999897003174	45.5179	9.21392	181.1	7.008	2023-06-22 17:46:00	2023-06-22 17:46:00	532
BSD1	76B	B	76	BSD1_piazza-ateneo_BenchSmokers	r2	BSD1_piazza-ateneo_BenchSmokers-1_r2	piazza-ateneo	0	0	1	swab	1	0	0	Area fumatori	outdoor	seat	Bench	BenchSmokers	NA	IMG_20230622_174554-17_46_49.jpg	https://drive.google.com/uc?id=1f5BsCQK09seQPK31BaSr7P4lh0i41Aro	45.517867 9.213922 177.6999969482422 86.13200378417969	45.5179	9.21392	177.7	86.132	2023-06-22 17:46:00	2023-06-22 17:46:00	533
BSD1	76C	C	76	BSD1_piazza-ateneo_BenchSmokers	r3	BSD1_piazza-ateneo_BenchSmokers-1_r3	piazza-ateneo	0	0	1	swab	1	0	0	Area fumatori	outdoor	seat	Bench	BenchSmokers	NA	IMG_20230622_174554-17_47_19.jpg	https://drive.google.com/uc?id=1T7OTn_svJS8FCCELBTqyHNM8p8CrxMwQ	45.517828 9.213641 177.6999969482422 20	45.5178	9.21364	177.7	20	2023-06-22 17:47:00	2023-06-22 17:47:00	534
BSD1	71A	A	71	BSD1_piazza-ateneo_BenchSmokers	r1	BSD1_piazza-ateneo_BenchSmokers-2_r1	piazza-ateneo	0	0	1	swab	1	0	0	Panchina area fumatori	outdoor	seat	Bench	BenchSmokers	NA	20230622_173332-17_35_7.jpg	https://drive.google.com/uc?id=1NjzbmU5xwHMyYHOtMltv24J3iRhuUKim	45.51783 9.213632 177.6999969482422 13.038999557495117	45.5178	9.21363	177.7	13.039	2023-06-22 17:35:00	2023-06-22 17:35:00	517
BSD1	71B	B	71	BSD1_piazza-ateneo_BenchSmokers	r2	BSD1_piazza-ateneo_BenchSmokers-2_r2	piazza-ateneo	0	0	1	swab	1	0	0	Panchina area fumatori	outdoor	seat	Bench	BenchSmokers	NA	20230622_173522-17_35_49.jpg	https://drive.google.com/uc?id=15doRzgPXlZWfzG2puDiwwFvqrYV9Auxa	45.517843 9.213637 177.6999969482422 14.484000205993652	45.5178	9.21364	177.7	14.484	2023-06-22 17:35:00	2023-06-22 17:35:00	518
BSD1	71C	C	71	BSD1_piazza-ateneo_BenchSmokers	r3	BSD1_piazza-ateneo_BenchSmokers-2_r3	piazza-ateneo	0	0	1	swab	1	0	0	Panchina area fumatori	outdoor	seat	Bench	BenchSmokers	NA	20230622_173645-17_37_4.jpg	https://drive.google.com/uc?id=1sy-lL9bn3D_XqT72_CyObNZLF0Ur-kLk	45.517829 9.213673 177.6999969482422 13.807999610900879	45.5178	9.21367	177.7	13.808	2023-06-22 17:37:00	2023-06-22 17:37:00	519
BSD1	56A	A	56	BSD1_piazza-ateneo_BikeParking	r1	BSD1_piazza-ateneo_BikeParking-1_r1	piazza-ateneo	0	0	1	swab	1	0	0	Griglia portabici	outdoor	anthropic-element	BikeParking	BikeParking	NA	16874494248501065082475285642696-17_57_8.jpg	https://drive.google.com/uc?id=1gUyLD07o_V-7Sx4_3caHsywUisI9hBXp	45.517697 9.213561 177.6999969482422 28.97800064086914	45.5177	9.21356	177.7	28.978	2023-06-22 17:57:00	2023-06-22 17:57:00	469
BSD1	56B	B	56	BSD1_piazza-ateneo_BikeParking	r2	BSD1_piazza-ateneo_BikeParking-1_r2	piazza-ateneo	0	0	1	swab	1	0	0	Griglia portabici	outdoor	anthropic-element	BikeParking	BikeParking	NA	16874494596986446857185035023977-17_57_46.jpg	https://drive.google.com/uc?id=1V-ZUsWJtlxbDvvj16LWOqDl9z1ctZTp8	45.517213 9.213528 186.5 40.439998626708984	45.5172	9.21353	186.5	40.44	2023-06-22 17:57:00	2023-06-22 17:57:00	470
BSD1	56C	C	56	BSD1_piazza-ateneo_BikeParking	r3	BSD1_piazza-ateneo_BikeParking-1_r3	piazza-ateneo	0	0	1	swab	1	0	0	Griglia porta bici	outdoor	anthropic-element	BikeParking	BikeParking	NA	image-17_57_11.jpg	https://drive.google.com/uc?id=1zKdb_A1U0vXa86TUMTvZAwbw83Rie5NI	45.517845 9.213718 133.7843475341797 40	45.5178	9.21372	133.784	40	2023-06-22 17:57:00	2023-06-22 17:57:00	471
BSD1	66A	A	66	BSD1_piazza-ateneo_EmergencyHydrant	r1	BSD1_piazza-ateneo_EmergencyHydrant-1_r1	piazza-ateneo	0	0	1	swab	1	0	0	Apparecchio antincendio	outdoor	anthropic-element	EmergencyTool	EmergencyHydrant	NA	1687449145814.-17_52_34.jpg	https://drive.google.com/uc?id=1CqIA1p4dSRIJ0MiaSusbNeaiOX8iokoB	45.518477 9.213845 177.79998779296875 204.02699279785156	45.5185	9.21384	177.8	204.027	2023-06-22 17:52:00	2023-06-22 17:52:00	499
BSD1	66B	B	66	BSD1_piazza-ateneo_EmergencyHydrant	r2	BSD1_piazza-ateneo_EmergencyHydrant-1_r2	piazza-ateneo	0	0	1	swab	1	0	0	Apparecchio antincendio	outdoor	anthropic-element	EmergencyTool	EmergencyHydrant	NA	1687449183030.-17_53_8.jpg	https://drive.google.com/uc?id=1gQGGU7HVS_jyNWMfrQkvsaxUNy1l5CUg	45.518477 9.213845 177.79998779296875 204.02699279785156	45.5185	9.21384	177.8	204.027	2023-06-22 17:53:00	2023-06-22 17:53:00	500
BSD1	66C	C	66	BSD1_piazza-ateneo_EmergencyHydrant	r3	BSD1_piazza-ateneo_EmergencyHydrant-1_r3	piazza-ateneo	0	0	1	swab	1	0	0	Apparecchio antincendio	outdoor	anthropic-element	EmergencyTool	EmergencyHydrant	NA	1687449218325.-17_53_43.jpg	https://drive.google.com/uc?id=1BwI8fQ8Dc66Ouvs7l9wl-TBH_0LOiPE4	45.518477 9.213845 177.79998779296875 204.02699279785156	45.5185	9.21384	177.8	204.027	2023-06-22 17:53:00	2023-06-22 17:53:00	501
BSD1	1A	A	1	BSD1_piazza-ateneo_EmergencyHydrant	r1	BSD1_piazza-ateneo_EmergencyHydrant-2_r1	piazza-ateneo	0	0	1	swab	1	0	0	Idrante	outdoor	anthropic-element	EmergencyTool	EmergencyHydrant	NA	16874479842712201559220508896116-17_33_13.jpg	https://drive.google.com/uc?id=1tWceOsAMx6knpNe3rMtCnqfx_D_rp2GF	45.518068 9.213911 177.6999969482422 11.612000465393066	45.5181	9.21391	177.7	11.612	2023-06-22 17:34:00	2023-06-22 17:34:00	331
BSD1	1B	B	1	BSD1_piazza-ateneo_EmergencyHydrant	r2	BSD1_piazza-ateneo_EmergencyHydrant-2_r2	piazza-ateneo	0	0	1	swab	1	0	0	Idrante	outdoor	anthropic-element	EmergencyTool	EmergencyHydrant	NA	16874480936825626038562998166897-17_34_59.jpg	https://drive.google.com/uc?id=1hxumuYUGGQ7tH9pUPO_aX5RMPJBvE6mX	45.518029 9.213896 177.6999969482422 17.391000747680664	45.518	9.2139	177.7	17.391	2023-06-22 17:35:00	2023-06-22 17:35:00	332
BSD1	1C	C	1	BSD1_piazza-ateneo_EmergencyHydrant	r3	BSD1_piazza-ateneo_EmergencyHydrant-2_r3	piazza-ateneo	0	0	1	swab	1	0	0	Idrante	outdoor	anthropic-element	EmergencyTool	EmergencyHydrant	NA	16874481266755419652853658988940-17_35_31.jpg	https://drive.google.com/uc?id=1kvaS8bHyH6LEMHW7IRF7rmQx6B2NKZub	45.518019 9.213853 181.89999389648438 16.075000762939453	45.518	9.21385	181.9	16.075	2023-06-22 17:35:00	2023-06-22 17:35:00	333
BSD1	37A	A	37	BSD1_piazza-ateneo_EntranceFloor	r1	BSD1_piazza-ateneo_EntranceFloor-1_r1	piazza-ateneo	0	0	1	swab	1	0	0	Pavimento ingresso U6	outdoor	floor	floor	EntranceFloor	NA	IMG_2614-17_34_59.jpeg	https://drive.google.com/uc?id=1DuBBs1YcltrfS9HtOdcgOqd5yq2IcvNo	45.518246 9.213739 138.40668869018555 6.512538075130163	45.5182	9.21374	138.407	6.51254	2023-06-22 17:35:00	2023-06-22 17:35:00	409
BSD1	37B	B	37	BSD1_piazza-ateneo_EntranceFloor	r2	BSD1_piazza-ateneo_EntranceFloor-1_r2	piazza-ateneo	0	0	1	swab	1	0	0	Pavimento ingresso U6	outdoor	floor	floor	EntranceFloor	NA	IMG_2614-17_35_34.jpeg	https://drive.google.com/uc?id=15t8O0Po9KClHCUVQSWufwoR7l71GTyfJ	45.518069 9.214125 156.68525314331055 9.754611112019855	45.5181	9.21412	156.685	9.75461	2023-06-22 17:35:00	2023-06-22 17:35:00	410
BSD1	37C	C	37	BSD1_piazza-ateneo_EntranceFloor	r3	BSD1_piazza-ateneo_EntranceFloor-1_r3	piazza-ateneo	0	0	1	swab	1	0	0	Pavimento ingresso U6	outdoor	floor	floor	EntranceFloor	NA	IMG_2614-17_36_5.jpeg	https://drive.google.com/uc?id=1nbbpCLo4muq8YJ3-avkExGJ60f2GWEZJ	45.518104 9.214112 148.77888112235814 15.906076137439342	45.5181	9.21411	148.779	15.9061	2023-06-22 17:36:00	2023-06-22 17:36:00	411
BSD1	100A	A	100	BSD1_piazza-ateneo_EntranceFloor	r4	BSD1_piazza-ateneo_EntranceFloor-1_r4	piazza-ateneo	0	0	1	swab	1	0	0	Pavimento ingresso	outdoor	floor	floor	EntranceFloor	NA	2023-06-2217.54.404411214348806474866-17_54_48.jpg	https://drive.google.com/uc?id=1c5EX8tcQCWJtJrcfAta8gpqu_G3tzf7L	45.518298 9.21373 205.117627835833 74.9664077758789	45.5183	9.21373	205.118	74.9664	2023-06-22 17:54:00	2023-06-22 17:54:00	1
BSD1	100B	B	100	BSD1_piazza-ateneo_EntranceFloor	r5	BSD1_piazza-ateneo_EntranceFloor-1_r5	piazza-ateneo	0	0	1	swab	1	0	0	Pavimento ingresso	outdoor	floor	floor	EntranceFloor	NA	2023-06-2217.55.261659489538299948551-17_55_33.jpg	https://drive.google.com/uc?id=1a9RM9MwUH8QJBwbCIpLpAJcM8LjBar2f	45.518313 9.213674 177.799987792969 26.5739994049072	45.5183	9.21367	177.8	26.574	2023-06-22 17:55:00	2023-06-22 17:55:00	2
BSD1	100C	C	100	BSD1_piazza-ateneo_EntranceFloor	r6	BSD1_piazza-ateneo_EntranceFloor-1_r6	piazza-ateneo	0	0	1	swab	1	0	0	Pavimento ingresso	outdoor	floor	floor	EntranceFloor	NA	2023-06-2217.56.104983352768345736508-17_56_17.jpg	https://drive.google.com/uc?id=1EMSMDHyGDXlJre3iVk0jNaIVeOOnD-K4	45.518158 9.214222 191.139526026323 19	45.5182	9.21422	191.14	19	2023-06-22 17:56:00	2023-06-22 17:56:00	3
BSD1	77A	A	77	BSD1_piazza-ateneo_Floor	r1	BSD1_piazza-ateneo_Floor-1_r1	piazza-ateneo	0	1	0	swab	1	0	0	Pavimento	outdoor	floor	floor	Floor	NA	16874491161006064835436308154837-17_52_2.jpg	https://drive.google.com/uc?id=19oQW6_BVfShRAqrthVw-vf35EaLD0bqz	45.518114 9.214135 177.6999969482422 20.461999893188477	45.5181	9.21414	177.7	20.462	2023-06-22 17:52:00	2023-06-22 17:52:00	535
BSD1	84A	A	84	BSD1_piazza-ateneo_Floor	r10	BSD1_piazza-ateneo_Floor-1_r10	piazza-ateneo	0	0	1	swab	1	0	0	Pavimento	outdoor	floor	floor	Floor	NA	16874482832603293154114029067846-17_38_7.jpg	https://drive.google.com/uc?id=12ZC01OlLUguhWjwBvm1e7Sxv3NHLvXjq	45.518005 9.213717 180.2249388893548 28.972000122070312	45.518	9.21372	180.225	28.972	2023-06-22 17:38:00	2023-06-22 17:38:00	559
BSD1	84B	B	84	BSD1_piazza-ateneo_Floor	r11	BSD1_piazza-ateneo_Floor-1_r11	piazza-ateneo	0	0	1	swab	1	0	0	Pavimento	outdoor	floor	floor	Floor	NA	16874482386558313445725261715370-17_37_21.jpg	https://drive.google.com/uc?id=1jRDYFEsDquvAIKZce6gU4vhXwp18UTfx	45.517967 9.214321 182.5 25.49799919128418	45.518	9.21432	182.5	25.498	2023-06-22 17:37:00	2023-06-22 17:37:00	560
BSD1	84C	C	84	BSD1_piazza-ateneo_Floor	r12	BSD1_piazza-ateneo_Floor-1_r12	piazza-ateneo	0	0	1	swab	1	0	0	Pavimento	outdoor	floor	floor	Floor	NA	16874481564057267011270006437279-17_36_35.jpg	https://drive.google.com/uc?id=1OCQWHZiwWuwWPi39_3Q8VndV462L6Hcg	45.517967 9.214321 187 5.994999885559082	45.518	9.21432	187	5.995	2023-06-22 17:36:00	2023-06-22 17:36:00	561
BSD1	77B	B	77	BSD1_piazza-ateneo_Floor	r2	BSD1_piazza-ateneo_Floor-1_r2	piazza-ateneo	0	0	1	swab	1	0	0	Pavimento	outdoor	floor	floor	Floor	NA	16874491652467051066775554231812-17_52_50.jpg	https://drive.google.com/uc?id=13HieDqTzKOu9VDieef-7IRX0uTjQHuik	45.518127 9.214106 177.6999969482422 7.947999954223633	45.5181	9.21411	177.7	7.948	2023-06-22 17:53:00	2023-06-22 17:53:00	536
BSD1	77C	C	77	BSD1_piazza-ateneo_Floor	r3	BSD1_piazza-ateneo_Floor-1_r3	piazza-ateneo	0	0	1	swab	1	0	0	Pavimento	outdoor	floor	floor	Floor	NA	1687449219891799351843257227354-17_53_45.jpg	https://drive.google.com/uc?id=1kiYjVeXvT65zB0S_QHN92PVLfML_0-Wg	45.518034 9.214148 177.6999969482422 6.682000160217285	45.518	9.21415	177.7	6.682	2023-06-22 17:53:00	2023-06-22 17:53:00	537
BSD1	47A	A	47	BSD1_piazza-ateneo_Floor	r4	BSD1_piazza-ateneo_Floor-1_r4	piazza-ateneo	0	0	1	swab	1	0	0	Pavimento scale	outdoor	floor	floor	Floor	NA	16874484996121914644866796206841-17_41_47.jpg	https://drive.google.com/uc?id=1bZUv7vO4GlScrjPlmMqMUAwc4FUL1VQR	45.518691 9.213976 182.39999389648438 16.06100082397461	45.5187	9.21398	182.4	16.061	2023-06-22 17:41:00	2023-06-22 17:41:00	439
BSD1	47B	B	47	BSD1_piazza-ateneo_Floor	r5	BSD1_piazza-ateneo_Floor-1_r5	piazza-ateneo	0	0	1	swab	1	0	0	Pavimento scale	outdoor	floor	floor	Floor	NA	16874485288802240194564416346055-17_42_13.jpg	https://drive.google.com/uc?id=1eg4q1wwsO-BegaKbCUJx7Pj5k0KdQSaT	45.518754 9.214009 182.89999389648438 19.02899932861328	45.5188	9.21401	182.9	19.029	2023-06-22 17:42:00	2023-06-22 17:42:00	440
BSD1	47C	C	47	BSD1_piazza-ateneo_Floor	r6	BSD1_piazza-ateneo_Floor-1_r6	piazza-ateneo	0	0	1	swab	1	0	0	Pavimento scale	outdoor	floor	floor	Floor	NA	image-17_42_4.jpg	https://drive.google.com/uc?id=1lBEzak-PMJJ43uodvlhdHLBHuKHOLvu4	45.518527 9.214287 131.79174356814474 11.509585062372585	45.5185	9.21429	131.792	11.5096	2023-06-22 17:42:00	2023-06-22 17:42:00	441
BSD1	55A	A	55	BSD1_piazza-ateneo_Floor	r7	BSD1_piazza-ateneo_Floor-1_r7	piazza-ateneo	0	0	1	swab	1	0	0	Piastrelle	outdoor	floor	floor	Floor	NA	2023-06-2217.35.046990852393066853321-17_35_11.jpg	https://drive.google.com/uc?id=1XbWyMSVddoGpkHcJSXdJH47nDUaOCbxC	45.513907 9.211089 232.415638841689 19	45.5139	9.21109	232.416	19	2023-06-22 17:34:00	2023-06-22 17:34:00	466
BSD1	55B	B	55	BSD1_piazza-ateneo_Floor	r8	BSD1_piazza-ateneo_Floor-1_r8	piazza-ateneo	0	0	1	swab	1	0	0	Piastrelle	outdoor	floor	floor	Floor	NA	2023-06-2217.36.556554376736913966731-17_37_0.jpg	https://drive.google.com/uc?id=1SptrpA1V5HXJFISpGsZrC-H0BnNor7_U	45.517923 9.213628 181.699996948242 26.3379993438721	45.5179	9.21363	181.7	26.338	2023-06-22 17:37:00	2023-06-22 17:37:00	467
BSD1	55C	C	55	BSD1_piazza-ateneo_Floor	r9	BSD1_piazza-ateneo_Floor-1_r9	piazza-ateneo	0	0	1	swab	1	0	0	Piastrelle	outdoor	floor	floor	Floor	NA	2023-06-2217.37.307370040226530163986-17_37_35.jpg	https://drive.google.com/uc?id=1cCZkpY8aY3AeunEbvYIJfgNZaiKwLhAz	45.518013 9.213989 190.163190192543 19	45.518	9.21399	190.163	19	2023-06-22 17:37:00	2023-06-22 17:37:00	468
BSD1	62A	A	62	BSD1_piazza-ateneo_Flyer	r1	BSD1_piazza-ateneo_Flyer-1_r1	piazza-ateneo	0	0	1	swab	1	0	0	Poster su colonna	outdoor	vertical-surface	Sign	Flyer	NA	1687450273393858518490333496655-18_11_17.jpg	https://drive.google.com/uc?id=1Si3eCLU5cIHX5zf_JZkl3zE6d-_Ikvkr	45.517991 9.213688 181.6999969482422 46.6609992980957	45.518	9.21369	181.7	46.661	2023-06-22 18:11:00	2023-06-22 18:11:00	487
BSD1	62B	B	62	BSD1_piazza-ateneo_Flyer	r2	BSD1_piazza-ateneo_Flyer-1_r2	piazza-ateneo	0	0	1	swab	1	0	0	Poster su colonna	outdoor	vertical-surface	Sign	Flyer	NA	16874503046062600827167562816622-18_11_48.jpg	https://drive.google.com/uc?id=1IZKBTFvDPTCmlvNdb7nwM46Jf4JQlAiK	45.517948 9.213622 182.5 31.84600067138672	45.5179	9.21362	182.5	31.846	2023-06-22 18:11:00	2023-06-22 18:11:00	488
BSD1	62C	C	62	BSD1_piazza-ateneo_Flyer	r3	BSD1_piazza-ateneo_Flyer-1_r3	piazza-ateneo	0	0	1	swab	1	0	0	Poster su colonna	outdoor	vertical-surface	Sign	Flyer	NA	16874503297505552600324250549708-18_12_12.jpg	https://drive.google.com/uc?id=1-OoBERJpLovo-jPaqiqroH7SrxqUUpVY	45.517837 9.214385 181.6999969482422 10.170000076293945	45.5178	9.21439	181.7	10.17	2023-06-22 18:12:00	2023-06-22 18:12:00	489
BSD1	90B	B	90	BSD1_piazza-ateneo_Grating	r1	BSD1_piazza-ateneo_Grating-1_r1	piazza-ateneo	0	0	1	swab	1	0	0	Grata	outdoor	floor	floor	Grating	NA	1687449638191.-18_0_43.jpg	https://drive.google.com/uc?id=1Eimr6ZLJgwyc3knGPuUhf3ai_-V8NSTQ	45.517986 9.213563 177.79998779296875 136.94700622558594	45.518	9.21356	177.8	136.947	2023-06-22 18:01:00	2023-06-22 18:01:00	577
BSD1	90C	C	90	BSD1_piazza-ateneo_Grating	r2	BSD1_piazza-ateneo_Grating-1_r2	piazza-ateneo	0	0	1	swab	1	0	0	Grata	outdoor	floor	floor	Grating	NA	1687449602736.-18_0_13.jpg	https://drive.google.com/uc?id=16paRvuD8eM_3LNiSzS_9Q4AlBKn5NyDw	45.517986 9.213563 177.79998779296875 136.94700622558594	45.518	9.21356	177.8	136.947	2023-06-22 18:00:00	2023-06-22 18:00:00	578
BSD1	54A	A	54	BSD1_piazza-ateneo_Hydrant	r1	BSD1_piazza-ateneo_Hydrant-1_r1	piazza-ateneo	0	0	1	swab	1	0	0	Colonnina antincendio	outdoor	water-related	water-related	Hydrant	NA	20230622_174805-17_48_37.jpg	https://drive.google.com/uc?id=1jX2Oo8YjDdSWlDXUbzD4U86qwCkqVqBF	45.517815 9.213664 177.6999969482422 17.090999603271484	45.5178	9.21366	177.7	17.091	2023-06-22 17:48:00	2023-06-22 17:48:00	463
BSD1	54B	B	54	BSD1_piazza-ateneo_Hydrant	r2	BSD1_piazza-ateneo_Hydrant-1_r2	piazza-ateneo	0	0	1	swab	1	0	0	Colonnina antincendio	outdoor	water-related	water-related	Hydrant	NA	20230622_174855-17_49_15.jpg	https://drive.google.com/uc?id=1pQkyhsvkO-T1aReRhQry1ITc2_9j2iDz	45.51777 9.213617 177.79998779296875 24.483999252319336	45.5178	9.21362	177.8	24.484	2023-06-22 17:49:00	2023-06-22 17:49:00	464
BSD1	54C	C	54	BSD1_piazza-ateneo_Hydrant	r3	BSD1_piazza-ateneo_Hydrant-1_r3	piazza-ateneo	0	0	1	swab	1	0	0	Colonnina antincendio	outdoor	water-related	water-related	Hydrant	NA	20230622_174933-17_49_54.jpg	https://drive.google.com/uc?id=1bQYNS_bbBYgc0jEKLdR4MDcoix9ciiPk	45.517875 9.213679 177.79998779296875 15.008000373840332	45.5179	9.21368	177.8	15.008	2023-06-22 17:50:00	2023-06-22 17:50:00	465
BSD1	75A	A	75	BSD1_piazza-ateneo_Lift	r1	BSD1_piazza-ateneo_Lift-1_r1	piazza-ateneo	0	0	1	swab	1	0	0	Ascensore piazza U6	indoor	indoor	indoor	Lift	NA	IMG_2620-17_59_20.jpeg	https://drive.google.com/uc?id=16IjlcaPA7j0ZX92KRRkwHnA6DaNjGvVD	45.51783 9.213954 130.84686077944934 4.811642595219711	45.5178	9.21395	130.847	4.81164	2023-06-22 17:59:00	2023-06-22 17:59:00	529
BSD1	75B	B	75	BSD1_piazza-ateneo_Lift	r2	BSD1_piazza-ateneo_Lift-1_r2	piazza-ateneo	0	0	1	swab	1	0	0	Ascensore piazza U6	indoor	indoor	indoor	Lift	NA	IMG_2620-17_59_47.jpeg	https://drive.google.com/uc?id=1G-KalNfbzXuH0jEUuNW8CfxNeKxEMBNB	45.517824 9.213933 130.84540939331055 8.267685932078688	45.5178	9.21393	130.845	8.26769	2023-06-22 17:59:00	2023-06-22 17:59:00	530
BSD1	75C	C	75	BSD1_piazza-ateneo_Lift	r3	BSD1_piazza-ateneo_Lift-1_r3	piazza-ateneo	0	0	1	swab	1	0	0	Ascensore piazza U6	indoor	indoor	indoor	Lift	NA	IMG_2620-18_0_12.jpeg	https://drive.google.com/uc?id=1M03FYJz9wFbG3PdpwIJH2i3X_3vx6pfw	45.517819 9.213933 130.81959156971425 9.434379209753704	45.5178	9.21393	130.82	9.43438	2023-06-22 18:00:00	2023-06-22 18:00:00	531
BSD1	50A	A	50	BSD1_piazza-ateneo_Manhole	r1	BSD1_piazza-ateneo_Manhole-1_r1	piazza-ateneo	0	0	1	swab	1	0	0	Interno tombino	outdoor	floor	floor	Manhole	NA	16874497279711892367341314021716-18_2_12.jpg	https://drive.google.com/uc?id=16E_fuf6MzD8lnzK2u_HUvdqcw3Sk7D8x	45.518005 9.21367 177.6999969482422 20.94499969482422	45.518	9.21367	177.7	20.945	2023-06-22 18:02:00	2023-06-22 18:02:00	451
BSD1	50B	B	50	BSD1_piazza-ateneo_Manhole	r2	BSD1_piazza-ateneo_Manhole-1_r2	piazza-ateneo	0	0	1	swab	1	0	0	Interno tombino	outdoor	floor	floor	Manhole	NA	16874497531378135895773596522883-18_2_37.jpg	https://drive.google.com/uc?id=1TpkSB5D1iJtyhrZFknuvoCnGM1cR1BIg	45.51818 9.213794 191 34.400001525878906	45.5182	9.21379	191	34.4	2023-06-22 18:02:00	2023-06-22 18:02:00	452
BSD1	50C	C	50	BSD1_piazza-ateneo_Manhole	r3	BSD1_piazza-ateneo_Manhole-1_r3	piazza-ateneo	0	0	1	swab	1	0	0	Interno tumbino	outdoor	floor	floor	Manhole	NA	IMG_6046-18_2_19.jpeg	https://drive.google.com/uc?id=11qWJGxSfM15-pfgWxOVyfwQ3q0VJlr4-	45.518038 9.213889 131.12467723470138 11.190656392171316	45.518	9.21389	131.125	11.1907	2023-06-22 18:02:00	2023-06-22 18:02:00	453
BSD1	92A	A	92	BSD1_piazza-ateneo_Sign	r1	BSD1_piazza-ateneo_Sign-1_r1	piazza-ateneo	0	0	1	swab	1	0	0	Cartello wifi	outdoor	vertical-surface	Sign	Sign	NA	20230622_180131-18_3_8.jpg	https://drive.google.com/uc?id=1ZXfpEyw40cSCycLnfZl-P4kK1NGblTm2	45.518369 9.213792 177.79998779296875 46.869998931884766	45.5184	9.21379	177.8	46.87	2023-06-22 18:03:00	2023-06-22 18:03:00	582
BSD1	92B	B	92	BSD1_piazza-ateneo_Sign	r2	BSD1_piazza-ateneo_Sign-1_r2	piazza-ateneo	0	0	1	swab	1	0	0	Cartello wifi	outdoor	vertical-surface	Sign	Sign	NA	20230622_180556-18_6_6.jpg	https://drive.google.com/uc?id=1aim9t2kaHsYOM2UKENxzhLg3GpZG3XAo	45.518321 9.213639 177.89999389648438 44.42100143432617	45.5183	9.21364	177.9	44.421	2023-06-22 18:07:00	2023-06-22 18:07:00	583
BSD1	92C	C	92	BSD1_piazza-ateneo_Sign	r3	BSD1_piazza-ateneo_Sign-1_r3	piazza-ateneo	0	0	1	swab	1	0	0	Cartello wifi	outdoor	vertical-surface	Sign	Sign	NA	1687450085635273765303354497385-18_8_11.jpg	https://drive.google.com/uc?id=1PXszcsZ8HqqzEsZDIFXARhw_rvMPuhlE	45.518301 9.213815 177.79998779296875 43.564998626708984	45.5183	9.21382	177.8	43.565	2023-06-22 18:10:00	2023-06-22 18:10:00	584
BSD1	94A	A	94	BSD1_piazza-ateneo_Sign	r1	BSD1_piazza-ateneo_Sign-2_r1	piazza-ateneo	0	0	1	swab	1	0	0	Cartello smoking area	outdoor	vertical-surface	Sign	Sign	NA	16874492600811810942503110706707-17_54_27.jpg	https://drive.google.com/uc?id=1ogcw9x0DKjITV-idcQkuYNNZFDiyiYyW	45.518076 9.214099 177.6999969482422 7.791999816894531	45.5181	9.2141	177.7	7.792	2023-06-22 17:54:00	2023-06-22 17:54:00	588
BSD1	94B	B	94	BSD1_piazza-ateneo_Sign	r2	BSD1_piazza-ateneo_Sign-2_r2	piazza-ateneo	0	0	1	swab	1	0	0	Cartello area fumatori	outdoor	vertical-surface	Sign	Sign	NA	16874493285742951774491713944069-17_55_41.jpg	https://drive.google.com/uc?id=1HGcJfMhBNt3U0pAqH4bwBEpkEl_dgxQ8	45.517996 9.214078 181.6999969482422 12.322999954223633	45.518	9.21408	181.7	12.323	2023-06-22 17:55:00	2023-06-22 17:55:00	589
BSD1	94C	C	94	BSD1_piazza-ateneo_Sign	r3	BSD1_piazza-ateneo_Sign-2_r3	piazza-ateneo	0	0	1	swab	1	0	0	Cartello area fumatori	outdoor	vertical-surface	Sign	Sign	NA	16874494048748057857421474017175-17_56_52.jpg	https://drive.google.com/uc?id=10brP3wu1VOftJbR1ahpth_BG6HS4Ms_m	45.518096 9.214113 181.6999969482422 8.494999885559082	45.5181	9.21411	181.7	8.495	2023-06-22 17:56:00	2023-06-22 17:56:00	590
BSD1	95A	A	95	BSD1_piazza-ateneo_Sign	r1	BSD1_piazza-ateneo_Sign-3_r1	piazza-ateneo	0	0	1	swab	1	0	0	Cartello	outdoor	vertical-surface	Sign	Sign	NA	image-17_55_55.jpg	https://drive.google.com/uc?id=1uLId9i8iMUkFbHFqk3Z2R42rBw66uJgL	45.517851 9.213821 133.46409606933594 43	45.5179	9.21382	133.464	43	2023-06-22 17:56:00	2023-06-22 17:56:00	591
BSD1	95B	B	95	BSD1_piazza-ateneo_Sign	r2	BSD1_piazza-ateneo_Sign-3_r2	piazza-ateneo	0	0	1	swab	1	0	0	Cartello	outdoor	vertical-surface	Sign	Sign	NA	image-17_56_56.jpg	https://drive.google.com/uc?id=1eB3m3MD9OyXTjY7Zv9wRnCLDnilYxz2d	45.517833 9.213786 134.50712966918945 43	45.5178	9.21379	134.507	43	2023-06-22 17:57:00	2023-06-22 17:57:00	592
BSD1	95C	C	95	BSD1_piazza-ateneo_Sign	r3	BSD1_piazza-ateneo_Sign-3_r3	piazza-ateneo	0	0	1	swab	1	0	0	Cartello	outdoor	vertical-surface	Sign	Sign	NA	image-17_58_11.jpg	https://drive.google.com/uc?id=1s-Nb_0hbs2uNzKnNOTyhKWoDTOZvD8ab	45.517783 9.213849 135.7753143310547 43	45.5178	9.21385	135.775	43	2023-06-22 17:58:00	2023-06-22 17:58:00	593
BSD1	52A	A	52	BSD1_piazza-ateneo_Spotlight	r1	BSD1_piazza-ateneo_Spotlight-1_r1	piazza-ateneo	0	0	1	swab	1	0	0	Punto luce	outdoor	anthropic-element	ElectricTool	Spotlight	NA	IMG_20230622_175106-17_51_30.jpg	https://drive.google.com/uc?id=1O3zXq-w-ML-0lkx9EAJSZyBqponeoqIn	45.517836 9.214143 177.6999969482422 6.52400016784668	45.5178	9.21414	177.7	6.524	2023-06-22 17:51:00	2023-06-22 17:51:00	457
BSD1	52B	B	52	BSD1_piazza-ateneo_Spotlight	r2	BSD1_piazza-ateneo_Spotlight-1_r2	piazza-ateneo	0	0	1	swab	1	0	0	Punto luce	outdoor	anthropic-element	ElectricTool	Spotlight	NA	IMG_20230622_175106-17_51_56.jpg	https://drive.google.com/uc?id=18tj1kOXqr8vXSnK2zvF6_8QhBNAF9DW5	45.517835 9.214146 194.6999969482422 6.52400016784668	45.5178	9.21415	194.7	6.524	2023-06-22 17:52:00	2023-06-22 17:52:00	458
BSD1	52C	C	52	BSD1_piazza-ateneo_Spotlight	r3	BSD1_piazza-ateneo_Spotlight-1_r3	piazza-ateneo	0	0	1	swab	1	0	0	Punto luce	outdoor	anthropic-element	ElectricTool	Spotlight	NA	IMG_20230622_175106-17_52_17.jpg	https://drive.google.com/uc?id=1E9xyE7OY4O3pWiFsrHOT0DOUFS7HdJCT	45.517886 9.213614 177.6999969482422 24.899999618530273	45.5179	9.21361	177.7	24.9	2023-06-22 17:52:00	2023-06-22 17:52:00	459
BSD1	88A	A	88	BSD1_piazza-ateneo_Spotlight	r1	BSD1_piazza-ateneo_Spotlight-2_r1	piazza-ateneo	0	0	1	swab	1	0	0	Faretto esterno esterno	outdoor	anthropic-element	ElectricTool	Spotlight	NA	IMG_2621-18_6_8.jpeg	https://drive.google.com/uc?id=1I6GyGrOB4u20ETxQmPv2mmbFOMses7kz	45.517716 9.213904 128.61 49	45.5177	9.2139	128.61	49	2023-06-22 18:06:00	2023-06-22 18:06:00	568
BSD1	88B	B	88	BSD1_piazza-ateneo_Spotlight	r2	BSD1_piazza-ateneo_Spotlight-2_r2	piazza-ateneo	0	0	1	swab	1	0	0	Faretto esterno esterno	outdoor	anthropic-element	ElectricTool	Spotlight	NA	IMG_2621-18_6_38.jpeg	https://drive.google.com/uc?id=1OjTwdjknNeElL-9_NwjB1Dmh6IK0__-B	45.518036 9.213974 132.4707145690918 4.2055226752971855	45.518	9.21397	132.471	4.20552	2023-06-22 18:06:00	2023-06-22 18:06:00	569
BSD1	88C	C	88	BSD1_piazza-ateneo_Spotlight	r3	BSD1_piazza-ateneo_Spotlight-2_r3	piazza-ateneo	0	0	1	swab	1	0	0	Faretto esterno esterno	outdoor	anthropic-element	ElectricTool	Spotlight	NA	IMG_2621-18_7_4.jpeg	https://drive.google.com/uc?id=1zNJ3TteJ4zKA-GYslQoHzd7prqu70LD_	45.518034 9.213999 132.8674431340769 7.3203426871223405	45.518	9.214	132.867	7.32034	2023-06-22 18:07:00	2023-06-22 18:07:00	570
BSD1	72A	A	72	BSD1_piazza-ateneo_Trash	r1	BSD1_piazza-ateneo_Trash-1_r1	piazza-ateneo	0	0	1	swab	1	0	0	Oggetto panchina	outdoor	trash-related	TrashBin	Trash	NA	16874488637927380540093485541074-17_47_52.jpg	https://drive.google.com/uc?id=17Uq1CvVP_uI-PuVxC7gp2XA2OfXmdh68	45.518092 9.214088 181.09999084472656 10.067999839782715	45.5181	9.21409	181.1	10.068	2023-06-22 17:47:00	2023-06-22 17:47:00	520
BSD1	72B	B	72	BSD1_piazza-ateneo_Trash	r2	BSD1_piazza-ateneo_Trash-1_r2	piazza-ateneo	0	0	1	swab	1	0	0	Oggetto panchina	outdoor	trash-related	TrashBin	Trash	NA	16874489162334363692634539957403-17_48_42.jpg	https://drive.google.com/uc?id=1h1Fv7oydW4FwMKH82ySnlgKzIunMe07O	45.518101 9.214071 181.09999084472656 6.006999969482422	45.5181	9.21407	181.1	6.007	2023-06-22 17:48:00	2023-06-22 17:48:00	521
BSD1	72C	C	72	BSD1_piazza-ateneo_Trash	r3	BSD1_piazza-ateneo_Trash-1_r3	piazza-ateneo	0	0	1	swab	1	0	0	Oggetto panchina	outdoor	trash-related	TrashBin	Trash	NA	16874489663185515821352335969550-17_49_32.jpg	https://drive.google.com/uc?id=15ol0U_sG4hT1nDLShk9rAwBcHS7m2HUe	45.518113 9.214135 177.79998779296875 6.401000022888184	45.5181	9.21414	177.8	6.401	2023-06-22 17:49:00	2023-06-22 17:49:00	522
BSD1	49A	A	49	BSD1_piazza-ateneo_TrashBin	r1	BSD1_piazza-ateneo_TrashBin-1_r1	piazza-ateneo	0	0	1	swab	1	0	0	Coperchio Spazzatura	outdoor	trash-related	TrashBin	TrashBin	NA	IMG_4724-17_48_18.jpeg	https://drive.google.com/uc?id=15R5E8VDkBUKJpHiBnZT4_6Eyc5gs-u_l	45.517905 9.213974 133.17113494873047 44	45.5179	9.21397	133.171	44	2023-06-22 17:38:00	2023-06-22 17:38:00	445
BSD1	49B	B	49	BSD1_piazza-ateneo_TrashBin	r2	BSD1_piazza-ateneo_TrashBin-1_r2	piazza-ateneo	0	0	1	swab	1	0	0	Coperchio spazzatura	outdoor	trash-related	TrashBin	TrashBin	NA	IMG_4725-17_49_31.jpeg	https://drive.google.com/uc?id=1m7EaYPxJUatS4b54oxYXRG_jjspqxvEM	45.517915 9.213809 133.2457160949707 35	45.5179	9.21381	133.246	35	2023-06-22 17:41:00	2023-06-22 17:41:00	446
BSD1	49C	C	49	BSD1_piazza-ateneo_TrashBin	r3	BSD1_piazza-ateneo_TrashBin-1_r3	piazza-ateneo	0	0	1	swab	1	0	0	Coperchio spazzatura	outdoor	trash-related	TrashBin	TrashBin	NA	IMG_4724-17_49_55.jpeg	https://drive.google.com/uc?id=1x0DSU5TXT2BuA4o-Mj-FfGY6YGy1glfg	45.517703 9.213832 133.3495864868164 49	45.5177	9.21383	133.35	49	2023-06-22 17:44:00	2023-06-22 17:44:00	447
BSD1	60A	A	60	BSD1_piazza-ateneo_TrashBin	r1	BSD1_piazza-ateneo_TrashBin-2_r1	piazza-ateneo	0	0	1	swab	1	0	0	Cestino	outdoor	trash-related	TrashBin	TrashBin	NA	IMG_20230622_175929-17_59_52.jpg	https://drive.google.com/uc?id=13mRn00Ys8yw4wUGJxqJmlRBZDcYIsmQx	45.519088 9.212962 177.79998779296875 48.72800064086914	45.5191	9.21296	177.8	48.728	2023-06-22 18:00:00	2023-06-22 18:00:00	481
BSD1	60B	B	60	BSD1_piazza-ateneo_TrashBin	r2	BSD1_piazza-ateneo_TrashBin-2_r2	piazza-ateneo	0	0	1	swab	1	0	0	Cestino	outdoor	trash-related	TrashBin	TrashBin	NA	IMG_20230622_175929-18_0_30.jpg	https://drive.google.com/uc?id=1n4oTLw94y4inP62de165QbVzzz0Fp0c3	45.518543 9.213358 182.1999969482422 36.52799987792969	45.5185	9.21336	182.2	36.528	2023-06-22 18:00:00	2023-06-22 18:00:00	482
BSD1	60C	C	60	BSD1_piazza-ateneo_TrashBin	r3	BSD1_piazza-ateneo_TrashBin-2_r3	piazza-ateneo	0	0	1	swab	1	0	0	Cestino	outdoor	trash-related	TrashBin	TrashBin	NA	IMG_20230622_175929-18_1_0.jpg	https://drive.google.com/uc?id=1QyMrOhpIEFi2XC7ODm9MxVMAAoMnGj6x	45.518056 9.213629 194.6999969482422 45.599998474121094	45.5181	9.21363	194.7	45.6	2023-06-22 18:01:00	2023-06-22 18:01:00	483
BSD1	82A	A	82	BSD1_piazza-ateneo_TrashBin	r1	BSD1_piazza-ateneo_TrashBin-3_r1	piazza-ateneo	0	0	1	swab	1	0	0	Cestino	outdoor	trash-related	TrashBin	TrashBin	NA	16874494457723699218483783665562-17_57_38.jpg	https://drive.google.com/uc?id=1WYXD2lkGsGELLLnqc-rvomni-qn9BAJu	45.518096 9.214212 177.6999969482422 4.116000175476074	45.5181	9.21421	177.7	4.116	2023-06-22 17:57:00	2023-06-22 17:57:00	553
BSD1	82B	B	82	BSD1_piazza-ateneo_TrashBin	r2	BSD1_piazza-ateneo_TrashBin-3_r2	piazza-ateneo	0	0	1	swab	1	0	0	Cestino	outdoor	trash-related	TrashBin	TrashBin	NA	16874495055941825097291966732129-17_58_33.jpg	https://drive.google.com/uc?id=1_dekMkkKAb80MWX421GeTZG8_sxvoWTd	45.51808 9.214189 181.6999969482422 8.447999954223633	45.5181	9.21419	181.7	8.448	2023-06-22 17:58:00	2023-06-22 17:58:00	554
BSD1	82C	C	82	BSD1_piazza-ateneo_TrashBin	r3	BSD1_piazza-ateneo_TrashBin-3_r3	piazza-ateneo	0	0	1	swab	1	0	0	Cestino	outdoor	trash-related	TrashBin	TrashBin	NA	168744956537485180754531730536-17_59_30.jpg	https://drive.google.com/uc?id=1CCtiRQ0aVki32q0UcleEGtgEktCZaXel	45.518087 9.214161 177.6999969482422 7.041999816894531	45.5181	9.21416	177.7	7.042	2023-06-22 17:59:00	2023-06-22 17:59:00	555
BSD1	68A	A	68	BSD1_piazza-ateneo_TreeBark	r1	BSD1_piazza-ateneo_TreeBark-1_r1	piazza-ateneo	0	0	1	swab	1	0	0	Tronco albero	outdoor	vegetation_and_mushrooms	vegetation	TreeBark	NA	1687448273886.-17_38_4.jpg	https://drive.google.com/uc?id=1eEJM96ftcqrWgg56mTNuTYjNkJpFZ1BQ	45.520446 9.212276 176.29998779296875 500	45.5204	9.21228	176.3	500	2023-06-22 17:38:00	2023-06-22 17:38:00	505
BSD1	68B	B	68	BSD1_piazza-ateneo_TreeBark	r2	BSD1_piazza-ateneo_TreeBark-1_r2	piazza-ateneo	0	0	1	swab	1	0	0	Tronco albero	outdoor	vegetation_and_mushrooms	vegetation	TreeBark	NA	1687448328603.-17_38_55.jpg	https://drive.google.com/uc?id=16C6JmovGd1BYOlulBaMhXrfSre58oFRt	45.520446 9.212276 176.29998779296875 500	45.5204	9.21228	176.3	500	2023-06-22 17:38:00	2023-06-22 17:38:00	506
BSD1	68C	C	68	BSD1_piazza-ateneo_TreeBark	r3	BSD1_piazza-ateneo_TreeBark-1_r3	piazza-ateneo	0	0	1	swab	1	0	0	Tronco albero	outdoor	vegetation_and_mushrooms	vegetation	TreeBark	NA	1687448358121.-17_39_23.jpg	https://drive.google.com/uc?id=1FD6cBfCFONBn8fPh6tfBwkkaRduTP7VH	45.520446 9.212276 217.29998779296875 500	45.5204	9.21228	217.3	500	2023-06-22 17:39:00	2023-06-22 17:39:00	507
BSD1	80A	A	80	BSD1_piazza-ateneo_TreeBark	r1	BSD1_piazza-ateneo_TreeBark-2_r1	piazza-ateneo	0	0	1	swab	1	0	0	Tronco	outdoor	vegetation_and_mushrooms	vegetation	TreeBark	NA	16874501745871123993761824306400-18_9_38.jpg	https://drive.google.com/uc?id=1cdPXc8SCg4uW8xR9-soaS9oAWmjQHLrH	45.518419 9.213911 181.89999389648438 47.68600082397461	45.5184	9.21391	181.9	47.686	2023-06-22 18:09:00	2023-06-22 18:09:00	547
BSD1	80B	B	80	BSD1_piazza-ateneo_TreeBark	r2	BSD1_piazza-ateneo_TreeBark-2_r2	piazza-ateneo	0	0	1	swab	1	0	0	Tronco	outdoor	vegetation_and_mushrooms	vegetation	TreeBark	NA	16874502007236225361024610671855-18_10_3.jpg	https://drive.google.com/uc?id=1-U5aoYfL-yxpU5EmTSUOAHCnxwZjJ57y	45.517963 9.21425 181.89999389648438 8.223999977111816	45.518	9.21425	181.9	8.224	2023-06-22 18:10:00	2023-06-22 18:10:00	548
BSD1	80C	C	80	BSD1_piazza-ateneo_TreeBark	r3	BSD1_piazza-ateneo_TreeBark-2_r3	piazza-ateneo	0	0	1	swab	1	0	0	Tronco	outdoor	vegetation_and_mushrooms	vegetation	TreeBark	NA	16874502368391100606133370613535-18_10_40.jpg	https://drive.google.com/uc?id=1Y6SCeaevCIfKctjORid0KmaehHBJvjTe	45.517895 9.214287 181.89999389648438 9.569999694824219	45.5179	9.21429	181.9	9.57	2023-06-22 18:10:00	2023-06-22 18:10:00	549
BSD1	79A	A	79	BSD1_piazza-ateneo_TreeBark	r1	BSD1_piazza-ateneo_TreeBark-23_r1	piazza-ateneo	0	0	1	swab	1	0	0	Tronco albero	outdoor	vegetation_and_mushrooms	vegetation	TreeBark	NA	16874490894552147237986717596568-17_51_57.jpg	https://drive.google.com/uc?id=1jR0EeTlyauI-N_e0UU_Fc5UKoAuWQ59-	45.517915 9.213679 181.89999389648438 29.457000732421875	45.5179	9.21368	181.9	29.457	2023-06-22 17:52:00	2023-06-22 17:52:00	541
BSD1	79B	B	79	BSD1_piazza-ateneo_TreeBark	r2	BSD1_piazza-ateneo_TreeBark-23_r2	piazza-ateneo	0	0	1	swab	1	0	0	Tronco albero	outdoor	vegetation_and_mushrooms	vegetation	TreeBark	NA	16874490475995274891264614955334-17_51_3.jpg	https://drive.google.com/uc?id=1xPGD1yGtRixiYsBWhViAf-9ar29UHg5A	45.517697 9.213776 183.31207306683748 47.874000549316406	45.5177	9.21378	183.312	47.874	2023-06-22 17:51:00	2023-06-22 17:51:00	542
BSD1	79C	C	79	BSD1_piazza-ateneo_TreeBark	r3	BSD1_piazza-ateneo_TreeBark-23_r3	piazza-ateneo	0	0	1	swab	1	0	0	Tronco albero	outdoor	vegetation_and_mushrooms	vegetation	TreeBark	NA	16874490016785798619022620075610-17_50_5.jpg	https://drive.google.com/uc?id=1QLMHeXvYu1EvBaBlyKCAFsgWAGEmPrzO	45.517697 9.213776 183.4539958589675 32.180999755859375	45.5177	9.21378	183.454	32.181	2023-06-22 17:50:00	2023-06-22 17:50:00	543
BSD1	91A	A	91	BSD1_piazza-ateneo_TreeBark	r1	BSD1_piazza-ateneo_TreeBark-3_r1	piazza-ateneo	0	0	1	swab	1	0	0	Tronco	outdoor	vegetation_and_mushrooms	vegetation	TreeBark	NA	IMG_20230622_173301-17_38_29.jpg	https://drive.google.com/uc?id=1RXdUM4LWDewyu6g7D7VGGmAlmf8P0O4w	45.517673 9.213588 177.6999969482422 36.900001525878906	45.5177	9.21359	177.7	36.9	2023-06-22 17:38:00	2023-06-22 17:38:00	579
BSD1	91B	B	91	BSD1_piazza-ateneo_TreeBark	r2	BSD1_piazza-ateneo_TreeBark-3_r2	piazza-ateneo	0	0	1	swab	1	0	0	Tronco	outdoor	vegetation_and_mushrooms	vegetation	TreeBark	NA	IMG_20230622_173301-17_39_6.jpg	https://drive.google.com/uc?id=1Kg-HZ32MD7Q_fu2e8iY3k8XOA912t8XJ	45.5177 9.213556 177.79998779296875 39.599998474121094	45.5177	9.21356	177.8	39.6	2023-06-22 17:39:00	2023-06-22 17:39:00	580
BSD1	91C	C	91	BSD1_piazza-ateneo_TreeBark	r3	BSD1_piazza-ateneo_TreeBark-3_r3	piazza-ateneo	0	0	1	swab	1	0	0	Tronco	outdoor	vegetation_and_mushrooms	vegetation	TreeBark	NA	IMG_20230622_173301-17_39_28.jpg	https://drive.google.com/uc?id=14CFHbhppQ2Z5_sRhE-PctUiEU_ZDJzG4	45.517742 9.213546 181.09999084472656 36.900001525878906	45.5177	9.21355	181.1	36.9	2023-06-22 17:40:00	2023-06-22 17:40:00	581
BSD1	43A	A	43	BSD1_piazza-ateneo_TreeBark	r1	BSD1_piazza-ateneo_TreeBark-4_r1	piazza-ateneo	0	0	1	swab	1	0	0	Tronco	outdoor	vegetation_and_mushrooms	vegetation	TreeBark	NA	16874483973636799569960640121214-17_40_6.jpg	https://drive.google.com/uc?id=1EA889TJmHZIuWrtcI728ezUeVYaxL5gG	45.518032 9.213934 177.6999969482422 10.984999656677246	45.518	9.21393	177.7	10.985	2023-06-22 17:40:00	2023-06-22 17:40:00	430
BSD1	43B	B	43	BSD1_piazza-ateneo_TreeBark	r2	BSD1_piazza-ateneo_TreeBark-4_r2	piazza-ateneo	0	0	1	swab	1	0	0	Tronco	outdoor	vegetation_and_mushrooms	vegetation	TreeBark	NA	16874484586085884444585796487831-17_41_7.jpg	https://drive.google.com/uc?id=1_969N399p0sUVKdwdH3sktAmG3B9eeBo	45.518031 9.213967 177.6999969482422 8.538000106811523	45.518	9.21397	177.7	8.538	2023-06-22 17:41:00	2023-06-22 17:41:00	431
BSD1	43C	C	43	BSD1_piazza-ateneo_TreeBark	r3	BSD1_piazza-ateneo_TreeBark-4_r3	piazza-ateneo	0	0	1	swab	1	0	0	Tronco	outdoor	vegetation_and_mushrooms	vegetation	TreeBark	NA	16874485278617357644691337443471-17_42_17.jpg	https://drive.google.com/uc?id=13lrceOcOzSjE4z4n2NEUftyjQLA4Ep0Z	45.518081 9.214131 177.6999969482422 14.074999809265137	45.5181	9.21413	177.7	14.075	2023-06-22 17:42:00	2023-06-22 17:42:00	432
BSD1	69A	A	69	BSD1_piazza-ateneo_TreeBark	r1	BSD1_piazza-ateneo_TreeBark-5_r1	piazza-ateneo	0	0	1	swab	1	0	0	Tronco	outdoor	vegetation_and_mushrooms	vegetation	TreeBark	NA	image-17_39_52.jpg	https://drive.google.com/uc?id=1f-T2Jc9AwD9FJxx1sLlzKxoRVHgSK6-t	45.517891 9.213853 133.23809432983398 35	45.5179	9.21385	133.238	35	2023-06-22 17:40:00	2023-06-22 17:40:00	508
BSD1	69B	B	69	BSD1_piazza-ateneo_TreeBark	r2	BSD1_piazza-ateneo_TreeBark-5_r2	piazza-ateneo	0	0	1	swab	1	0	0	Tronco	outdoor	vegetation_and_mushrooms	vegetation	TreeBark	NA	image-17_40_51.jpg	https://drive.google.com/uc?id=1HN3adV_jXZR10rUX80sq633LAicZr8-c	45.517921 9.213907 135.86341857910156 76.61975700541063	45.5179	9.21391	135.863	76.6198	2023-06-22 17:40:00	2023-06-22 17:40:00	509
BSD1	69C	C	69	BSD1_piazza-ateneo_TreeBark	r3	BSD1_piazza-ateneo_TreeBark-5_r3	piazza-ateneo	0	0	1	swab	1	0	0	Tronco	outdoor	vegetation_and_mushrooms	vegetation	TreeBark	NA	image-17_41_48.jpg	https://drive.google.com/uc?id=1sh5pOkONrqs-fMgQ-PfR7xdgeFcy2vWk	45.517788 9.213853 134.60216903686523 40	45.5178	9.21385	134.602	40	2023-06-22 17:41:00	2023-06-22 17:41:00	510
BSD1	57A	A	57	BSD1_piazza-ateneo_TreeBark	r1	BSD1_piazza-ateneo_TreeBark-6_r1	piazza-ateneo	0	0	1	swab	1	0	0	tronco	outdoor	vegetation_and_mushrooms	vegetation	TreeBark	NA	2023-06-2217.39.528478314301264615579-17_40_3.jpg	https://drive.google.com/uc?id=1ymrUeA76tF3VeHv0STeqNVm3bpMFaQQt	45.517836 9.21352 181.899993896484 18.8080005645752	45.5178	9.21352	181.9	18.808	2023-06-22 02:40:00	2023-06-22 02:40:00	472
BSD1	57B	B	57	BSD1_piazza-ateneo_TreeBark	r2	BSD1_piazza-ateneo_TreeBark-6_r2	piazza-ateneo	0	0	1	swab	1	0	0	Tronco	outdoor	vegetation_and_mushrooms	vegetation	TreeBark	NA	2023-06-2217.40.442143034930744480648-17_40_59.jpg	https://drive.google.com/uc?id=1x75vN6eRhVS2zNHaTCNC5jxm0_61kk9M	45.517852 9.213598 177.699996948242 15.3179998397827	45.5179	9.2136	177.7	15.318	2023-06-22 01:41:00	2023-06-22 01:41:00	473
BSD1	57C	C	57	BSD1_piazza-ateneo_TreeBark	r3	BSD1_piazza-ateneo_TreeBark-6_r3	piazza-ateneo	0	0	1	swab	1	0	0	Tronco	outdoor	vegetation_and_mushrooms	vegetation	TreeBark	NA	2023-06-2217.41.497925220726353965965-17_42_0.jpg	https://drive.google.com/uc?id=1qOSPkyALopa_yNTO2zVaGOa-Ykz1PDPH	45.518088 9.213872 170.86062433105 19	45.5181	9.21387	170.861	19	2023-06-22 17:42:00	2023-06-22 17:42:00	474
BSD1	44A	A	44	BSD1_piazza-ateneo_TreeLeaves	r1	BSD1_piazza-ateneo_TreeLeaves-1_r1	piazza-ateneo	0	0	1	swab	1	0	0	Figlie Albero	outdoor	vegetation_and_mushrooms	vegetation	TreeLeaves	NA	1687448754946.-17_45_59.jpg	https://drive.google.com/uc?id=1-bSWFzqUhIrCNSudpE9kIa6lY7dNZby9	45.516543 9.21592 217.29998779296875 541.6510009765625	45.5165	9.21592	217.3	541.651	2023-06-22 17:46:00	2023-06-22 17:46:00	433
BSD1	44B	B	44	BSD1_piazza-ateneo_TreeLeaves	r2	BSD1_piazza-ateneo_TreeLeaves-1_r2	piazza-ateneo	0	0	1	swab	1	0	0	Foglie albero	outdoor	vegetation_and_mushrooms	vegetation	TreeLeaves	NA	1687448700200.-17_45_5.jpg	https://drive.google.com/uc?id=1FPIYX1Dr_NSK7d3ZxjWFRfS4iUd3uYhj	45.516543 9.21592 217.29998779296875 541.6510009765625	45.5165	9.21592	217.3	541.651	2023-06-22 17:45:00	2023-06-22 17:45:00	434
BSD1	44C	C	44	BSD1_piazza-ateneo_TreeLeaves	r3	BSD1_piazza-ateneo_TreeLeaves-1_r3	piazza-ateneo	0	0	1	swab	1	0	0	Foglie albero	outdoor	vegetation_and_mushrooms	vegetation	TreeLeaves	NA	1687448785217.-17_46_29.jpg	https://drive.google.com/uc?id=1RyARwEgJN17GhpXFONhb6HXBNJDTvgZI	45.517957 9.213633 177.6999969482422 320.9909973144531	45.518	9.21363	177.7	320.991	2023-06-22 17:46:00	2023-06-22 17:46:00	435
BSD1	51A	A	51	BSD1_piazza-ateneo_TreeLeaves	r1	BSD1_piazza-ateneo_TreeLeaves-2_r1	piazza-ateneo	0	0	1	swab	1	0	0	Superficie foglia	outdoor	vegetation_and_mushrooms	vegetation	TreeLeaves	NA	16874501543817805957989760157917-18_9_21.jpg	https://drive.google.com/uc?id=1hCt2sXxVRGFcv2PkXjO1owhvja3n-uZj	45.518256 9.213901 177.6999969482422 54.9630012512207	45.5183	9.2139	177.7	54.963	2023-06-22 18:09:00	2023-06-22 18:09:00	454
BSD1	51B	B	51	BSD1_piazza-ateneo_TreeLeaves	r2	BSD1_piazza-ateneo_TreeLeaves-2_r2	piazza-ateneo	0	0	1	swab	1	0	0	Superficie foglia	outdoor	vegetation_and_mushrooms	vegetation	TreeLeaves	NA	16874502034301588332820902180382-18_10_10.jpg	https://drive.google.com/uc?id=1_cCCGQ8pAbl6SDzOUf8_EC0u68SDk9p7	45.518631 9.214915 198.59999084472656 70.12699890136719	45.5186	9.21491	198.6	70.127	2023-06-22 18:10:00	2023-06-22 18:10:00	455
BSD1	51C	C	51	BSD1_piazza-ateneo_TreeLeaves	r3	BSD1_piazza-ateneo_TreeLeaves-2_r3	piazza-ateneo	0	0	1	swab	1	0	0	Superficie foglia	outdoor	vegetation_and_mushrooms	vegetation	TreeLeaves	NA	16874502408345384204324509202795-18_10_47.jpg	https://drive.google.com/uc?id=1RgUpra72q8Gp91K4223uZErCmQWeOzCr	45.518078 9.213739 181.6999969482422 28.481000900268555	45.5181	9.21374	181.7	28.481	2023-06-22 18:10:00	2023-06-22 18:10:00	456
BSD1	81A	A	81	BSD1_piazza-ateneo_TreeLeaves	r1	BSD1_piazza-ateneo_TreeLeaves-24_r1	piazza-ateneo	0	0	1	swab	1	0	0	Foglia	outdoor	vegetation_and_mushrooms	vegetation	TreeLeaves	NA	IMG_2618-17_53_25.jpeg	https://drive.google.com/uc?id=1Jg8eVw12rSbfwP1ewdlEq0FdnmG9DAeF	45.517748 9.213769 134.24921803642064 4.333789709724281	45.5177	9.21377	134.249	4.33379	2023-06-22 17:53:00	2023-06-22 17:53:00	550
BSD1	81B	B	81	BSD1_piazza-ateneo_TreeLeaves	r2	BSD1_piazza-ateneo_TreeLeaves-24_r2	piazza-ateneo	0	0	1	swab	1	0	0	Foglia	outdoor	vegetation_and_mushrooms	vegetation	TreeLeaves	NA	IMG_2618-17_53_53.jpeg	https://drive.google.com/uc?id=18aSvZ8WJlGIto2jLXav6IIRkIMdL3l3x	45.517816 9.213845 129.93989181518555 9.220128267805325	45.5178	9.21384	129.94	9.22013	2023-06-22 17:53:00	2023-06-22 17:53:00	551
BSD1	81C	C	81	BSD1_piazza-ateneo_TreeLeaves	r3	BSD1_piazza-ateneo_TreeLeaves-24_r3	piazza-ateneo	0	0	1	swab	1	0	0	Foglia	outdoor	vegetation_and_mushrooms	vegetation	TreeLeaves	NA	IMG_2618-17_54_20.jpeg	https://drive.google.com/uc?id=1lIsuPFGoF5mSNAahT3b32tKJSJJj7R62	45.517802 9.213805 129.61140065360814 5.970421930907888	45.5178	9.21381	129.611	5.97042	2023-06-22 17:54:00	2023-06-22 17:54:00	552
BSD1	85A	A	85	BSD1_piazza-ateneo_TreeLeaves	r1	BSD1_piazza-ateneo_TreeLeaves-25_r1	piazza-ateneo	0	0	1	swab	1	0	0	Foglia	outdoor	vegetation_and_mushrooms	vegetation	TreeLeaves	NA	16874499675021058680579185574305-18_6_11.jpg	https://drive.google.com/uc?id=1YZxurP1ihCxy0sDx2MdsZkwWnNA2VHjL	45.518 9.213588 181.6999969482422 18.163000106811523	45.518	9.21359	181.7	18.163	2023-06-22 18:06:00	2023-06-22 18:06:00	562
BSD1	85B	B	85	BSD1_piazza-ateneo_TreeLeaves	r2	BSD1_piazza-ateneo_TreeLeaves-25_r2	piazza-ateneo	0	0	1	swab	1	0	0	FOGLIA	outdoor	vegetation_and_mushrooms	vegetation	TreeLeaves	NA	1687450002275313934506892251358-18_6_48.jpg	https://drive.google.com/uc?id=1IFnfrTwaQRk6W_uzvYMVevCqreIkXJZ6	45.517831 9.213644 177.6999969482422 20.100000381469727	45.5178	9.21364	177.7	20.1	2023-06-22 18:06:00	2023-06-22 18:06:00	563
BSD1	85C	C	85	BSD1_piazza-ateneo_TreeLeaves	r3	BSD1_piazza-ateneo_TreeLeaves-25_r3	piazza-ateneo	0	0	1	swab	1	0	0	Foglia	outdoor	vegetation_and_mushrooms	vegetation	TreeLeaves	NA	IMG_6047-18_6_15.jpeg	https://drive.google.com/uc?id=1I88S0GfSY19RvLzaGSg2I_tew-G70mpF	45.517974 9.213921 130.95530209504068 21.64134205901326	45.518	9.21392	130.955	21.6413	2023-06-22 18:06:00	2023-06-22 18:06:00	564
BSD1	97A	A	97	BSD1_piazza-ateneo_TreeLeaves	r1	BSD1_piazza-ateneo_TreeLeaves-26_r1	piazza-ateneo	0	0	1	swab	1	0	0	Foglie albero	outdoor	vegetation_and_mushrooms	vegetation	TreeLeaves	NA	16874493553216259487522913331342-17_55_59.jpg	https://drive.google.com/uc?id=1RnM7FGHE86ATe_EklfbX6t-OAhi_smRz	45.517918 9.21369 182.1999969482422 49.801998138427734	45.5179	9.21369	182.2	49.802	2023-06-22 17:56:00	2023-06-22 17:56:00	597
BSD1	97B	B	97	BSD1_piazza-ateneo_TreeLeaves	r2	BSD1_piazza-ateneo_TreeLeaves-26_r2	piazza-ateneo	0	0	1	swab	1	0	0	Foglie albero	outdoor	vegetation_and_mushrooms	vegetation	TreeLeaves	NA	1687449307349573650994366053760-17_55_13.jpg	https://drive.google.com/uc?id=1D95BpxOQgXmF1A8WBiPWZ8IyUKmKgcr7	45.518064 9.214277 182.1999969482422 5.691999912261963	45.5181	9.21428	182.2	5.692	2023-06-22 17:55:00	2023-06-22 17:55:00	598
BSD1	97C	C	97	BSD1_piazza-ateneo_TreeLeaves	r3	BSD1_piazza-ateneo_TreeLeaves-26_r3	piazza-ateneo	0	0	1	swab	1	0	0	Foglie albero	outdoor	vegetation_and_mushrooms	vegetation	TreeLeaves	NA	16874492688603178590566473677883-17_54_33.jpg	https://drive.google.com/uc?id=1bR5Knm_I5n46Fjpn9quQzSM4OGIpzKkl	45.517642 9.213632 181.89999389648438 33.012001037597656	45.5176	9.21363	181.9	33.012	2023-06-22 17:54:00	2023-06-22 17:54:00	599
BSD1	4A	A	4	BSD1_piazza-ateneo_TreeLeaves	r1	BSD1_piazza-ateneo_TreeLeaves-3_r1	piazza-ateneo	0	0	1	swab	1	0	0	Foglia	outdoor	vegetation_and_mushrooms	vegetation	TreeLeaves	NA	IMG_20230622_173304-17_36_36.jpg	https://drive.google.com/uc?id=1xZy-29joidfg-MspsijI1T6Hhb3_ssAn	45.517834 9.213441 170.89999389648438 56.387001037597656	45.5178	9.21344	170.9	56.387	2023-06-22 17:36:00	2023-06-22 17:36:00	448
BSD1	4B	B	4	BSD1_piazza-ateneo_TreeLeaves	r2	BSD1_piazza-ateneo_TreeLeaves-3_r2	piazza-ateneo	0	0	1	swab	1	0	0	Foglie	outdoor	vegetation_and_mushrooms	vegetation	TreeLeaves	NA	IMG_20230622_173304-17_37_8.jpg	https://drive.google.com/uc?id=1vSpoGdXSNyGySXh3d8dQcwAHRq8o2GVJ	45.517857 9.213785 170.89999389648438 54.21099853515625	45.5179	9.21378	170.9	54.211	2023-06-22 17:37:00	2023-06-22 17:37:00	449
BSD1	4C	C	4	BSD1_piazza-ateneo_TreeLeaves	r3	BSD1_piazza-ateneo_TreeLeaves-3_r3	piazza-ateneo	0	0	1	swab	1	0	0	Foglie	outdoor	vegetation_and_mushrooms	vegetation	TreeLeaves	NA	IMG_20230622_173304-17_37_36.jpg	https://drive.google.com/uc?id=1_kCtOnvyyhB63Tgsgfhli-Tvfjy0xXms	45.517151 9.213747 181.89999389648438 47.189998626708984	45.5172	9.21375	181.9	47.19	2023-06-22 17:38:00	2023-06-22 17:38:00	450
BSD1	39A	A	39	BSD1_piazza-ateneo_TreeLeaves	r1	BSD1_piazza-ateneo_TreeLeaves-4_r1	piazza-ateneo	0	0	1	swab	1	0	0	Foglia	outdoor	vertical-surface	vegetation	TreeLeaves	NA	16874485837338498572127182558587-17_43_9.jpg	https://drive.google.com/uc?id=1wQEyumqutp0eWN_E7kZzCnvdXLdrGsAB	45.518155 9.21411 181.6999969482422 14.154000282287598	45.5182	9.21411	181.7	14.154	2023-06-22 17:43:00	2023-06-22 17:43:00	415
BSD1	39B	B	39	BSD1_piazza-ateneo_TreeLeaves	r2	BSD1_piazza-ateneo_TreeLeaves-4_r2	piazza-ateneo	0	0	1	swab	1	0	0	Foglia	outdoor	vegetation_and_mushrooms	vegetation	TreeLeaves	NA	16874486245595010537030815032166-17_43_52.jpg	https://drive.google.com/uc?id=1IInBXLLi2MH30aCBxwcmAzfo0JSDRQOh	45.518163 9.214094 181.09999084472656 6.210000038146973	45.5182	9.21409	181.1	6.21	2023-06-22 17:43:00	2023-06-22 17:43:00	416
BSD1	39C	C	39	BSD1_piazza-ateneo_TreeLeaves	r3	BSD1_piazza-ateneo_TreeLeaves-4_r3	piazza-ateneo	0	0	1	swab	1	0	0	Foglia	outdoor	vegetation_and_mushrooms	vegetation	TreeLeaves	NA	16874487321994411318229700749142-17_45_39.jpg	https://drive.google.com/uc?id=1Ktzx1-HBxXeruebciIRoA6N8SlHjfqLJ	45.518086 9.214114 181.6999969482422 7.353000164031982	45.5181	9.21411	181.7	7.353	2023-06-22 17:45:00	2023-06-22 17:45:00	417
BSD1	64A	A	64	BSD1_piazza-ateneo_TreeLeaves	r1	BSD1_piazza-ateneo_TreeLeaves-5_r1	piazza-ateneo	0	0	1	swab	1	0	0	Foglia	outdoor	vegetation_and_mushrooms	vegetation	TreeLeaves	NA	image-17_43_17.jpg	https://drive.google.com/uc?id=1ZAo80_oQ29-Qj8xPd61gBAfmXQNICLzt	45.517939 9.213848 130.73923113849014 24.145677863972157	45.5179	9.21385	130.739	24.1457	2023-06-22 17:43:00	2023-06-22 17:43:00	493
BSD1	64B	B	64	BSD1_piazza-ateneo_TreeLeaves	r2	BSD1_piazza-ateneo_TreeLeaves-5_r2	piazza-ateneo	0	0	1	swab	1	0	0	Foglia	outdoor	vegetation_and_mushrooms	vegetation	TreeLeaves	NA	image-17_44_22.jpg	https://drive.google.com/uc?id=1LRsvvAtyVFnkbOpv536E2WhSQFTozA1U	45.517963 9.213713 135.8018035888672 35	45.518	9.21371	135.802	35	2023-06-22 17:44:00	2023-06-22 17:44:00	494
BSD1	64C	C	64	BSD1_piazza-ateneo_TreeLeaves	r3	BSD1_piazza-ateneo_TreeLeaves-5_r3	piazza-ateneo	0	0	1	swab	1	0	0	Foglia	outdoor	vegetation_and_mushrooms	vegetation	TreeLeaves	NA	image-17_45_22.jpg	https://drive.google.com/uc?id=1BPOvGRAHCQ55RIlENqF0p2ETaiyIJOlX	45.517803 9.213836 135.4802131652832 43	45.5178	9.21384	135.48	43	2023-06-22 17:45:00	2023-06-22 17:45:00	495
BSD1	83A	A	83	BSD1_piazza-ateneo_TreeLeaves	r1	BSD1_piazza-ateneo_TreeLeaves-6_r1	piazza-ateneo	0	0	1	swab	1	0	0	Foglia	outdoor	vegetation_and_mushrooms	vegetation	TreeLeaves	NA	2023-06-2217.46.428566172917062209433-17_46_48.jpg	https://drive.google.com/uc?id=1RrdvEFD6wyH4Oh7PPWSXZ-E-B0O_O5Xw	45.51819 9.213881 184.635715068318 19.4552097320557	45.5182	9.21388	184.636	19.4552	2023-06-22 17:46:00	2023-06-22 17:46:00	556
BSD1	83B	B	83	BSD1_piazza-ateneo_TreeLeaves	r2	BSD1_piazza-ateneo_TreeLeaves-6_r2	piazza-ateneo	0	0	1	swab	1	0	0	Foglia	outdoor	vegetation_and_mushrooms	vegetation	TreeLeaves	NA	2023-06-2217.47.547286289413701118410-17_48_5.jpg	https://drive.google.com/uc?id=1ePXyEWxTxn26UMuOo-GmgwOTeUxqx8Th	45.518037 9.213984 167.872663989663 4.90000009536743	45.518	9.21398	167.873	4.9	2023-06-22 17:47:00	2023-06-22 17:47:00	557
BSD1	83C	C	83	BSD1_piazza-ateneo_TreeLeaves	r3	BSD1_piazza-ateneo_TreeLeaves-6_r3	piazza-ateneo	0	0	1	swab	1	0	0	Foglia	outdoor	vegetation_and_mushrooms	vegetation	TreeLeaves	NA	2023-06-2217.48.227156566772903334382-17_48_28.jpg	https://drive.google.com/uc?id=1dTGZf9fTci1WXaNGNIzQJX23VQ1dciI6	45.51798 9.214007 182.29927136749 4.90000009536743	45.518	9.21401	182.299	4.9	2023-06-22 17:48:00	2023-06-22 17:48:00	558
BSD1	74A	A	74	BSD1_piazza-ateneo_TreeSoil	r1	BSD1_piazza-ateneo_TreeSoil-1_r1	piazza-ateneo	0	0	1	swab	1	0	0	Terreno albero	outdoor	soil	soil	TreeSoil	NA	16874491412988746040620795590917-17_52_28.jpg	https://drive.google.com/uc?id=13yogbNA6Ykts2Yu-mhiAKPn8Xh0CfXbC	45.517105 9.214022 190.6999969482422 98.4000015258789	45.5171	9.21402	190.7	98.4	2023-06-22 17:52:00	2023-06-22 17:52:00	526
BSD1	74B	B	74	BSD1_piazza-ateneo_TreeSoil	r2	BSD1_piazza-ateneo_TreeSoil-1_r2	piazza-ateneo	0	0	1	swab	1	0	0	Terreno albero	outdoor	soil	soil	TreeSoil	NA	16874491752327523154760001051038-17_52_59.jpg	https://drive.google.com/uc?id=1NtnvgDl6omDFdOsemJMX2jol83eGfVI_	45.518113 9.214325 182.5 13.935999870300293	45.5181	9.21433	182.5	13.936	2023-06-22 17:53:00	2023-06-22 17:53:00	527
BSD1	74C	C	74	BSD1_piazza-ateneo_TreeSoil	r3	BSD1_piazza-ateneo_TreeSoil-1_r3	piazza-ateneo	0	0	1	swab	1	0	0		outdoor	soil	soil	TreeSoil	NA	image-17_52_35.jpg	https://drive.google.com/uc?id=1lcMSRc6pT97MdOEYYanQ9WIG_7qMPf2B	45.517955 9.21406 134.83872604370117 40	45.518	9.21406	134.839	40	2023-06-22 17:52:00	2023-06-22 17:52:00	528
BSD1	93A	A	93	BSD1_piazza-ateneo_TreeSoil	r1	BSD1_piazza-ateneo_TreeSoil-2_r1	piazza-ateneo	0	0	1	swab	1	0	0	Terreno albero	outdoor	soil	soil	TreeSoil	NA	16874496125312961697004306609874-18_0_16.jpg	https://drive.google.com/uc?id=17Xy31BwmGWQHAcgm_axiEEhJIfGyXJfs	45.517917 9.213567 179.6486435654253 19.42300033569336	45.5179	9.21357	179.649	19.423	2023-06-22 18:01:00	2023-06-22 18:01:00	585
BSD1	93B	B	93	BSD1_piazza-ateneo_TreeSoil	r2	BSD1_piazza-ateneo_TreeSoil-2_r2	piazza-ateneo	0	0	1	swab	1	0	0	Terreno albero	outdoor	soil	soil	TreeSoil	NA	16874495600472309966803623159062-17_59_24.jpg	https://drive.google.com/uc?id=1clhHI-Zg-103a0M1YOemDn1CTyKjwSoT	45.517823 9.213625 181.89999389648438 25.10300064086914	45.5178	9.21363	181.9	25.103	2023-06-22 17:59:00	2023-06-22 17:59:00	586
BSD1	93C	C	93	BSD1_piazza-ateneo_TreeSoil	r3	BSD1_piazza-ateneo_TreeSoil-2_r3	piazza-ateneo	0	0	1	swab	1	0	0	Terreno albero	outdoor	soil	soil	TreeSoil	NA	16874495045587060673529421436708-17_58_32.jpg	https://drive.google.com/uc?id=1FrsYgzFkAlbOaJI7oJq1PV4ywtskTLQR	45.517961 9.213574 181.89999389648438 25.01099967956543	45.518	9.21357	181.9	25.011	2023-06-22 17:58:00	2023-06-22 17:58:00	587
BSD1	29A	A	29	BSD1_piazza-ateneo_WallBuilding	r1	BSD1_piazza-ateneo_WallBuilding-1_r1	piazza-ateneo	0	0	1	swab	1	0	0	Muro	outdoor	vertical-surface	wall	WallBuilding	NA	IMG_4723-17_39_43.jpeg	https://drive.google.com/uc?id=1Rw3Rlm4ZTUlVr0JHGw1tzZgd0BF3u0Zv	45.517977 9.213863 133.8868179321289 35	45.518	9.21386	133.887	35	2023-06-22 17:37:00	2023-06-22 17:37:00	382
BSD1	29B	B	29	BSD1_piazza-ateneo_WallBuilding	r2	BSD1_piazza-ateneo_WallBuilding-1_r2	piazza-ateneo	0	0	1	swab	1	0	0	Muro	outdoor	vertical-surface	wall	WallBuilding	NA	IMG_4722-17_37_5.jpeg	https://drive.google.com/uc?id=12UNxijp3MUfYAFzyFMqkW7054n44ln-t	45.517994 9.213947 130.81654291786253 17.482302190817855	45.518	9.21395	130.817	17.4823	2023-06-22 17:37:00	2023-06-22 17:37:00	383
BSD1	29C	C	29	BSD1_piazza-ateneo_WallBuilding	r3	BSD1_piazza-ateneo_WallBuilding-1_r3	piazza-ateneo	0	0	1	swab	1	0	0	Muro	outdoor	vertical-surface	wall	WallBuilding	NA	IMG_4721-17_35_52.jpeg	https://drive.google.com/uc?id=1cLnIPG4LmOE-OHwDbesHeXLPBuY9dBnT	45.517936 9.213822 133.44579696655273 35	45.5179	9.21382	133.446	35	2023-06-22 17:34:00	2023-06-22 17:34:00	384
BSD1	67A	A	67	BSD1_piazza-ateneo_WallBuilding	r4	BSD1_piazza-ateneo_WallBuilding-1_r4	piazza-ateneo	0	0	1	swab	1	0	0	Muro U6	outdoor	vertical-surface	wall	WallBuilding	NA	16874488250568232754519223856995-17_47_11.jpg	https://drive.google.com/uc?id=1q0QbFGoSWhV4NNJ9br4dt5uWPus01JZV	45.518288 9.213651 183.62791903885082 23.791000366210938	45.5183	9.21365	183.628	23.791	2023-06-22 17:47:00	2023-06-22 17:47:00	502
BSD1	67B	B	67	BSD1_piazza-ateneo_WallBuilding	r5	BSD1_piazza-ateneo_WallBuilding-1_r5	piazza-ateneo	0	0	1	swab	1	0	0	Muro U6	outdoor	vertical-surface	wall	WallBuilding	NA	16874487800051845379244320163670-17_46_30.jpg	https://drive.google.com/uc?id=1FhSnkXV1YVekO-QFpj9c8U6EUSOQIf0x	45.518299 9.213653 182.1999969482422 25.386999130249023	45.5183	9.21365	182.2	25.387	2023-06-22 17:46:00	2023-06-22 17:46:00	503
BSD1	67C	C	67	BSD1_piazza-ateneo_WallBuilding	r6	BSD1_piazza-ateneo_WallBuilding-1_r6	piazza-ateneo	0	0	1	swab	1	0	0	Muro U6	outdoor	vertical-surface	wall	WallBuilding	NA	16874487350897930850318998729362-17_45_49.jpg	https://drive.google.com/uc?id=1DoCy2ejXFbXczTIjHiWBUgcitVaG9o70	45.518311 9.213625 182.1999969482422 26.906999588012695	45.5183	9.21363	182.2	26.907	2023-06-22 17:45:00	2023-06-22 17:45:00	504
BSD1	98A	A	98	BSD1_piazza-ateneo_WallBuilding	r7	BSD1_piazza-ateneo_WallBuilding-1_r7	piazza-ateneo	0	0	1	swab	1	0	0	Muro	outdoor	vertical-surface	wall	WallBuilding	NA	IMG_20230622_175654-17_57_11.jpg	https://drive.google.com/uc?id=1WWXdu3b2PIHiRNLmGEjD0WJcJ5XyJYYn	45.518075 9.21388 177.6999969482422 16.570999145507812	45.5181	9.21388	177.7	16.571	2023-06-22 17:57:00	2023-06-22 17:57:00	600
BSD1	98B	B	98	BSD1_piazza-ateneo_WallBuilding	r8	BSD1_piazza-ateneo_WallBuilding-1_r8	piazza-ateneo	0	0	1	swab	1	0	0	Muro	outdoor	vertical-surface	wall	WallBuilding	NA	IMG_20230622_175654-17_57_37.jpg	https://drive.google.com/uc?id=1kCN7SJ75xVtmtlCLtcwqH7lDI4lwxDID	45.51811 9.213844 177.6999969482422 16.19499969482422	45.5181	9.21384	177.7	16.195	2023-06-22 17:57:00	2023-06-22 17:57:00	601
BSD1	98C	C	98	BSD1_piazza-ateneo_WallBuilding	r9	BSD1_piazza-ateneo_WallBuilding-1_r9	piazza-ateneo	0	0	1	swab	1	0	0	Muro	outdoor	vertical-surface	wall	WallBuilding	NA	IMG_20230622_175654-17_58_0.jpg	https://drive.google.com/uc?id=1-1SEccU5f5dbdKyewpcJIWpFyz10lpa7	45.51811 9.213844 177.79998779296875 16.19499969482422	45.5181	9.21384	177.8	16.195	2023-06-22 17:58:00	2023-06-22 17:58:00	602
BSD1	87A	A	87	BSD1_piazza-ateneo_WallBuilding	r1	BSD1_piazza-ateneo_WallBuilding-2_r1	piazza-ateneo	0	0	1	swab	1	0	0	Muro	outdoor	vertical-surface	wall	WallBuilding	NA	16874481361091289763080025384161-17_35_58.jpg	https://drive.google.com/uc?id=1xQsxTHtyqejV57S-RGSBajKZ-7lyLVYf	45.517541 9.21345 186.5 48.900001525878906	45.5175	9.21345	186.5	48.9	2023-06-22 17:36:00	2023-06-22 17:36:00	565
BSD1	87B	B	87	BSD1_piazza-ateneo_WallBuilding	r2	BSD1_piazza-ateneo_WallBuilding-2_r2	piazza-ateneo	0	0	1	swab	1	0	0	Muro	outdoor	vertical-surface	wall	WallBuilding	NA	1687448187375229632342529269697-17_36_33.jpg	https://drive.google.com/uc?id=1OUS43FRWZ4_ROtBVB9WUhEM3L-Iu9cEK	45.51787 9.21361 177.6999969482422 34.400001525878906	45.5179	9.21361	177.7	34.4	2023-06-22 17:36:00	2023-06-22 17:36:00	566
BSD1	87C	C	87	BSD1_piazza-ateneo_WallBuilding	r3	BSD1_piazza-ateneo_WallBuilding-2_r3	piazza-ateneo	0	0	1	swab	1	0	0	Muro	outdoor	vertical-surface	wall	WallBuilding	NA	16874482168421358071329667059299-17_37_1.jpg	https://drive.google.com/uc?id=1uywMDmFS0Z5tjS_HrQ_xUQbeNWOpsCsI	45.517784 9.214387 177.6999969482422 9.64799976348877	45.5178	9.21439	177.7	9.648	2023-06-22 17:37:00	2023-06-22 17:37:00	567
BSD1	35A	A	35	BSD1_piazza-ateneo_Window	r1	BSD1_piazza-ateneo_Window-1_r1	piazza-ateneo	0	0	1	swab	1	0	0	Vetrata ingresso u6	outdoor	vertical-surface	Window	Window	NA	IMG_2615-17_38_21.jpeg	https://drive.google.com/uc?id=1aIEfz6N3r9JWVw2PFh9ZgVJGBXTTKXwd	45.518222 9.213949 144.4710809653625 7.484996375055608	45.5182	9.21395	144.471	7.485	2023-06-22 17:38:00	2023-06-22 17:38:00	403
BSD1	35B	B	35	BSD1_piazza-ateneo_Window	r2	BSD1_piazza-ateneo_Window-1_r2	piazza-ateneo	0	0	1	swab	1	0	0	Vetrata ingresso U6	outdoor	vertical-surface	Window	Window	NA	IMG_2615-17_39_46.jpeg	https://drive.google.com/uc?id=1QjaY43wTFes_x8ian2RiHj3VK4TExtWi	45.518361 9.213821 149.77726364135742 40	45.5184	9.21382	149.777	40	2023-06-22 17:39:00	2023-06-22 17:39:00	404
BSD1	35C	C	35	BSD1_piazza-ateneo_Window	r3	BSD1_piazza-ateneo_Window-1_r3	piazza-ateneo	0	0	1	swab	1	0	0	Vetrata ingresso U6	outdoor	vertical-surface	Window	Window	NA	IMG_2615-17_40_20.jpeg	https://drive.google.com/uc?id=19EcsYfX7hOPfFqpkThEjKhNBp6wjArAP	45.518318 9.213843 149.77726364135742 40	45.5183	9.21384	149.777	40	2023-06-22 17:40:00	2023-06-22 17:40:00	405
BSD1	96A	A	96	BSD1_piazza-ateneo_Window	r4	BSD1_piazza-ateneo_Window-1_r4	piazza-ateneo	0	0	1	swab	1	0	0	Vetrata porta scorrevole ingresso U6	outdoor	vertical-surface	Window	Window	NA	IMG_4729-18_6_49.jpeg	https://drive.google.com/uc?id=19r5NVfkRGrzug63050GZHrUJgdVD7AjS	45.518353 9.213895 133.42319107055664 39	45.5184	9.2139	133.423	39	2023-06-22 17:59:00	2023-06-22 17:59:00	594
BSD1	96B	B	96	BSD1_piazza-ateneo_Window	r5	BSD1_piazza-ateneo_Window-1_r5	piazza-ateneo	0	0	1	swab	1	0	0	Vetrata porta scorrevole ingresso U6	outdoor	vertical-surface	Window	Window	NA	IMG_4728-18_6_10.jpeg	https://drive.google.com/uc?id=1RYonCEqlOd34WkhhP_P7HpcV9ikMTktp	45.518372 9.213863 133.44507217407227 39	45.5184	9.21386	133.445	39	2023-06-22 17:57:00	2023-06-22 17:57:00	595
BSD1	96C	C	96	BSD1_piazza-ateneo_Window	r6	BSD1_piazza-ateneo_Window-1_r6	piazza-ateneo	0	0	1	swab	1	0	0	Vetrata porta scorrevole ingresso U6	outdoor	vertical-surface	Window	Window	NA	IMG_4727-18_5_32.jpeg	https://drive.google.com/uc?id=1_HSNpyKn7CvXCx-8K7iRR6YvVhW3CfKE	45.518378 9.21394 133.3957290649414 39	45.5184	9.21394	133.396	39	2023-06-22 17:54:00	2023-06-22 17:54:00	596
BSD1	40A	A	40	BSD1_piazza-ateneo_Window	r1	BSD1_piazza-ateneo_Window-2_r1	piazza-ateneo	0	0	1	swab	1	0	0	Vetro fuori scale	outdoor	vertical-surface	Window	Window	NA	20230622_175041-17_51_9.jpg	https://drive.google.com/uc?id=1BNPCbKxUJM04_wlRVxhCa26hBknDc_RT	45.518042 9.213636 181.6999969482422 17.36400032043457	45.518	9.21364	181.7	17.364	2023-06-22 17:51:00	2023-06-22 17:51:00	421
BSD1	40B	B	40	BSD1_piazza-ateneo_Window	r2	BSD1_piazza-ateneo_Window-2_r2	piazza-ateneo	0	0	1	swab	1	0	0	Vetro fuori scale	outdoor	vertical-surface	Window	Window	NA	20230622_175130-17_51_53.jpg	https://drive.google.com/uc?id=1fJHTyOCPQOVbhaIfnRYBWPnF-fgMwy1w	45.518089 9.213691 181.6999969482422 20.604999542236328	45.5181	9.21369	181.7	20.605	2023-06-22 17:51:00	2023-06-22 17:51:00	422
BSD1	40C	C	40	BSD1_piazza-ateneo_Window	r3	BSD1_piazza-ateneo_Window-2_r3	piazza-ateneo	0	0	1	swab	1	0	0	Vetro fuori scale	outdoor	vertical-surface	Window	Window	NA	20230622_175223-17_52_57.jpg	https://drive.google.com/uc?id=1wCEufY_ByKuXZBm4bSjzRYlIecpD4chG	45.518091 9.21366 181.6999969482422 26.534000396728516	45.5181	9.21366	181.7	26.534	2023-06-22 17:53:00	2023-06-22 17:53:00	423
BSD1	61A	A	61	BSD1_piazza-scienza_Ashtray	r1	BSD1_piazza-scienza_Ashtray-1_r1	piazza-scienza	0	1	0	swab	1	0	0	Posacenere U4	outdoor	anthropic-element	Ashtray	Ashtray	NA	16874464986577703636149193861778-17_8_21.jpg	https://drive.google.com/uc?id=1ZWLKEc3pGlBb3T-k-IattsRgWc00Q2YN	45.514162 9.210973 172.2565565676386 35.518001556396484	45.5142	9.21097	172.257	35.518	2023-06-22 17:08:00	2023-06-22 17:08:00	484
BSD1	61B	B	61	BSD1_piazza-scienza_Ashtray	r2	BSD1_piazza-scienza_Ashtray-1_r2	piazza-scienza	0	1	0	swab	1	0	0	Posacenere U4	outdoor	anthropic-element	Ashtray	Ashtray	NA	16874464542877690596787754075351-17_7_44.jpg	https://drive.google.com/uc?id=14pnS1XNVR3Mhsa0B4oms18-XSh9L0Qg1	45.513692 9.21203 172.1984216378081 62.76499938964844	45.5137	9.21203	172.198	62.765	2023-06-22 17:07:00	2023-06-22 17:07:00	485
BSD1	61C	C	61	BSD1_piazza-scienza_Ashtray	r3	BSD1_piazza-scienza_Ashtray-1_r3	piazza-scienza	0	1	0	swab	1	0	0	Posacenere U4	outdoor	anthropic-element	Ashtray	Ashtray	NA	16874463827676119089288045247329-17_6_54.jpg	https://drive.google.com/uc?id=1C9T8vm9gvowqnmzV_QsExAuoW-Za05Pj	45.51389 9.21073 172.41763340299048 91.65799713134766	45.5139	9.21073	172.418	91.658	2023-06-22 17:07:00	2023-06-22 17:07:00	486
BSD1	106A	A	106	BSD1_piazza-scienza_Banister	r1	BSD1_piazza-scienza_Banister-1_r1	piazza-scienza	0	1	0	swab	1	0	0	Ringhiera U4	outdoor	touch-ralated	Banister	Banister	NA	image-17_1_10.jpg	https://drive.google.com/uc?id=1rXZ1mUcTJrOsxBykcA4OR1lzC28Uoaxn	45.513966 9.211214 134.9844512939453 39	45.514	9.21121	134.984	39	2023-06-22 17:03:00	2023-06-22 17:03:00	19
BSD1	106B	B	106	BSD1_piazza-scienza_Banister	r2	BSD1_piazza-scienza_Banister-1_r2	piazza-scienza	0	1	0	swab	1	0	0	Ringhiera U4	outdoor	touch-ralated	Banister	Banister	NA	image-17_4_10.jpg	https://drive.google.com/uc?id=1EUGVlbXu3ivM5TKKwmUrQJwR0-CxKqzG	45.513602 9.210741 135.3437042236328 40.45405716399501	45.5136	9.21074	135.344	40.4541	2023-06-22 17:04:00	2023-06-22 17:04:00	20
BSD1	106C	C	106	BSD1_piazza-scienza_Banister	r3	BSD1_piazza-scienza_Banister-1_r3	piazza-scienza	0	1	0	swab	1	0	0	Ringhiera U4	outdoor	touch-ralated	Banister	Banister	NA	image-17_5_13.jpg	https://drive.google.com/uc?id=1S7JUYaXCcec1ovdOsWkkH4udZa1JlmBw	45.513924 9.211099 135.51910781860352 44	45.5139	9.2111	135.519	44	2023-06-22 17:05:00	2023-06-22 17:05:00	21
BSD1	34A	A	34	BSD1_piazza-scienza_Banister	r4	BSD1_piazza-scienza_Banister-1_r4	piazza-scienza	0	1	0	swab	1	0	0	Corrimano	outdoor	touch-ralated	Banister	Banister	NA	16874455573915633040491534146790-16_52_42.jpg	https://drive.google.com/uc?id=1YNQV0mamKInTgD2g6Gmkpys5KzIl_7JI	45.514277 9.211187 175.29998779296875 22.302000045776367	45.5143	9.21119	175.3	22.302	2023-06-22 16:53:00	2023-06-22 16:53:00	400
BSD1	34B	B	34	BSD1_piazza-scienza_Banister	r5	BSD1_piazza-scienza_Banister-1_r5	piazza-scienza	0	1	0	swab	1	0	0	Corrimano	outdoor	touch-ralated	Banister	Banister	NA	16874455236382567381698115900873-16_52_7.jpg	https://drive.google.com/uc?id=1wn42H44QOD24juP3LHzp_s8iOSIk0FQ9	45.514208 9.211059 175.39999389648438 22.583999633789062	45.5142	9.21106	175.4	22.584	2023-06-22 16:52:00	2023-06-22 16:52:00	401
BSD1	34C	C	34	BSD1_piazza-scienza_Banister	r6	BSD1_piazza-scienza_Banister-1_r6	piazza-scienza	0	1	0	swab	1	0	0	Corrimano	outdoor	touch-ralated	Banister	Banister	NA	16874454649677378370611240465977-16_51_9.jpg	https://drive.google.com/uc?id=1IBye20M0jGH9aLoACGUVdTaYCbb2qIh0	45.513399 9.211483 175.5 27.26300048828125	45.5134	9.21148	175.5	27.263	2023-06-22 16:51:00	2023-06-22 16:51:00	402
BSD1	65A	A	65	BSD1_piazza-scienza_Banister	r7	BSD1_piazza-scienza_Banister-1_r7	piazza-scienza	0	1	0	swab	1	0	0	Ringhiera rossa	outdoor	touch-ralated	Banister	Banister	NA	IMG_2613-17_15_28.jpeg	https://drive.google.com/uc?id=1ETiE4sblVdu-HKKXTuU9e-QQcjrzg4zc	45.514226 9.210919 132.7495201425627 4.848597455332104	45.5142	9.21092	132.75	4.8486	2023-06-22 17:15:00	2023-06-22 17:15:00	496
BSD1	65B	B	65	BSD1_piazza-scienza_Banister	r8	BSD1_piazza-scienza_Banister-1_r8	piazza-scienza	0	1	0	swab	1	0	0	Ringhiera rossa	outdoor	touch-ralated	Banister	Banister	NA	IMG_2613-17_16_9.jpeg	https://drive.google.com/uc?id=1ivVDu3zj7sauENtPBMDMGm2FPddudLTJ	45.514176 9.210938 131.2968864440918 7.232653591318876	45.5142	9.21094	131.297	7.23265	2023-06-22 17:16:00	2023-06-22 17:16:00	497
BSD1	65C	C	65	BSD1_piazza-scienza_Banister	r9	BSD1_piazza-scienza_Banister-1_r9	piazza-scienza	0	1	0	swab	1	0	0	Ringhiera rossa	outdoor	touch-ralated	Banister	Banister	NA	IMG_2613-17_16_57.jpeg	https://drive.google.com/uc?id=1GYJnWDrpn5Md4jGKmw4GgZ2jgNMGgPyE	45.513911 9.211153 131.77 59.8563551869	45.5139	9.21115	131.77	59.8564	2023-06-22 17:17:00	2023-06-22 17:17:00	498
BSD1	20A	A	20	BSD1_piazza-scienza_Banister	r1	BSD1_piazza-scienza_Banister-2_r1	piazza-scienza	0	1	0	swab	1	0	0	Ringhiera	outdoor	touch-ralated	Banister	Banister	NA	2023-06-2217.02.495494171916512461818-17_2_57.jpg	https://drive.google.com/uc?id=1jhcaLKtd2xRdcrY3mhk8iong86RFUbZA	45.513275 9.210662 272.776368127205 20.751127243042	45.5133	9.21066	272.776	20.7511	2023-06-22 02:03:00	2023-06-22 02:03:00	346
BSD1	20B	B	20	BSD1_piazza-scienza_Banister	r2	BSD1_piazza-scienza_Banister-2_r2	piazza-scienza	0	1	0	swab	1	0	0	Ringhiera	outdoor	touch-ralated	Banister	Banister	NA	2023-06-2217.03.421703492832842924445-17_3_54.jpg	https://drive.google.com/uc?id=1eTcwbn-jVYLrubz6mQdJrx6-nn3sziBG	45.513827 9.211108 313.257256045006 19.3414783477783	45.5138	9.21111	313.257	19.3415	2023-06-22 17:04:00	2023-06-22 17:04:00	347
BSD1	20C	C	20	BSD1_piazza-scienza_Banister	r3	BSD1_piazza-scienza_Banister-2_r3	piazza-scienza	0	1	0	swab	1	0	0	Ringhiera	outdoor	touch-ralated	Banister	Banister	NA	2023-06-2217.04.321468010448311422069-17_4_39.jpg	https://drive.google.com/uc?id=1Oa-S1cdzQ5nkkeFKUK4zj6s0L5aD22xi	45.513554 9.2116 234.658463644795 71.7632064819336	45.5136	9.2116	234.658	71.7632	2023-06-22 01:04:00	2023-06-22 01:04:00	348
BSD1	30A	A	30	BSD1_piazza-scienza_Banister	r4	BSD1_piazza-scienza_Banister-2_r4	piazza-scienza	0	1	0	swab	1	0	0	Ringhiera	outdoor	touch-ralated	Banister	Banister	NA	1687446501295.-17_8_27.jpg	https://drive.google.com/uc?id=1HK-T3hDrlILZCS7gDqgqJkOejuMgABoX	45.514351 9.211493 175.29998779296875 40.88399887084961	45.5144	9.21149	175.3	40.884	2023-06-22 17:08:00	2023-06-22 17:08:00	388
BSD1	30B	B	30	BSD1_piazza-scienza_Banister	r5	BSD1_piazza-scienza_Banister-2_r5	piazza-scienza	0	1	0	swab	1	0	0	Ringhiera	outdoor	touch-ralated	Banister	Banister	NA	1687446408479.-17_6_54.jpg	https://drive.google.com/uc?id=1_H7jixlUyfU6zV99AA9uBl7kh2H75Sxu	45.514194 9.211941 170.89999389648438 36.720001220703125	45.5142	9.21194	170.9	36.72	2023-06-22 17:06:00	2023-06-22 17:06:00	389
BSD1	30C	C	30	BSD1_piazza-scienza_Banister	r6	BSD1_piazza-scienza_Banister-2_r6	piazza-scienza	0	1	0	swab	1	0	0	Ringhiera	outdoor	touch-ralated	Banister	Banister	NA	1687446322597.-17_5_29.jpg	https://drive.google.com/uc?id=15Ou-KqNUxTg92AVlnBEqPQJjTtv_77HA	45.51391 9.211536 175.29998779296875 11.979000091552734	45.5139	9.21154	175.3	11.979	2023-06-22 17:05:00	2023-06-22 17:05:00	390
BSD1	70A	A	70	BSD1_piazza-scienza_Bench	r1	BSD1_piazza-scienza_Bench-1_r1	piazza-scienza	0	1	0	swab	1	0	0	Panchina	outdoor	seat	Bench	Bench	NA	20230622_170716-17_7_35.jpg	https://drive.google.com/uc?id=1cq8ZA7oxZExEjDfsXeJkannod6wgDc3-	45.51383 9.210666 180.39999389648438 32.99300003051758	45.5138	9.21067	180.4	32.993	2023-06-22 17:07:00	2023-06-22 17:07:00	514
BSD1	70B	B	70	BSD1_piazza-scienza_Bench	r2	BSD1_piazza-scienza_Bench-1_r2	piazza-scienza	0	1	0	swab	1	0	0	Panchina	outdoor	seat	Bench	Bench	NA	20230622_170836-17_8_54.jpg	https://drive.google.com/uc?id=1JZA5yoTxCcLGd5L6-Tv7grXUOIT1rST3	45.513898 9.210692 180.39999389648438 30.874000549316406	45.5139	9.21069	180.4	30.874	2023-06-22 17:09:00	2023-06-22 17:09:00	515
BSD1	70C	C	70	BSD1_piazza-scienza_Bench	r3	BSD1_piazza-scienza_Bench-1_r3	piazza-scienza	0	1	0	swab	1	0	0	Panchina	outdoor	seat	Bench	Bench	NA	20230622_170914-17_9_30.jpg	https://drive.google.com/uc?id=1RBy8rNTpPbwALLTGveXHtnbVVpnRqFxw	45.5139 9.210681 180.39999389648438 31.465999603271484	45.5139	9.21068	180.4	31.466	2023-06-22 17:09:00	2023-06-22 17:09:00	516
BSD1	102A	A	102	BSD1_piazza-scienza_BenchNonSmokers	r1	BSD1_piazza-scienza_BenchNonSmokers-1_r1	piazza-scienza	0	1	0	swab	1	0	0	Panchina no fumatori	outdoor	seat	Bench	BenchNonSmokers	NA	IMG_2608-16_57_5.jpeg	https://drive.google.com/uc?id=1TFOzLVCEs4bqngcm_J3KglqzNUg0Vab8	45.513702 9.211777 136.95530319213867 56.73272162891586	45.5137	9.21178	136.955	56.7327	2023-06-22 16:57:00	2023-06-22 16:57:00	7
BSD1	102B	B	102	BSD1_piazza-scienza_BenchNonSmokers	r2	BSD1_piazza-scienza_BenchNonSmokers-1_r2	piazza-scienza	0	1	0	swab	1	0	0	Panchina no fumatori	outdoor	seat	Bench	BenchNonSmokers	NA	IMG_2608-16_57_34.jpeg	https://drive.google.com/uc?id=1BTLtOhp4VrK221dr3Sa-uE7SmyOtr8U9	45.513928 9.211326 130.95417404174805 7.790653668314237	45.5139	9.21133	130.954	7.79065	2023-06-22 16:57:00	2023-06-22 16:57:00	8
BSD1	102C	C	102	BSD1_piazza-scienza_BenchNonSmokers	r3	BSD1_piazza-scienza_BenchNonSmokers-1_r3	piazza-scienza	0	1	0	swab	1	0	0	Panchina no fumatori	outdoor	seat	Bench	BenchNonSmokers	NA	IMG_2608-16_58_0.jpeg	https://drive.google.com/uc?id=1e_5B2gSCBJf3nhEqykN5sgcie8Wrw_H2	45.513907 9.211195 136.36298370361328 45.752	45.5139	9.2112	136.363	45.752	2023-06-22 16:58:00	2023-06-22 16:58:00	9
BSD1	114A	A	114	BSD1_piazza-scienza_BenchNonSmokers	r1	BSD1_piazza-scienza_BenchNonSmokers-2_r1	piazza-scienza	0	1	0	swab	1	0	0	Panchina area non fumatori U4	outdoor	seat	Bench	BenchNonSmokers	NA	16874461748616742047882847793387-17_3_8.jpg	https://drive.google.com/uc?id=18t0cGvl41Tvx5qjQoGq7ZDWvvhy5txLn	45.514009 9.211512 175.29998779296875 16.145999908447266	45.514	9.21151	175.3	16.146	2023-06-22 17:03:00	2023-06-22 17:03:00	46
BSD1	114B	B	114	BSD1_piazza-scienza_BenchNonSmokers	r2	BSD1_piazza-scienza_BenchNonSmokers-2_r2	piazza-scienza	0	1	0	swab	1	0	0	Panchina area non fumatori U4	outdoor	seat	Bench	BenchNonSmokers	NA	16874462258423562638545909496481-17_3_51.jpg	https://drive.google.com/uc?id=1XVrBl_JihfJ6QllrW0TgatmsNOQtG9Q4	45.513987 9.211498 175.29998779296875 29.297000885009766	45.514	9.2115	175.3	29.297	2023-06-22 17:03:00	2023-06-22 17:03:00	47
BSD1	114C	C	114	BSD1_piazza-scienza_BenchNonSmokers	r3	BSD1_piazza-scienza_BenchNonSmokers-2_r3	piazza-scienza	0	1	0	swab	1	0	0	Panchina area non fumatori U4	outdoor	seat	Bench	BenchNonSmokers	NA	16874462874208892807261813031816-17_4_52.jpg	https://drive.google.com/uc?id=1uV_q9roYPa48UgjXDrX6CcDdSJdQTaX_	45.514004 9.211462 175.29998779296875 25.979999542236328	45.514	9.21146	175.3	25.98	2023-06-22 17:04:00	2023-06-22 17:04:00	48
BSD1	7A	A	7	BSD1_piazza-scienza_BenchNonSmokers	r1	BSD1_piazza-scienza_BenchNonSmokers-3_r1	piazza-scienza	0	1	0	swab	1	0	0	Panchina U4	outdoor	seat	Bench	BenchNonSmokers	NA	16874459178147626170755371480213-16_58_41.jpg	https://drive.google.com/uc?id=1Cnuv4O--3wKI_e5w5D1QfBa8CIeHaKRC	45.513999 9.21095 173.3735042061911 53.10499954223633	45.514	9.21095	173.374	53.105	2023-06-22 16:58:00	2023-06-22 16:58:00	544
BSD1	7B	B	7	BSD1_piazza-scienza_BenchNonSmokers	r2	BSD1_piazza-scienza_BenchNonSmokers-3_r2	piazza-scienza	0	1	0	swab	1	0	0	Panchina U4	outdoor	seat	Bench	BenchNonSmokers	NA	16874458586363391092335678683681-16_57_50.jpg	https://drive.google.com/uc?id=1DgwFzS69acvjlJKYSOe7icHot9Fd6vsr	45.514102 9.211055 175.29998779296875 39.05799865722656	45.5141	9.21105	175.3	39.058	2023-06-22 16:57:00	2023-06-22 16:57:00	545
BSD1	7C	C	7	BSD1_piazza-scienza_BenchNonSmokers	r3	BSD1_piazza-scienza_BenchNonSmokers-3_r3	piazza-scienza	0	1	0	swab	1	0	0	Panchina U4	outdoor	seat	Bench	BenchNonSmokers	NA	16874458102713397227366444773356-16_57_1.jpg	https://drive.google.com/uc?id=17_o4UmkGtn2iaT1isI1mti_syObT9Jdh	45.513808 9.211114 175.29998779296875 23.950000762939453	45.5138	9.21111	175.3	23.95	2023-06-22 16:57:00	2023-06-22 16:57:00	546
BSD1	108A	A	108	BSD1_piazza-scienza_BenchSmokers	r1	BSD1_piazza-scienza_BenchSmokers-1_r1	piazza-scienza	0	1	0	swab	1	0	0	Panchina fumatori	outdoor	seat	Bench	BenchSmokers	NA	1687444760357.-16_39_27.jpg	https://drive.google.com/uc?id=15xD4IqeJubzTZfVfIL4dJMPqLqApOMSg	45.513553 9.210607 180.39999389648438 41.02799987792969	45.5136	9.21061	180.4	41.028	2023-06-22 16:39:00	2023-06-22 16:39:00	25
BSD1	108B	B	108	BSD1_piazza-scienza_BenchSmokers	r2	BSD1_piazza-scienza_BenchSmokers-1_r2	piazza-scienza	0	1	0	swab	1	0	0	Panchina fumatori	outdoor	seat	Bench	BenchSmokers	NA	1687444813239.-16_40_17.jpg	https://drive.google.com/uc?id=1i_4uEisxTpcm-dR82y1q3prZjvIFYp2m	45.513372 9.210615 180.59999084472656 38.22800064086914	45.5134	9.21062	180.6	38.228	2023-06-22 16:41:00	2023-06-22 16:41:00	26
BSD1	108C	C	108	BSD1_piazza-scienza_BenchSmokers	r3	BSD1_piazza-scienza_BenchSmokers-1_r3	piazza-scienza	0	1	0	swab	1	0	0	Panchina fumatori	outdoor	seat	Bench	BenchSmokers	NA	1687444854247.-16_40_58.jpg	https://drive.google.com/uc?id=10reo_Z_xhv7pDjfN00CpUKyE8aaB7AW4	45.513514 9.210597 180.59999084472656 56.150001525878906	45.5135	9.2106	180.6	56.15	2023-06-22 16:41:00	2023-06-22 16:41:00	27
BSD1	126A	A	126	BSD1_piazza-scienza_BenchSmokers	r1	BSD1_piazza-scienza_BenchSmokers-2_r1	piazza-scienza	0	1	0	swab	1	0	0	Panchina fumatori	outdoor	seat	Bench	BenchSmokers	NA	2023-06-2216.44.031320462828896205142-16_44_10.jpg	https://drive.google.com/uc?id=1KU3xlQxUbJgrpSSEEU46_DJjUnCerXLx	45.513761 9.212042 170.799987792969 20.1280002593994	45.5138	9.21204	170.8	20.128	2023-06-22 16:44:00	2023-06-22 16:44:00	85
BSD1	126B	B	126	BSD1_piazza-scienza_BenchSmokers	r2	BSD1_piazza-scienza_BenchSmokers-2_r2	piazza-scienza	0	1	0	swab	1	0	0	Panchina fumatori	outdoor	seat	Bench	BenchSmokers	NA	2023-06-2216.44.479208737597624789974-16_44_55.jpg	https://drive.google.com/uc?id=1gWxqkFg2shWzF8w8QqGCqeZmhazCH5UN	45.514077 9.211799 239.57767605409 45.0031394958496	45.5141	9.2118	239.578	45.0031	2023-06-22 16:44:00	2023-06-22 16:44:00	86
BSD1	126C	C	126	BSD1_piazza-scienza_BenchSmokers	r3	BSD1_piazza-scienza_BenchSmokers-2_r3	piazza-scienza	0	1	0	swab	1	0	0	Panchina fumatori	outdoor	seat	Bench	BenchSmokers	NA	2023-06-2216.45.235699980371074093814-16_45_29.jpg	https://drive.google.com/uc?id=11Vz81yZi8k9cEAINC3AtXViQu8dNYnV-	45.513653 9.211542 220.307589013129 4.90000009536743	45.5137	9.21154	220.308	4.9	2023-06-22 16:45:00	2023-06-22 16:45:00	87
BSD1	121A	A	121	BSD1_piazza-scienza_BenchSmokers	r1	BSD1_piazza-scienza_BenchSmokers-3_r1	piazza-scienza	0	1	0	swab	1	0	0	Panchina area fumatori	outdoor	seat	Bench	BenchSmokers	NA	image-16_46_44.jpg	https://drive.google.com/uc?id=14AM7hlI9FrpCF-Av-Z4ngCIDhhZb3qyL	45.514021 9.21127 135.1895866394043 45.752	45.514	9.21127	135.19	45.752	2023-06-22 16:47:00	2023-06-22 16:47:00	70
BSD1	121B	B	121	BSD1_piazza-scienza_BenchSmokers	r2	BSD1_piazza-scienza_BenchSmokers-3_r2	piazza-scienza	0	1	0	swab	1	0	0	Panchina area fumatori	outdoor	seat	Bench	BenchSmokers	NA	image-16_45_16.jpg	https://drive.google.com/uc?id=1s6WWEpXXZXRb3QkC42oQa8wxSH6Y99cV	45.514046 9.211095 136.1807861328125 45.752	45.514	9.2111	136.181	45.752	2023-06-22 16:45:00	2023-06-22 16:45:00	71
BSD1	121C	C	121	BSD1_piazza-scienza_BenchSmokers	r3	BSD1_piazza-scienza_BenchSmokers-3_r3	piazza-scienza	0	1	0	swab	1	0	0	Panchina area fumatori	outdoor	seat	Bench	BenchSmokers	NA	image-16_43_2.jpg	https://drive.google.com/uc?id=1nGxnYXh-wvY3D8fWvq6SPh4n-eaV5CXA	45.514057 9.211186 130.9011688232422 45.752	45.5141	9.21119	130.901	45.752	2023-06-22 16:43:00	2023-06-22 16:43:00	72
BSD1	107A	A	107	BSD1_piazza-scienza_BikeParking	r1	BSD1_piazza-scienza_BikeParking-1_r1	piazza-scienza	0	1	0	swab	1	0	0	Porta bici U4	outdoor	anthropic-element	BikeParking	BikeParking	NA	16874456550463480907767160263402-16_54_20.jpg	https://drive.google.com/uc?id=1tQw9yjPMUquZfU14YrFHrLFOyAG9nBRL	45.513699 9.210747 175.5 22.010000228881836	45.5137	9.21075	175.5	22.01	2023-06-22 16:54:00	2023-06-22 16:54:00	22
BSD1	38A	A	38	BSD1_piazza-scienza_BikeParking	r10	BSD1_piazza-scienza_BikeParking-1_r10	piazza-scienza	0	1	0	swab	1	0	0	Parcheggio bici	outdoor	anthropic-element	BikeParking	BikeParking	NA	2023-06-2217.10.598189544896963831986-17_11_7.jpg	https://drive.google.com/uc?id=1L1aLsnCpulYbMMYHtgvzyKe_r0-8NOoh	45.513719 9.211048 272.21535964869 4.90000009536743	45.5137	9.21105	272.215	4.9	2023-06-22 17:10:00	2023-06-22 17:10:00	412
BSD1	38B	B	38	BSD1_piazza-scienza_BikeParking	r11	BSD1_piazza-scienza_BikeParking-1_r11	piazza-scienza	0	1	0	swab	1	0	0	Parcheggio bici	outdoor	anthropic-element	BikeParking	BikeParking	NA	2023-06-2217.11.361737360073128062445-17_11_41.jpg	https://drive.google.com/uc?id=1iGZgRGDjVIgIK5CbCgGvq3p2xCup9LoI	45.513875 9.211937 171.980542154983 4.90000009536743	45.5139	9.21194	171.981	4.9	2023-06-22 17:11:00	2023-06-22 17:11:00	413
BSD1	38C	C	38	BSD1_piazza-scienza_BikeParking	r12	BSD1_piazza-scienza_BikeParking-1_r12	piazza-scienza	0	1	0	swab	1	0	0	Parcheggio bici	outdoor	anthropic-element	BikeParking	BikeParking	NA	2023-06-2217.12.203666718239145220953-17_12_26.jpg	https://drive.google.com/uc?id=126_WR09JK5ED8sRxl2mjA68zTuvcsVlv	45.513411 9.212234 175 35.7179985046387	45.5134	9.21223	175	35.718	2023-06-22 17:12:00	2023-06-22 17:12:00	414
BSD1	5A	A	5	BSD1_piazza-scienza_BikeParking	r13	BSD1_piazza-scienza_BikeParking-1_r13	piazza-scienza	0	1	0	swab	1	0	0	Posteggi bici	outdoor	anthropic-element	BikeParking	BikeParking	NA	IMG_2609-16_59_48.jpeg	https://drive.google.com/uc?id=1InNAY0CTaQJzqKsy3d_RlylPDZGwmvk5	45.513978 9.210592 137.4569091796875 83	45.514	9.21059	137.457	83	2023-06-22 16:59:00	2023-06-22 16:59:00	478
BSD1	5B	B	5	BSD1_piazza-scienza_BikeParking	r14	BSD1_piazza-scienza_BikeParking-1_r14	piazza-scienza	0	1	0	swab	1	0	0	Posteggi bici	outdoor	anthropic-element	BikeParking	BikeParking	NA	IMG_2609-17_0_26.jpeg	https://drive.google.com/uc?id=1bK09quguEQpavgOQQxMlOKJ7mooaLDLq	45.514016 9.211353 131.59955978393555 11.196802122551786	45.514	9.21135	131.6	11.1968	2023-06-22 17:00:00	2023-06-22 17:00:00	479
BSD1	5C	C	5	BSD1_piazza-scienza_BikeParking	r15	BSD1_piazza-scienza_BikeParking-1_r15	piazza-scienza	0	1	0	swab	1	0	0	Posteggi bici	outdoor	anthropic-element	BikeParking	BikeParking	NA	IMG_2609-17_0_51.jpeg	https://drive.google.com/uc?id=1EhQWpAwq0N9TP0NzqDpBi64iI0zuc1je	45.514016 9.211326 131.29798512533307 13.304406493839195	45.514	9.21133	131.298	13.3044	2023-06-22 17:00:00	2023-06-22 17:00:00	480
BSD1	107B	B	107	BSD1_piazza-scienza_BikeParking	r2	BSD1_piazza-scienza_BikeParking-1_r2	piazza-scienza	0	1	0	swab	1	0	0	Porta bici U4	outdoor	anthropic-element	BikeParking	BikeParking	NA	1687445694674519561472702359536-16_55_2.jpg	https://drive.google.com/uc?id=1rwm0OvEFlk_Gk1m-IGNaojtrScgFtXlS	45.513758 9.210761 180.39999389648438 98.13300323486328	45.5138	9.21076	180.4	98.133	2023-06-22 16:55:00	2023-06-22 16:55:00	23
BSD1	107C	C	107	BSD1_piazza-scienza_BikeParking	r3	BSD1_piazza-scienza_BikeParking-1_r3	piazza-scienza	0	1	0	swab	1	0	0	Porta bici U4	outdoor	anthropic-element	BikeParking	BikeParking	NA	16874457404459051880568982203980-16_55_57.jpg	https://drive.google.com/uc?id=1yCWlMnInPb-oYu--PQcwg1U2kN_-ndsS	45.513732 9.21086 180.39999389648438 81.28900146484375	45.5137	9.21086	180.4	81.289	2023-06-22 16:56:00	2023-06-22 16:56:00	24
BSD1	118A	A	118	BSD1_piazza-scienza_BikeParking	r4	BSD1_piazza-scienza_BikeParking-1_r4	piazza-scienza	0	1	0	swab	1	0	0	Portabici lato U4	outdoor	anthropic-element	BikeParking	BikeParking	NA	IMG_20230622_164959-16_50_7.jpg	https://drive.google.com/uc?id=1QVDf7p1r0pAar9giicsCPyhtQNI_KnMR	45.514321 9.211286 175.39999389648438 22.28700065612793	45.5143	9.21129	175.4	22.287	2023-06-22 16:50:00	2023-06-22 16:50:00	58
BSD1	118B	B	118	BSD1_piazza-scienza_BikeParking	r5	BSD1_piazza-scienza_BikeParking-1_r5	piazza-scienza	0	1	0	swab	1	0	0	Portabici lato U4	outdoor	anthropic-element	BikeParking	BikeParking	NA	IMG_20230622_164959-16_50_37.jpg	https://drive.google.com/uc?id=1b2foFPwX9IaAaNO5n1q88Tw4DMTVP2oQ	45.514253 9.211153 175.39999389648438 20.83300018310547	45.5143	9.21115	175.4	20.833	2023-06-22 16:50:00	2023-06-22 16:50:00	59
BSD1	118C	C	118	BSD1_piazza-scienza_BikeParking	r6	BSD1_piazza-scienza_BikeParking-1_r6	piazza-scienza	0	1	0	swab	1	0	0	Portabici lato U4	outdoor	anthropic-element	BikeParking	BikeParking	NA	IMG_20230622_164959-16_51_14.jpg	https://drive.google.com/uc?id=1Lu81kovzhZiS4DSaz9sC7-oEWMpLFfdm	45.513745 9.210813 175.29998779296875 28.322999954223633	45.5137	9.21081	175.3	28.323	2023-06-22 16:51:00	2023-06-22 16:51:00	60
BSD1	15A	A	15	BSD1_piazza-scienza_BikeParking	r7	BSD1_piazza-scienza_BikeParking-1_r7	piazza-scienza	0	1	0	swab	1	0	0	Porta bici	outdoor	anthropic-element	BikeParking	BikeParking	NA	1687446251357.-17_4_15.jpg	https://drive.google.com/uc?id=1qcIz8DBoa1ZQw7libCL5J5I4i5ULdLSf	45.513853 9.210671 185 30.19099998474121	45.5139	9.21067	185	30.191	2023-06-22 17:04:00	2023-06-22 17:04:00	196
BSD1	15B	B	15	BSD1_piazza-scienza_BikeParking	r8	BSD1_piazza-scienza_BikeParking-1_r8	piazza-scienza	0	1	0	swab	1	0	0	Porta bici	outdoor	anthropic-element	BikeParking	BikeParking	NA	1687446273828.-17_4_38.jpg	https://drive.google.com/uc?id=1lRxYakv4PztnM-xmpPefANFmAC-O4ofR	45.514242 9.211245 175.29998779296875 38.56399917602539	45.5142	9.21124	175.3	38.564	2023-06-22 17:04:00	2023-06-22 17:04:00	197
BSD1	15C	C	15	BSD1_piazza-scienza_BikeParking	r9	BSD1_piazza-scienza_BikeParking-1_r9	piazza-scienza	0	1	0	swab	1	0	0	Porta bici	outdoor	anthropic-element	BikeParking	BikeParking	NA	1687446308049.-17_5_11.jpg	https://drive.google.com/uc?id=1yYFnO0pK0aQcsiE5tsx7-f3TaOHGaQO0	45.513802 9.210656 185 43.82099914550781	45.5138	9.21066	185	43.821	2023-06-22 17:05:00	2023-06-22 17:05:00	198
BSD1	41A	A	41	BSD1_piazza-scienza_Doorhandle	r1	BSD1_piazza-scienza_Doorhandle-2_r1	piazza-scienza	0	1	0	swab	1	0	0	Maniglia scale	outdoor	touch-ralated	Doorhandle	Doorhandle	NA	16874462783805543630702847282450-17_4_46.jpg	https://drive.google.com/uc?id=1g6PwN-d3W0vDt0AxdHUl6BVSRDiQ7zgm	45.513952 9.211508 170.79998779296875 29.365999221801758	45.514	9.21151	170.8	29.366	2023-06-22 17:04:00	2023-06-22 17:04:00	424
BSD1	41B	B	41	BSD1_piazza-scienza_Doorhandle	r2	BSD1_piazza-scienza_Doorhandle-2_r2	piazza-scienza	0	1	0	swab	1	0	0	Maniglia scale	outdoor	touch-ralated	Doorhandle	Doorhandle	NA	16874463110137408751307875760150-17_5_25.jpg	https://drive.google.com/uc?id=14uJQhen6Lh5t-fLl60ZLoIn_WFiM1b2H	45.513951 9.211545 170.79998779296875 25.933000564575195	45.514	9.21154	170.8	25.933	2023-06-22 17:05:00	2023-06-22 17:05:00	425
BSD1	41C	C	41	BSD1_piazza-scienza_Doorhandle	r3	BSD1_piazza-scienza_Doorhandle-2_r3	piazza-scienza	0	1	0	swab	1	0	0	Maniglia scale	outdoor	touch-ralated	Doorhandle	Doorhandle	NA	16874463484013628705827840986858-17_5_53.jpg	https://drive.google.com/uc?id=1j2uSI3PaGMB6VLeI_BFXaVfcPQckl8de	45.513959 9.211525 170.79998779296875 26.399999618530273	45.514	9.21152	170.8	26.4	2023-06-22 17:05:00	2023-06-22 17:05:00	426
BSD1	33A	A	33	BSD1_piazza-scienza_EntranceFloor	r1	BSD1_piazza-scienza_EntranceFloor-1_r1	piazza-scienza	0	1	0	swab	1	0	0	Ingresso u3	outdoor	floor	floor	EntranceFloor	NA	2023-06-2216.49.371404677288308831597-16_49_45.jpg	https://drive.google.com/uc?id=1bb2BpF6UXpAqFJKQlU7PW-QCqueyGoUr	45.513717 9.211627 204.996460627764 19	45.5137	9.21163	204.996	19	2023-06-22 16:49:00	2023-06-22 16:49:00	397
BSD1	33B	B	33	BSD1_piazza-scienza_EntranceFloor	r2	BSD1_piazza-scienza_EntranceFloor-1_r2	piazza-scienza	0	1	0	swab	1	0	0	Ingresso U3	outdoor	floor	floor	EntranceFloor	NA	2023-06-2216.50.445273139733248169424-16_50_49.jpg	https://drive.google.com/uc?id=1Ru1oHXsO0r99DNHGPeBFOch0qQjVyHqZ	45.513768 9.212211 175.299987792969 28.1000003814697	45.5138	9.21221	175.3	28.1	2023-06-22 16:50:00	2023-06-22 16:50:00	398
BSD1	33C	C	33	BSD1_piazza-scienza_EntranceFloor	r3	BSD1_piazza-scienza_EntranceFloor-1_r3	piazza-scienza	0	1	0	swab	1	0	0	Ingresso U3	outdoor	floor	floor	EntranceFloor	NA	2023-06-2216.51.095601601819418349642-16_51_18.jpg	https://drive.google.com/uc?id=1_n2iEWw1vDow9_dYIyNx-0a2m2W9aGrH	45.513771 9.210776 271.703248056583 58.938835144043	45.5138	9.21078	271.703	58.9388	2023-06-22 16:51:00	2023-06-22 16:51:00	399
BSD1	116A	A	116	BSD1_piazza-scienza_EntranceFloor	r1	BSD1_piazza-scienza_EntranceFloor-2_r1	piazza-scienza	0	1	0	swab	1	0	0	Pavimento entrata U4	outdoor	floor	floor	EntranceFloor	NA	image-16_50_31.jpg	https://drive.google.com/uc?id=1j97Gvyx7euPZYHZ78GxPgMxEnpJH27uC	45.513917 9.210967 135.48095703125 38.5180608317588	45.5139	9.21097	135.481	38.5181	2023-06-22 16:50:00	2023-06-22 16:50:00	52
BSD1	116B	B	116	BSD1_piazza-scienza_EntranceFloor	r2	BSD1_piazza-scienza_EntranceFloor-2_r2	piazza-scienza	0	1	0	swab	1	0	0	Pavimento entrata U4	outdoor	floor	floor	EntranceFloor	NA	image-16_51_44.jpg	https://drive.google.com/uc?id=1SvqZCCqNOfgivP-alUHVI_7ZIq1X6BuD	45.513525 9.210793 136.8175048828125 99.79988780581128	45.5135	9.21079	136.818	99.7999	2023-06-22 16:51:00	2023-06-22 16:51:00	53
BSD1	116C	C	116	BSD1_piazza-scienza_EntranceFloor	r3	BSD1_piazza-scienza_EntranceFloor-2_r3	piazza-scienza	0	1	0	swab	1	0	0	Pavimento entrata U4	outdoor	floor	floor	EntranceFloor	NA	image-16_52_57.jpg	https://drive.google.com/uc?id=1w6bjQKQfUR8bZaS605mnwR8nINK017AW	45.513374 9.211135 132.10514320166146 44.17412796043537	45.5134	9.21114	132.105	44.1741	2023-06-22 16:52:00	2023-06-22 16:52:00	54
BSD1	10A	A	10	BSD1_piazza-scienza_FallenLeaves	r1	BSD1_piazza-scienza_FallenLeaves-5_r1	piazza-scienza	0	1	0	swab	1	0	0	Foglia sotto albero U3 giardino ribassato	outdoor	vegetation_and_mushrooms	vegetation	FallenLeaves	NA	16874466800137932485522147953115-17_11_26.jpg	https://drive.google.com/uc?id=1mLu70yMFPiKi0Up1FKhb71B6YnmUo9mC	45.513862 9.211845 170.39999389648438 22.56800079345703	45.5139	9.21185	170.4	22.568	2023-06-22 17:11:00	2023-06-22 17:11:00	31
BSD1	10B	B	10	BSD1_piazza-scienza_FallenLeaves	r2	BSD1_piazza-scienza_FallenLeaves-5_r2	piazza-scienza	0	1	0	swab	1	0	0	Foglia sotto albero giardino ribassato U3	outdoor	vegetation_and_mushrooms	vegetation	FallenLeaves	NA	16874467282595273503526316434346-17_12_14.jpg	https://drive.google.com/uc?id=1K7vTH2GkrWLRHdNXyMcK9JKQ20Y_ncPa	45.513876 9.211804 170.39999389648438 19.054000854492188	45.5139	9.2118	170.4	19.054	2023-06-22 17:12:00	2023-06-22 17:12:00	32
BSD1	10C	C	10	BSD1_piazza-scienza_FallenLeaves	r3	BSD1_piazza-scienza_FallenLeaves-5_r3	piazza-scienza	0	1	0	swab	1	0	0	Foglie sotto albero giardino ribassato U3	outdoor	vegetation_and_mushrooms	vegetation	FallenLeaves	NA	16874467687962134013113771594386-17_12_54.jpg	https://drive.google.com/uc?id=1VHrnLf7eRPj6QsGEmUnhQR4cv9NBDGtC	45.51388 9.211782 170.39999389648438 25.038000106811523	45.5139	9.21178	170.4	25.038	2023-06-22 17:12:00	2023-06-22 17:12:00	33
BSD1	18A	A	18	BSD1_piazza-scienza_Floor	r1	BSD1_piazza-scienza_Floor-1_r1	piazza-scienza	0	1	0	swab	1	0	0	Pavimento della piazza lato U4	outdoor	floor	floor	Floor	NA	16874449331925756705886332879979-16_42_27.jpg	https://drive.google.com/uc?id=17aHxL4QLAB-4zm_jrUu5IeFbylJWBvJ7	45.513096 9.210546 181.59999084472656 56.099998474121094	45.5131	9.21055	181.6	56.1	2023-06-22 16:42:00	2023-06-22 16:42:00	295
BSD1	53A	A	53	BSD1_piazza-scienza_Floor	r10	BSD1_piazza-scienza_Floor-1_r10	piazza-scienza	0	1	0	swab	1	0	0	Piastrelle piazza u4	outdoor	floor	floor	Floor	NA	2023-06-2217.16.174941043153485044858-17_16_25.jpg	https://drive.google.com/uc?id=1vMYiLBaFgVThlqZTW7TwxKOOLj5tYarL	45.513843 9.211603 241.983331860974 4.90000009536743	45.5138	9.2116	241.983	4.9	2023-06-22 17:16:00	2023-06-22 17:16:00	460
BSD1	53B	B	53	BSD1_piazza-scienza_Floor	r11	BSD1_piazza-scienza_Floor-1_r11	piazza-scienza	0	1	0	swab	1	0	0	Piastrelle piazza u4	outdoor	floor	floor	Floor	NA	2023-06-2217.16.506265959069344960860-17_17_5.jpg	https://drive.google.com/uc?id=13iZrcINK1MGnA86CRdFEca_j3MZC5bMx	45.513833 9.211252 270.179082380608 4.90000009536743	45.5138	9.21125	270.179	4.9	2023-06-22 17:17:00	2023-06-22 17:17:00	461
BSD1	53C	C	53	BSD1_piazza-scienza_Floor	r12	BSD1_piazza-scienza_Floor-1_r12	piazza-scienza	0	1	0	swab	1	0	0	Piastrelle piazza U4	outdoor	floor	floor	Floor	NA	2023-06-2217.17.411947156427142977-17_17_48.jpg	https://drive.google.com/uc?id=11rbnI_9XH0jz7MswYKckaFWyHuzlZ5MO	45.513957 9.211338 220.449036561884 4.90000009536743	45.514	9.21134	220.449	4.9	2023-06-22 17:17:00	2023-06-22 17:17:00	462
BSD1	18B	B	18	BSD1_piazza-scienza_Floor	r2	BSD1_piazza-scienza_Floor-1_r2	piazza-scienza	0	1	0	swab	1	0	0	Pavimento della piazza lato U4	outdoor	floor	floor	Floor	NA	16874449923958895310854549685731-16_43_22.jpg	https://drive.google.com/uc?id=1gE8Y_cXHf3FTytQ1O0r24pHympK_oUS2	45.51317 9.210545 181.59999084472656 64.0999984741211	45.5132	9.21054	181.6	64.1	2023-06-22 16:43:00	2023-06-22 16:43:00	296
BSD1	18C	C	18	BSD1_piazza-scienza_Floor	r3	BSD1_piazza-scienza_Floor-1_r3	piazza-scienza	0	1	0	swab	1	0	0	Pavimento della piazza lato U4	outdoor	floor	floor	Floor	NA	16874450337315228228524723454093-16_44_0.jpg	https://drive.google.com/uc?id=1YXtSM7bPemWj8JnLtRgtHtbejJKO0fly	45.513356 9.210683 181.59999084472656 87.5999984741211	45.5134	9.21068	181.6	87.6	2023-06-22 16:44:00	2023-06-22 16:44:00	297
BSD1	129A	A	129	BSD1_piazza-scienza_Floor	r4	BSD1_piazza-scienza_Floor-1_r4	piazza-scienza	0	1	0	swab	1	0	0	Pavimento u3	outdoor	floor	floor	Floor	NA	1687445352177.-16_49_17.jpg	https://drive.google.com/uc?id=1vDNTRAsoHSMDgIBNy0RhkxWehEQalfUu	45.513524 9.21212 179.89999389648438 34.25600051879883	45.5135	9.21212	179.9	34.256	2023-06-22 16:49:00	2023-06-22 16:49:00	94
BSD1	129B	B	129	BSD1_piazza-scienza_Floor	r5	BSD1_piazza-scienza_Floor-1_r5	piazza-scienza	0	1	0	swab	1	0	0	Pavimento u3	outdoor	floor	floor	Floor	NA	1687445390254.-16_49_55.jpg	https://drive.google.com/uc?id=1Jj55K6qt5LHxIWiuithtjbRVAY_cc3dZ	45.513852 9.211614 175.29998779296875 49.53900146484375	45.5139	9.21161	175.3	49.539	2023-06-22 16:49:00	2023-06-22 16:49:00	95
BSD1	129C	C	129	BSD1_piazza-scienza_Floor	r6	BSD1_piazza-scienza_Floor-1_r6	piazza-scienza	0	1	0	swab	1	0	0	Pavimento u3	outdoor	floor	floor	Floor	NA	1687445443004.-16_50_49.jpg	https://drive.google.com/uc?id=15dE5GRJMf3SubOT-tHy10vxTPtesL7o7	45.513248 9.211874 175.29998779296875 7.425000190734863	45.5132	9.21187	175.3	7.425	2023-06-22 16:50:00	2023-06-22 16:50:00	96
BSD1	24A	A	24	BSD1_piazza-scienza_Floor	r7	BSD1_piazza-scienza_Floor-1_r7	piazza-scienza	0	1	0	swab	1	0	0	Pavimento al centro della piazza.	outdoor	floor	floor	Floor	NA	IMG_4716-17_1_54.jpeg	https://drive.google.com/uc?id=1QEqsf8vkhBm_MXjruXKUqZ_9UPMx_yDd	45.513595 9.211014 135.75157928466797 44	45.5136	9.21101	135.752	44	2023-06-22 17:01:00	2023-06-22 17:01:00	367
BSD1	24B	B	24	BSD1_piazza-scienza_Floor	r8	BSD1_piazza-scienza_Floor-1_r8	piazza-scienza	0	1	0	swab	1	0	0	Pavimento al centro della piazza	outdoor	floor	floor	Floor	NA	image-17_1_4.jpg	https://drive.google.com/uc?id=15zcxdJpQNKYruCBFZ6LczWuQbuBwX79O	45.513958 9.211183 131.4539863038808 36.93653109994982	45.514	9.21118	131.454	36.9365	2023-06-22 17:01:00	2023-06-22 17:01:00	368
BSD1	24C	C	24	BSD1_piazza-scienza_Floor	r9	BSD1_piazza-scienza_Floor-1_r9	piazza-scienza	0	1	0	swab	1	0	0	Pavimento al centro della piazza	outdoor	floor	floor	Floor	NA	IMG_4715-17_0_7.jpeg	https://drive.google.com/uc?id=1nnkPYRpV1cBeyBkaeX_eufqO0jlh8JzP	45.513457 9.211311 159.42377506467326 59.94520189831658	45.5135	9.21131	159.424	59.9452	2023-06-22 17:00:00	2023-06-22 17:00:00	369
BSD1	6A	A	6	BSD1_piazza-scienza_Flower	r1	BSD1_piazza-scienza_Flower-1_r1	piazza-scienza	0	1	0	swab	1	0	0	Fiore	outdoor	vegetation_and_mushrooms	vegetation	Flower	NA	1687445909193.-16_58_34.jpg	https://drive.google.com/uc?id=155NTAvYQTynRT5vtc47YyLdb3h7-cLbl	45.513665 9.210635 199.5 54.35300064086914	45.5137	9.21063	199.5	54.353	2023-06-22 16:58:00	2023-06-22 16:58:00	511
BSD1	6B	B	6	BSD1_piazza-scienza_Flower	r2	BSD1_piazza-scienza_Flower-1_r2	piazza-scienza	0	1	0	swab	1	0	0	Fiore	outdoor	vegetation_and_mushrooms	vegetation	Flower	NA	1687445935879.-16_59_2.jpg	https://drive.google.com/uc?id=1iku96WEQba9tAlqXUBHJTxrn1QS7JGhI	45.514297 9.211298 175.39999389648438 39.231998443603516	45.5143	9.2113	175.4	39.232	2023-06-22 16:59:00	2023-06-22 16:59:00	512
BSD1	6C	C	6	BSD1_piazza-scienza_Flower	r3	BSD1_piazza-scienza_Flower-1_r3	piazza-scienza	0	1	0	swab	1	0	0	Fiore	outdoor	vegetation_and_mushrooms	vegetation	Flower	NA	1687445961015.-16_59_28.jpg	https://drive.google.com/uc?id=1bceThEQeYcHkwmzSm06EJaYRklpmcgBF	45.514255 9.211196 185 45.736000061035156	45.5143	9.2112	185	45.736	2023-06-22 16:59:00	2023-06-22 16:59:00	513
BSD1	197A	A	197	BSD1_piazza-scienza_FlowerbedSoil	r1	BSD1_piazza-scienza_FlowerbedSoil-1_r1	piazza-scienza	0	1	0	soil	0	1	0		outdoor	soil	soil	FlowerbedSoil	NA	2023-06-2216.37.382173018851724209043-16_37_46.jpg	https://drive.google.com/uc?id=12LwaucOrURcWU-P7eGpLezQoujGnP_tW	45.513549 9.211668 199.44264108967 19	45.5135	9.21167	199.443	19	2023-06-22 16:37:00	2023-06-22 16:37:00	319
BSD1	197B	B	197	BSD1_piazza-scienza_FlowerbedSoil	r2	BSD1_piazza-scienza_FlowerbedSoil-1_r2	piazza-scienza	0	1	0	soil	0	1	0		outdoor	soil	soil	FlowerbedSoil	NA	2023-06-2216.38.20705021989482820508-16_38_25.jpg	https://drive.google.com/uc?id=1QNAk2gvlOC7njSo8x-wmDB0V2T1MyzWy	45.513733 9.211609 210.116097504273 4.90000009536743	45.5137	9.21161	210.116	4.9	2023-06-22 16:38:00	2023-06-22 16:38:00	320
BSD1	197C	C	197	BSD1_piazza-scienza_FlowerbedSoil	r3	BSD1_piazza-scienza_FlowerbedSoil-1_r3	piazza-scienza	0	1	0	soil	0	1	0		outdoor	soil	soil	FlowerbedSoil	NA	2023-06-2216.38.461680254459231485373-16_38_52.jpg	https://drive.google.com/uc?id=1tyv0Xd5FBK3669MV2QySkps7nNXFXgGf	45.513733 9.211609 210.116097504273 4.90000009536743	45.5137	9.21161	210.116	4.9	2023-06-22 16:38:00	2023-06-22 16:38:00	321
BSD1	193A	A	193	BSD1_piazza-scienza_FlowerbedSoil	r1	BSD1_piazza-scienza_FlowerbedSoil-2_r1	piazza-scienza	0	1	0	soil	0	1	0		outdoor	soil	soil	FlowerbedSoil	NA	16874439052562822307461280063141-16_25_11.jpg	https://drive.google.com/uc?id=1MXPh2lAD1xud6IC7Tn6F_NNRWmHH58c7	45.51429 9.211343 175.29998779296875 23.02899932861328	45.5143	9.21134	175.3	23.029	2023-06-22 16:25:00	2023-06-22 16:25:00	307
BSD1	193B	B	193	BSD1_piazza-scienza_FlowerbedSoil	r2	BSD1_piazza-scienza_FlowerbedSoil-2_r2	piazza-scienza	0	1	0	soil	0	1	0		outdoor	soil	soil	FlowerbedSoil	NA	16874439506634968884456562421628-16_25_56.jpg	https://drive.google.com/uc?id=1KLNf9FKBOEcHWLOcSnyxBsi4iI_REhu7	45.513927 9.21146 175.39999389648438 48.117000579833984	45.5139	9.21146	175.4	48.117	2023-06-22 16:26:00	2023-06-22 16:26:00	308
BSD1	193C	C	193	BSD1_piazza-scienza_FlowerbedSoil	r3	BSD1_piazza-scienza_FlowerbedSoil-2_r3	piazza-scienza	0	1	0	soil	0	1	0		outdoor	soil	soil	FlowerbedSoil	NA	16874439806781438430795535973367-16_26_24.jpg	https://drive.google.com/uc?id=1yvh-kq8NVZs9Fb5WDsKBKi931QBPmtZd	45.514177 9.211388 175.29998779296875 31.527999877929688	45.5142	9.21139	175.3	31.528	2023-06-22 16:26:00	2023-06-22 16:26:00	309
BSD1	199A	A	199	BSD1_piazza-scienza_FlowerbedSoil	r1	BSD1_piazza-scienza_FlowerbedSoil-3_r1	piazza-scienza	0	1	0	soil	0	1	0		outdoor	soil	soil	FlowerbedSoil	NA	20230622_163805-16_38_22.jpg	https://drive.google.com/uc?id=1ajxCEWT0MXycqfPqbgIkedV2ESJhN2kH	45.51426 9.211363 175.29998779296875 35.93000030517578	45.5143	9.21136	175.3	35.93	2023-06-22 16:38:00	2023-06-22 16:38:00	325
BSD1	199B	B	199	BSD1_piazza-scienza_FlowerbedSoil	r2	BSD1_piazza-scienza_FlowerbedSoil-3_r2	piazza-scienza	0	1	0	soil	0	1	0		outdoor	soil	soil	FlowerbedSoil	NA	20230622_163731-16_37_49.jpg	https://drive.google.com/uc?id=1D1IwuU6wftYO9uUwenYc2J48scJYFL1y	45.514098 9.210823 184.89999389648438 31.56100082397461	45.5141	9.21082	184.9	31.561	2023-06-22 16:37:00	2023-06-22 16:37:00	326
BSD1	199C	C	199	BSD1_piazza-scienza_FlowerbedSoil	r3	BSD1_piazza-scienza_FlowerbedSoil-3_r3	piazza-scienza	0	1	0	soil	0	1	0		outdoor	soil	soil	FlowerbedSoil	NA	20230622_163645-16_37_8.jpg	https://drive.google.com/uc?id=18yBetl7pWWUZQ0jAoY5qoI2MhLZ6iegX	45.51398 9.210734 185 28.464000701904297	45.514	9.21073	185	28.464	2023-06-22 16:37:00	2023-06-22 16:37:00	327
BSD1	195A	A	195	BSD1_piazza-scienza_FlowerbedSoil	r1	BSD1_piazza-scienza_FlowerbedSoil-4_r1	piazza-scienza	0	1	0	soil	0	1	0		outdoor	soil	soil	FlowerbedSoil	NA	IMG_2605-16_40_9.jpeg	https://drive.google.com/uc?id=1c2YlbmmYpMO6Yuc_uBmOHDcmimYcXHPc	45.513992 9.21126 135.47256469726562 45.752	45.514	9.21126	135.473	45.752	2023-06-22 16:40:00	2023-06-22 16:40:00	313
BSD1	195B	B	195	BSD1_piazza-scienza_FlowerbedSoil	r2	BSD1_piazza-scienza_FlowerbedSoil-4_r2	piazza-scienza	0	1	0	soil	0	1	0		outdoor	soil	soil	FlowerbedSoil	NA	IMG_2605-16_40_39.jpeg	https://drive.google.com/uc?id=1da0YzrYW4Z3M2h-Bzme65Bx-tVLl_4bL	45.513928 9.211278 134.2235221862793 7.683705781503725	45.5139	9.21128	134.224	7.68371	2023-06-22 16:40:00	2023-06-22 16:40:00	314
BSD1	195C	C	195	BSD1_piazza-scienza_FlowerbedSoil	r3	BSD1_piazza-scienza_FlowerbedSoil-4_r3	piazza-scienza	0	1	0	soil	0	1	0		outdoor	soil	soil	FlowerbedSoil	NA	IMG_2605-16_41_17.jpeg	https://drive.google.com/uc?id=10U7U8i1tdLIrtaoyrvjN8gCGGQ75_yU1	45.513988 9.211096 136.4615821838379 44.00162921207776	45.514	9.2111	136.462	44.0016	2023-06-22 16:41:00	2023-06-22 16:41:00	315
BSD1	201A	A	201	BSD1_piazza-scienza_FlowerbedSoil	r1	BSD1_piazza-scienza_FlowerbedSoil-5_r1	piazza-scienza	0	1	0	soil	0	1	0		outdoor	soil	soil	FlowerbedSoil	NA	16874447673344007210195722256556-16_39_39.jpg	https://drive.google.com/uc?id=1_7gS4k6o1AZdGnL0D12O9YMP87R3s7lA	45.51349 9.212132 175.29998779296875 31.201000213623047	45.5135	9.21213	175.3	31.201	2023-06-22 16:39:00	2023-06-22 16:39:00	337
BSD1	201B	B	201	BSD1_piazza-scienza_FlowerbedSoil	r2	BSD1_piazza-scienza_FlowerbedSoil-5_r2	piazza-scienza	0	1	0	soil	0	1	0		outdoor	soil	soil	FlowerbedSoil	NA	16874448070414052976960919507755-16_40_11.jpg	https://drive.google.com/uc?id=1hymVFz3VC0ilGvjkh1lNz1zBsNJS8nwg	45.513409 9.212027 175.09999084472656 34.17399978637695	45.5134	9.21203	175.1	34.174	2023-06-22 16:40:00	2023-06-22 16:40:00	338
BSD1	201C	C	201	BSD1_piazza-scienza_FlowerbedSoil	r3	BSD1_piazza-scienza_FlowerbedSoil-5_r3	piazza-scienza	0	1	0	soil	0	1	0		outdoor	soil	soil	FlowerbedSoil	NA	16874448646428245163519623474796-16_41_9.jpg	https://drive.google.com/uc?id=1pBmZ4s1_Uo8ByAfETDafLGlXaocFF_Kq	45.51332 9.212199 175.09999084472656 28.04400062561035	45.5133	9.2122	175.1	28.044	2023-06-22 16:41:00	2023-06-22 16:41:00	339
BSD1	196A	A	196	BSD1_piazza-scienza_GardenSoil	r1	BSD1_piazza-scienza_GardenSoil-1_r1	piazza-scienza	0	1	0	soil	0	1	0		outdoor	soil	soil	GardenSoil	NA	16874468710771183519723158747005-17_14_52.jpg	https://drive.google.com/uc?id=1FaszdMdRkAPG6bnlriyri03pPiczlNJb	45.513929 9.211742 170.59999084472656 17.3700008392334	45.5139	9.21174	170.6	17.37	2023-06-22 17:14:00	2023-06-22 17:14:00	316
BSD1	196B	B	196	BSD1_piazza-scienza_GardenSoil	r2	BSD1_piazza-scienza_GardenSoil-1_r2	piazza-scienza	0	1	0	soil	0	1	0		outdoor	soil	soil	GardenSoil	NA	16874469253371854593726667393470-17_15_43.jpg	https://drive.google.com/uc?id=1zILVl-yFuV7ohDIfa4gVQ5le4e7jY0OJ	45.513942 9.211738 170.6999969482422 12.362000465393066	45.5139	9.21174	170.7	12.362	2023-06-22 17:15:00	2023-06-22 17:15:00	317
BSD1	196C	C	196	BSD1_piazza-scienza_GardenSoil	r3	BSD1_piazza-scienza_GardenSoil-1_r3	piazza-scienza	0	1	0	soil	0	1	0		outdoor	soil	soil	GardenSoil	NA	16874469718684435783143549707381-17_16_17.jpg	https://drive.google.com/uc?id=1c8Wr8KlYsosxaWc8RN5F7_IUuqSjK2e6	45.513914 9.211728 170.5 18.121999740600586	45.5139	9.21173	170.5	18.122	2023-06-22 17:16:00	2023-06-22 17:16:00	318
BSD1	194A	A	194	BSD1_piazza-scienza_GardenSoil	r4	BSD1_piazza-scienza_GardenSoil-1_r4	piazza-scienza	0	1	0	soil	0	1	0		outdoor	soil	soil	GardenSoil	NA	image-16_41_31.jpg	https://drive.google.com/uc?id=1aSG-MOtcPQ1dkAvE3vt5gB1_21lAbm4B	45.514055 9.211346 131.01507568359375 47	45.5141	9.21135	131.015	47	2023-06-22 16:41:00	2023-06-22 16:41:00	310
BSD1	194B	B	194	BSD1_piazza-scienza_GardenSoil	r5	BSD1_piazza-scienza_GardenSoil-1_r5	piazza-scienza	0	1	0	soil	0	1	0		outdoor	soil	soil	GardenSoil	NA	image-16_40_41.jpg	https://drive.google.com/uc?id=1fJdnYqTznOUf6VwA__k0PSusxBGRB8BD	45.514058 9.211348 135.44996643066406 47	45.5141	9.21135	135.45	47	2023-06-22 16:40:00	2023-06-22 16:40:00	311
BSD1	194C	C	194	BSD1_piazza-scienza_GardenSoil	r6	BSD1_piazza-scienza_GardenSoil-1_r6	piazza-scienza	0	1	0	soil	0	1	0		outdoor	soil	soil	GardenSoil	NA	image-16_40_20.jpg	https://drive.google.com/uc?id=1BHXywCOWkdFzBXDIPKm2RBT6uy0_jVFV	45.514036 9.211351 135.01852416992188 52.3311376	45.514	9.21135	135.019	52.3311	2023-06-22 16:40:00	2023-06-22 16:40:00	312
BSD1	198A	A	198	BSD1_piazza-scienza_GardenSoil	r1	BSD1_piazza-scienza_GardenSoil-2_r1	piazza-scienza	0	1	0	soil	0	1	0		outdoor	soil	soil	GardenSoil	NA	IMG_20230622_170915-17_9_23.jpg	https://drive.google.com/uc?id=19bfUoci0LcSY2x5ftCNVnEwjqcsdovZS	45.514319 9.211063 170.1999969482422 24.0310001373291	45.5143	9.21106	170.2	24.031	2023-06-22 17:09:00	2023-06-22 17:09:00	322
BSD1	198B	B	198	BSD1_piazza-scienza_GardenSoil	r2	BSD1_piazza-scienza_GardenSoil-2_r2	piazza-scienza	0	1	0	soil	0	1	0		outdoor	soil	soil	GardenSoil	NA	IMG_20230622_170915-17_9_58.jpg	https://drive.google.com/uc?id=1SlT_ew9jAaWxcNnP4HMxbBSQiGeU-xKr	45.514298 9.210916 170.1999969482422 24.150999069213867	45.5143	9.21092	170.2	24.151	2023-06-22 17:10:00	2023-06-22 17:10:00	323
BSD1	198C	C	198	BSD1_piazza-scienza_GardenSoil	r3	BSD1_piazza-scienza_GardenSoil-2_r3	piazza-scienza	0	1	0	soil	0	1	0		outdoor	soil	soil	GardenSoil	NA	IMG_20230622_170915-17_10_20.jpg	https://drive.google.com/uc?id=1qNN_ySWQ6yLZ958MF10jyMTrb6hGznCZ	45.514319 9.210942 170.1999969482422 21.41699981689453	45.5143	9.21094	170.2	21.417	2023-06-22 17:11:00	2023-06-22 17:11:00	324
BSD1	192A	A	192	BSD1_piazza-scienza_GardenSoil	r4	BSD1_piazza-scienza_GardenSoil-2_r4	piazza-scienza	0	1	0	soil	0	1	0		outdoor	soil	soil	GardenSoil	NA	1687444171987.-16_29_38.jpg	https://drive.google.com/uc?id=1gYZjNhMXc_HfrNfMs1PBJzuosDwJL4D5	45.514293 9.211171 171.09999084472656 21.530000686645508	45.5143	9.21117	171.1	21.53	2023-06-22 16:29:00	2023-06-22 16:29:00	304
BSD1	192B	B	192	BSD1_piazza-scienza_GardenSoil	r5	BSD1_piazza-scienza_GardenSoil-2_r5	piazza-scienza	0	1	0	soil	0	1	0		outdoor	soil	soil	GardenSoil	NA	1687444195656.-16_30_0.jpg	https://drive.google.com/uc?id=1XKlxlFcddowexzgNg7nZOAAZykF8o4TW	45.514322 9.211187 171.09999084472656 19.22599983215332	45.5143	9.21119	171.1	19.226	2023-06-22 16:30:00	2023-06-22 16:30:00	305
BSD1	192C	C	192	BSD1_piazza-scienza_GardenSoil	r6	BSD1_piazza-scienza_GardenSoil-2_r6	piazza-scienza	0	1	0	soil	0	1	0		outdoor	soil	soil	GardenSoil	NA	1687444221525.-16_30_25.jpg	https://drive.google.com/uc?id=1pYSX8T6q1M6NZ1PaqshECTzvxWsyli7r	45.514275 9.211228 170.39999389648438 24.874000549316406	45.5143	9.21123	170.4	24.874	2023-06-22 16:30:00	2023-06-22 16:30:00	306
BSD1	119A	A	119	BSD1_piazza-scienza_Hydrant	r1	BSD1_piazza-scienza_Hydrant-1_r1	piazza-scienza	0	1	0	swab	1	0	0	Idrante	outdoor	water-related	water-related	Hydrant	NA	16874450094144365301610933468628-16_43_38.jpg	https://drive.google.com/uc?id=1YKV91sXAk3Fy63VjMsnXXfLx35ilhS0r	45.513895 9.211098 175.29998779296875 26.44099998474121	45.5139	9.2111	175.3	26.441	2023-06-22 16:43:00	2023-06-22 16:43:00	61
BSD1	119B	B	119	BSD1_piazza-scienza_Hydrant	r2	BSD1_piazza-scienza_Hydrant-1_r2	piazza-scienza	0	1	0	swab	1	0	0	Idrante	outdoor	water-related	water-related	Hydrant	NA	16874450669783854169360535306375-16_44_32.jpg	https://drive.google.com/uc?id=1Jtc38VkDcRqDj3fAgExe_ZjZjZPMbKo4	45.513836 9.211177 175.29998779296875 25.798999786376953	45.5138	9.21118	175.3	25.799	2023-06-22 16:44:00	2023-06-22 16:44:00	62
BSD1	119C	C	119	BSD1_piazza-scienza_Hydrant	r3	BSD1_piazza-scienza_Hydrant-1_r3	piazza-scienza	0	1	0	swab	1	0	0	Idrante	outdoor	water-related	water-related	Hydrant	NA	16874451214616208151187527988720-16_45_26.jpg	https://drive.google.com/uc?id=1qBMny4dU7JFEDHOp9cGHiGAseK3R6i25	45.513901 9.211133 180.39999389648438 22.429000854492188	45.5139	9.21113	180.4	22.429	2023-06-22 16:45:00	2023-06-22 16:45:00	63
BSD1	17A	A	17	BSD1_piazza-scienza_Hydrant	r4	BSD1_piazza-scienza_Hydrant-1_r4	piazza-scienza	0	1	0	swab	1	0	0	Idrante lato U4	outdoor	water-related	water-related	Hydrant	NA	IMG_20230622_165746-16_57_54.jpg	https://drive.google.com/uc?id=1BRSntX9SizDaEN8d7QmMTFBJHqsRrEkd	45.514055 9.211331 175.29998779296875 27.666000366210938	45.5141	9.21133	175.3	27.666	2023-06-22 16:58:00	2023-06-22 16:58:00	262
BSD1	17B	B	17	BSD1_piazza-scienza_Hydrant	r5	BSD1_piazza-scienza_Hydrant-1_r5	piazza-scienza	0	1	0	swab	1	0	0	Idrante lato U4	outdoor	water-related	water-related	Hydrant	NA	IMG_20230622_165746-16_58_33.jpg	https://drive.google.com/uc?id=1gcgELP6F8cALOyavitIoh4KhM6tKFp9M	45.513974 9.211395 175.29998779296875 42.358001708984375	45.514	9.21139	175.3	42.358	2023-06-22 16:58:00	2023-06-22 16:58:00	263
BSD1	17C	C	17	BSD1_piazza-scienza_Hydrant	r6	BSD1_piazza-scienza_Hydrant-1_r6	piazza-scienza	0	1	0	swab	1	0	0	Idrante lato U4	outdoor	water-related	water-related	Hydrant	NA	IMG_20230622_165746-16_59_0.jpg	https://drive.google.com/uc?id=1KcuED4B40hmOWU9-aLY051_seFY4L9gz	45.514093 9.211374 175.39999389648438 29.454999923706055	45.5141	9.21137	175.4	29.455	2023-06-22 16:59:00	2023-06-22 16:59:00	264
BSD1	46A	A	46	BSD1_piazza-scienza_Hydrant	r7	BSD1_piazza-scienza_Hydrant-1_r7	piazza-scienza	0	1	0	swab	1	0	0	Tubi U4	outdoor	water-related	water-related	Hydrant	NA	1687446228959397564085058181644-17_3_52.jpg	https://drive.google.com/uc?id=1gE9mhMYL2CzJf43OIAJb8lN-GdEIWUXY	45.514114 9.210934 170.42515669348487 46.87799835205078	45.5141	9.21093	170.425	46.878	2023-06-22 17:04:00	2023-06-22 17:04:00	436
BSD1	46B	B	46	BSD1_piazza-scienza_Hydrant	r8	BSD1_piazza-scienza_Hydrant-1_r8	piazza-scienza	0	1	0	swab	1	0	0	Tubi U4	outdoor	water-related	water-related	Hydrant	NA	16874461784114916938817441828636-17_3_1.jpg	https://drive.google.com/uc?id=10s3emonqXJW90SDNlwts7zwaSaDJT9Ea	45.514085 9.211071 172.90958190712914 77.5999984741211	45.5141	9.21107	172.91	77.6	2023-06-22 17:03:00	2023-06-22 17:03:00	437
BSD1	46C	C	46	BSD1_piazza-scienza_Hydrant	r9	BSD1_piazza-scienza_Hydrant-1_r9	piazza-scienza	0	1	0	swab	1	0	0	Tubi U4	outdoor	water-related	water-related	Hydrant	NA	16874461031254571527617608934447-17_2_15.jpg	https://drive.google.com/uc?id=1ZMic28qeD9NuGEKlhtuVW2XXPMtNrakE	45.513875 9.209051 175.29998779296875 699.9990234375	45.5139	9.20905	175.3	699.999	2023-06-22 17:02:00	2023-06-22 17:02:00	438
BSD1	42A	A	42	BSD1_piazza-scienza_IntercomKeys	r1	BSD1_piazza-scienza_IntercomKeys-1_r1	piazza-scienza	0	1	0	swab	1	0	0	Citofono U4	outdoor	touch-ralated	Button	IntercomKeys	NA	IMG_2611-17_10_28.jpeg	https://drive.google.com/uc?id=1iRWqJuHPB1YqqMP5ungV2yZw2OjMXlzi	45.514074 9.21093 132.13224170729518 4.914205369472377	45.5141	9.21093	132.132	4.91421	2023-06-22 17:10:00	2023-06-22 17:10:00	427
BSD1	42B	B	42	BSD1_piazza-scienza_IntercomKeys	r2	BSD1_piazza-scienza_IntercomKeys-1_r2	piazza-scienza	0	1	0	swab	1	0	0	Citofono U4	outdoor	touch-ralated	Button	IntercomKeys	NA	IMG_2611-17_11_17.jpeg	https://drive.google.com/uc?id=1ByXQpQ7bzMIldlbbcu4vfW7b6KvMSSxb	45.513953 9.211367 213.83896255493164 40	45.514	9.21137	213.839	40	2023-06-22 17:11:00	2023-06-22 17:11:00	428
BSD1	42C	C	42	BSD1_piazza-scienza_IntercomKeys	r3	BSD1_piazza-scienza_IntercomKeys-1_r3	piazza-scienza	0	1	0	swab	1	0	0	Citofono U4	outdoor	touch-ralated	Button	IntercomKeys	NA	IMG_2611-17_11_46.jpeg	https://drive.google.com/uc?id=1xVB9e3upjA9IuMulhGQlQfMFkrxGGnyt	45.513744 9.210763 139.94721608329564 19.031321688645217	45.5137	9.21076	139.947	19.0313	2023-06-22 17:11:00	2023-06-22 17:11:00	429
BSD1	63A	A	63	BSD1_piazza-scienza_IntercomKeys	r1	BSD1_piazza-scienza_IntercomKeys-2_r1	piazza-scienza	0	1	0	swab	1	0	0	Citofoni U3	outdoor	touch-ralated	Button	IntercomKeys	NA	image-17_15_29.jpg	https://drive.google.com/uc?id=16txAmdiMdSVoEpDz4lul7MZW7bYzCFCp	45.513822 9.212114 129.07171630859375 36	45.5138	9.21211	129.072	36	2023-06-22 17:15:00	2023-06-22 17:15:00	490
BSD1	63B	B	63	BSD1_piazza-scienza_IntercomKeys	r2	BSD1_piazza-scienza_IntercomKeys-2_r2	piazza-scienza	0	1	0	swab	1	0	0	Citofoni U3	outdoor	touch-ralated	Button	IntercomKeys	NA	image-17_15_8.jpg	https://drive.google.com/uc?id=1Ecz0QdqqBpqqVF1aiqAvv9l3vGFKRfyz	45.513786 9.211857 134.69414138793945 36	45.5138	9.21186	134.694	36	2023-06-22 17:15:00	2023-06-22 17:15:00	491
BSD1	63C	C	63	BSD1_piazza-scienza_IntercomKeys	r3	BSD1_piazza-scienza_IntercomKeys-2_r3	piazza-scienza	1	1	0	swab	1	0	0	Citofoni U3	outdoor	touch-ralated	Button	IntercomKeys	NA	IMG_4720-17_14_17.jpeg	https://drive.google.com/uc?id=18d_GFMezgIjZUHO-GxBisj64VUR7or0H	45.513799 9.212141 130.5581837147528 52.247523241577724	45.5138	9.21214	130.558	52.2475	2023-06-22 17:14:00	2023-06-22 17:14:00	492
BSD1	36A	A	36	BSD1_piazza-scienza_Moss	r1	BSD1_piazza-scienza_Moss-1_r1	piazza-scienza	0	1	0	swab	1	0	0	Muschio	outdoor	vegetation_and_mushrooms	vegetation	Moss	NA	1687446393624.-17_6_38.jpg	https://drive.google.com/uc?id=1h_N3sgYRftgfBpuzLhQFgYFBew_gUfOm	45.514107 9.211401 175.29998779296875 8.800000190734863	45.5141	9.2114	175.3	8.8	2023-06-22 17:06:00	2023-06-22 17:06:00	406
BSD1	36B	B	36	BSD1_piazza-scienza_Moss	r2	BSD1_piazza-scienza_Moss-1_r2	piazza-scienza	0	1	0	swab	1	0	0	Muschio	outdoor	vegetation_and_mushrooms	vegetation	Moss	NA	1687446422431.-17_7_7.jpg	https://drive.google.com/uc?id=1X_JaK7bFwsheuZPFOk0rq1JcsYsLsMh1	45.51432 9.21129 175.29998779296875 16.167999267578125	45.5143	9.21129	175.3	16.168	2023-06-22 17:07:00	2023-06-22 17:07:00	407
BSD1	36C	C	36	BSD1_piazza-scienza_Moss	r3	BSD1_piazza-scienza_Moss-1_r3	piazza-scienza	0	1	0	swab	1	0	0	Muschio	outdoor	vegetation_and_mushrooms	vegetation	Moss	NA	1687446449447.-17_7_37.jpg	https://drive.google.com/uc?id=1z9_73zLEXoVgIRBH1u2Yxc9Vb2OGiPkL	45.514065 9.21101 185 46.590999603271484	45.5141	9.21101	185	46.591	2023-06-22 17:07:00	2023-06-22 17:07:00	408
BSD1	9A	A	9	BSD1_piazza-scienza_Sign	r1	BSD1_piazza-scienza_Sign-1_r1	piazza-scienza	0	1	0	swab	1	0	0	Cartello	outdoor	vertical-surface	Sign	Sign	NA	16874452058917754140273658247702-16_46_53.jpg	https://drive.google.com/uc?id=17Z4LIQsKqpos4blOv4cZ51Q8hRpv8ybR	45.513376 9.210844 181.59999084472656 15.776000022888184	45.5134	9.21084	181.6	15.776	2023-06-22 16:47:00	2023-06-22 16:47:00	603
BSD1	9B	B	9	BSD1_piazza-scienza_Sign	r2	BSD1_piazza-scienza_Sign-1_r2	piazza-scienza	0	1	0	swab	1	0	0	Cartello	outdoor	vertical-surface	Sign	Sign	NA	16874452457367726911407288188776-16_47_36.jpg	https://drive.google.com/uc?id=1hSWlMr04H0qVzoux1qMwlRz1HunkzHET	45.51356 9.210741 180.59999084472656 19.322999954223633	45.5136	9.21074	180.6	19.323	2023-06-22 16:47:00	2023-06-22 16:47:00	604
BSD1	9C	C	9	BSD1_piazza-scienza_Sign	r3	BSD1_piazza-scienza_Sign-1_r3	piazza-scienza	0	1	0	swab	1	0	0	Cartello	outdoor	vertical-surface	Sign	Sign	NA	16874452867866603551516486023267-16_48_12.jpg	https://drive.google.com/uc?id=12kDVQHvXRzwgJPMydoYLADdLNfAxR5cC	45.513431 9.21083 180.59999084472656 86.3489990234375	45.5134	9.21083	180.6	86.349	2023-06-22 16:48:00	2023-06-22 16:48:00	605
BSD1	105A	A	105	BSD1_piazza-scienza_Sign	r1	BSD1_piazza-scienza_Sign-2_r1	piazza-scienza	0	1	0	swab	1	0	0	Cartello smoking area	outdoor	vertical-surface	Sign	Sign	NA	20230622_165557-16_56_29.jpg	https://drive.google.com/uc?id=1eyE7oj2q5k2CTHD8x_ujdQjHg-rY8nN8	45.514045 9.211081 175.29998779296875 61.849998474121094	45.514	9.21108	175.3	61.85	2023-06-22 16:56:00	2023-06-22 16:56:00	16
BSD1	105B	B	105	BSD1_piazza-scienza_Sign	r2	BSD1_piazza-scienza_Sign-2_r2	piazza-scienza	0	1	0	swab	1	0	0	Cartello smoking area	outdoor	vertical-surface	Sign	Sign	NA	20230622_165652-16_57_15.jpg	https://drive.google.com/uc?id=1C97EVr-XnkoeB0r38uf7q3uZE9Y83MTt	45.513879 9.210719 180.39999389648438 35.58100128173828	45.5139	9.21072	180.4	35.581	2023-06-22 16:57:00	2023-06-22 16:57:00	17
BSD1	105C	C	105	BSD1_piazza-scienza_Sign	r3	BSD1_piazza-scienza_Sign-2_r3	piazza-scienza	0	1	0	swab	1	0	0	Cartello smoking area	outdoor	vertical-surface	Sign	Sign	NA	20230622_165750-16_58_5.jpg	https://drive.google.com/uc?id=1J4U2O3Ia5zuOOKPaQwiyEMBNfLWLyWMm	45.513828 9.210643 180.39999389648438 35.05799865722656	45.5138	9.21064	180.4	35.058	2023-06-22 16:58:00	2023-06-22 16:58:00	18
BSD1	23A	A	23	BSD1_piazza-scienza_SlidingDoorBuilding	r1	BSD1_piazza-scienza_SlidingDoorBuilding-1_r1	piazza-scienza	0	1	0	swab	1	0	0	Porta ingresso di vetro	outdoor	vertical-surface	Door	SlidingDoorBuilding	NA	16874453649602778790703441668-16_49_36.jpg	https://drive.google.com/uc?id=1h5cz8pgJZS7Ci1vvyXTRNvriOeT9YPpH	45.513509 9.211091 175.5 18.040000915527344	45.5135	9.21109	175.5	18.04	2023-06-22 16:49:00	2023-06-22 16:49:00	355
BSD1	23B	B	23	BSD1_piazza-scienza_SlidingDoorBuilding	r2	BSD1_piazza-scienza_SlidingDoorBuilding-1_r2	piazza-scienza	0	1	0	swab	1	0	0	Porta ingresso U4 vetro	outdoor	vertical-surface	Door	SlidingDoorBuilding	NA	16874455111644434368809068108455-16_51_59.jpg	https://drive.google.com/uc?id=11IkJiY-JEq-y-3-Qjnv9ks1tgGOgYv9k	45.513274 9.211517 175.5 81.51499938964844	45.5133	9.21152	175.5	81.515	2023-06-22 16:52:00	2023-06-22 16:52:00	356
BSD1	23C	C	23	BSD1_piazza-scienza_SlidingDoorBuilding	r3	BSD1_piazza-scienza_SlidingDoorBuilding-1_r3	piazza-scienza	0	1	0	swab	1	0	0	Porta di ingresso U4 vetro	outdoor	vertical-surface	Door	SlidingDoorBuilding	NA	16874455710417843245226876022098-16_53_14.jpg	https://drive.google.com/uc?id=1GXGsvas88-E_NNMgw3sHwm1517KjKbnI	45.51331 9.211583 175.5 18.027000427246094	45.5133	9.21158	175.5	18.027	2023-06-22 16:53:00	2023-06-22 16:53:00	357
BSD1	27A	A	27	BSD1_piazza-scienza_SlidingDoorBuilding	r4	BSD1_piazza-scienza_SlidingDoorBuilding-1_r4	piazza-scienza	0	1	0	swab	1	0	0	Porta vetri	outdoor	vertical-surface	Door	SlidingDoorBuilding	NA	image-16_59_40.jpg	https://drive.google.com/uc?id=1jb3n6XRstnpJVnmPm1EEMRLsG2eeJTpW	45.514078 9.21136 135.9508399963379 83.30010179619013	45.5141	9.21136	135.951	83.3001	2023-06-22 16:59:00	2023-06-22 16:59:00	376
BSD1	27B	B	27	BSD1_piazza-scienza_SlidingDoorBuilding	r5	BSD1_piazza-scienza_SlidingDoorBuilding-1_r5	piazza-scienza	0	1	0	swab	1	0	0	Porta vetrina	outdoor	vertical-surface	Door	SlidingDoorBuilding	NA	image-17_0_16.jpg	https://drive.google.com/uc?id=1sMKlcOXRI87_wyDbIFbNbXFbY-mATl8s	45.514098 9.210704 131.69104618049897 40.877685332996506	45.5141	9.2107	131.691	40.8777	2023-06-22 17:00:00	2023-06-22 17:00:00	377
BSD1	27C	C	27	BSD1_piazza-scienza_SlidingDoorBuilding	r6	BSD1_piazza-scienza_SlidingDoorBuilding-1_r6	piazza-scienza	0	1	0	swab	1	0	0	Porta vetrina	outdoor	vertical-surface	Door	SlidingDoorBuilding	NA	image-17_0_50.jpg	https://drive.google.com/uc?id=1GdI3tIOQc9zkc7VX5cfKyxquV0uqVEsF	45.512915 9.211008 131.77232233341783 53.76904431236485	45.5129	9.21101	131.772	53.769	2023-06-22 17:00:00	2023-06-22 17:00:00	378
BSD1	13A	A	13	BSD1_piazza-scienza_TrafficlightButton	r1	BSD1_piazza-scienza_TrafficlightButton-2_r1	piazza-scienza	0	1	0	swab	1	0	0	Semaforo lato U4	outdoor	touch-ralated	Button	TrafficlightButton	NA	IMG_20230622_170449-17_5_23.jpg	https://drive.google.com/uc?id=1GNdM9ZzgyRT1eyW6nuSfEoGmX-uMhfjm	45.513946 9.210234 175.39999389648438 6.702000141143799	45.5139	9.21023	175.4	6.702	2023-06-22 17:05:00	2023-06-22 17:05:00	130
BSD1	13B	B	13	BSD1_piazza-scienza_TrafficlightButton	r2	BSD1_piazza-scienza_TrafficlightButton-2_r2	piazza-scienza	0	1	0	swab	1	0	0	Semaforo lato U4	outdoor	touch-ralated	Button	TrafficlightButton	NA	IMG_20230622_170449-17_5_52.jpg	https://drive.google.com/uc?id=19RyDgameLyU6144W0e-iaNCbVbR4WshQ	45.513946 9.210234 175.59999084472656 6.702000141143799	45.5139	9.21023	175.6	6.702	2023-06-22 17:05:00	2023-06-22 17:05:00	131
BSD1	13C	C	13	BSD1_piazza-scienza_TrafficlightButton	r3	BSD1_piazza-scienza_TrafficlightButton-2_r3	piazza-scienza	0	1	0	swab	1	0	0	Semaforo lato U4	outdoor	touch-ralated	Button	TrafficlightButton	NA	IMG_20230622_170449-17_6_15.jpg	https://drive.google.com/uc?id=1VCJco7brMaKuEO_L1FjToyZJLy29xB-1	45.513989 9.210491 175.59999084472656 43.104000091552734	45.514	9.21049	175.6	43.104	2023-06-22 17:06:00	2023-06-22 17:06:00	132
BSD1	109A	A	109	BSD1_piazza-scienza_TramRails	r1	BSD1_piazza-scienza_TramRails-1_r1	piazza-scienza	0	1	0	swab	1	0	0	Binari tram	outdoor	anthropic-element	TramRails	TramRails	NA	1687445827594.-16_57_15.jpg	https://drive.google.com/uc?id=1ckdm4JhYsdQSNZahaU4kVUJ7tWvtQTO2	45.513208 9.210439 199.5 17.5	45.5132	9.21044	199.5	17.5	2023-06-22 16:57:00	2023-06-22 16:57:00	28
BSD1	109B	B	109	BSD1_piazza-scienza_TramRails	r2	BSD1_piazza-scienza_TramRails-1_r2	piazza-scienza	0	1	0	swab	1	0	0	Binari tram	outdoor	anthropic-element	TramRails	TramRails	NA	1687445765893.-16_56_12.jpg	https://drive.google.com/uc?id=1PbVn9jTY9c7Lrwh3axdD81GKWTo_LTVr	45.511416 9.213723 175.6999969482422 600	45.5114	9.21372	175.7	600	2023-06-22 16:56:00	2023-06-22 16:56:00	29
BSD1	109C	C	109	BSD1_piazza-scienza_TramRails	r3	BSD1_piazza-scienza_TramRails-1_r3	piazza-scienza	0	1	0	swab	1	0	0	Binari tram	outdoor	anthropic-element	TramRails	TramRails	NA	1687445656533.-16_54_32.jpg	https://drive.google.com/uc?id=1MG9S0kBO7E3JN80BqzIqMFwbd_hPP9nP	45.51352 9.210613 193.89999389648438 73.91600036621094	45.5135	9.21061	193.9	73.916	2023-06-22 16:54:00	2023-06-22 16:54:00	30
BSD1	104A	A	104	BSD1_piazza-scienza_Trash	r1	BSD1_piazza-scienza_Trash-1_r1	piazza-scienza	0	1	0	swab	1	0	0	Interno sacco cestino	outdoor	trash-related	TrashBin	Trash	NA	16874457034455219898858523111974-16_55_10.jpg	https://drive.google.com/uc?id=1nkP0So4ktWBxTTXKOTDs7F_TbwPoscBf	45.514329 9.211213 175.39999389648438 39.599998474121094	45.5143	9.21121	175.4	39.6	2023-06-22 16:55:00	2023-06-22 16:55:00	13
BSD1	104B	B	104	BSD1_piazza-scienza_Trash	r2	BSD1_piazza-scienza_Trash-1_r2	piazza-scienza	0	1	0	swab	1	0	0	Interno sacco cestino	outdoor	trash-related	TrashBin	Trash	NA	16874457400256762482400938348695-16_55_45.jpg	https://drive.google.com/uc?id=1y57dwQhJNwOKqPHYvzr1snu7B96e5dbt	45.514319 9.211229 175.39999389648438 48.900001525878906	45.5143	9.21123	175.4	48.9	2023-06-22 16:55:00	2023-06-22 16:55:00	14
BSD1	104C	C	104	BSD1_piazza-scienza_Trash	r3	BSD1_piazza-scienza_Trash-1_r3	piazza-scienza	0	1	0	swab	1	0	0	Interno sacco cestino	outdoor	trash-related	TrashBin	Trash	NA	16874457671976877770650321909949-16_56_12.jpg	https://drive.google.com/uc?id=1M5Uy1RHBgzV1UaINW9InduvC3P7kukSX	45.513419 9.211745 175.29998779296875 60	45.5134	9.21175	175.3	60	2023-06-22 16:56:00	2023-06-22 16:56:00	15
BSD1	16A	A	16	BSD1_piazza-scienza_TrashBin	r1	BSD1_piazza-scienza_TrashBin-1_r1	piazza-scienza	0	1	0	swab	1	0	0	Cestino	outdoor	trash-related	TrashBin	TrashBin	NA	2023-06-2217.06.554983418638312307889-17_7_7.jpg	https://drive.google.com/uc?id=1hB-znw_CWuvMPlzpTcDl7uGe5Xhxyp7b	45.514306 9.211623 280.243911195546 38.7633972167969	45.5143	9.21162	280.244	38.7634	2023-06-22 01:07:00	2023-06-22 01:07:00	229
BSD1	16B	B	16	BSD1_piazza-scienza_TrashBin	r2	BSD1_piazza-scienza_TrashBin-1_r2	piazza-scienza	0	1	0	swab	1	0	0	Cestino	outdoor	trash-related	TrashBin	TrashBin	NA	2023-06-2217.08.303308448566566172417-17_8_39.jpg	https://drive.google.com/uc?id=1LkPA1DiXNxkQBJ8Itzwsu0l0KAUBUlyv	45.513787 9.211554 231.358144422993 36.145938873291	45.5138	9.21155	231.358	36.1459	2023-06-22 17:08:00	2023-06-22 17:08:00	230
BSD1	16C	C	16	BSD1_piazza-scienza_TrashBin	r3	BSD1_piazza-scienza_TrashBin-1_r3	piazza-scienza	0	1	0	swab	1	0	0	Cestino	outdoor	trash-related	TrashBin	TrashBin	NA	2023-06-2217.09.105699736972924858177-17_9_17.jpg	https://drive.google.com/uc?id=1rHhx9qKFDEhJ3bhFKYef3a5Rxd3PhF_0	45.5138 9.212234 175.299987792969 36.9000015258789	45.5138	9.21223	175.3	36.9	2023-06-22 02:09:00	2023-06-22 02:09:00	231
BSD1	103A	A	103	BSD1_piazza-scienza_TreeBark	r1	BSD1_piazza-scienza_TreeBark-1_r1	piazza-scienza	0	1	0	swab	1	0	0	Tronco albero	outdoor	vegetation_and_mushrooms	vegetation	TreeBark	NA	IMG_2607-16_50_32.jpeg	https://drive.google.com/uc?id=11VI-dIel4Zuuj42EBL5djvdmLZ700oLe	45.513981 9.211265 135.868408203125 45.752	45.514	9.21126	135.868	45.752	2023-06-22 16:50:00	2023-06-22 16:50:00	10
BSD1	103B	B	103	BSD1_piazza-scienza_TreeBark	r2	BSD1_piazza-scienza_TreeBark-1_r2	piazza-scienza	0	1	0	swab	1	0	0	Tronco	outdoor	vegetation_and_mushrooms	vegetation	TreeBark	NA	IMG_2607-16_51_1.jpeg	https://drive.google.com/uc?id=19hUd_F6K_oS06gC0fFkluvvpgJWcrj_w	45.51382 9.211025 131.2299919128418 6.8820183726141595	45.5138	9.21102	131.23	6.88202	2023-06-22 16:51:00	2023-06-22 16:51:00	11
BSD1	103C	C	103	BSD1_piazza-scienza_TreeBark	r3	BSD1_piazza-scienza_TreeBark-1_r3	piazza-scienza	0	1	0	swab	1	0	0	Tronco	outdoor	vegetation_and_mushrooms	vegetation	TreeBark	NA	IMG_2607-16_51_28.jpeg	https://drive.google.com/uc?id=1tP3SxIEtRVQxuJRNA_UiBgOFWxHOGSJu	45.513765 9.211081 132.49085621908307 12.221486872726743	45.5138	9.21108	132.491	12.2215	2023-06-22 16:51:00	2023-06-22 16:51:00	12
BSD1	28A	A	28	BSD1_piazza-scienza_TreeBark	r1	BSD1_piazza-scienza_TreeBark-2_r1	piazza-scienza	0	1	0	swab	1	0	0	Albero tronco	outdoor	vegetation_and_mushrooms	vegetation	TreeBark	NA	16874447330091918571006451811375-16_39_13.jpg	https://drive.google.com/uc?id=1RWYpc4hhENJcTT4NJ7iv9CS4TpPVX-Vs	45.514253 9.211361 175.29998779296875 34.4900016784668	45.5143	9.21136	175.3	34.49	2023-06-22 16:39:00	2023-06-22 16:39:00	379
BSD1	28B	B	28	BSD1_piazza-scienza_TreeBark	r2	BSD1_piazza-scienza_TreeBark-2_r2	piazza-scienza	0	1	0	swab	1	0	0	Albero tronco	outdoor	vegetation_and_mushrooms	vegetation	TreeBark	NA	16874446675467462195584802099983-16_38_25.jpg	https://drive.google.com/uc?id=1T2KsoGd0supmaS-HdBLkZyA2pBkx596A	45.514361 9.211362 175.29998779296875 63.80500030517578	45.5144	9.21136	175.3	63.805	2023-06-22 16:38:00	2023-06-22 16:38:00	380
BSD1	28C	C	28	BSD1_piazza-scienza_TreeBark	r3	BSD1_piazza-scienza_TreeBark-2_r3	piazza-scienza	0	1	0	swab	1	0	0	Albero tronco	outdoor	vegetation_and_mushrooms	vegetation	TreeBark	NA	16874446255483937462865065615335-16_37_16.jpg	https://drive.google.com/uc?id=1dI0RYG45ZQx8WQTCY3xQxjNOUuPU_ae0	45.514117 9.211152 175.29998779296875 50.551998138427734	45.5141	9.21115	175.3	50.552	2023-06-22 16:37:00	2023-06-22 16:37:00	381
BSD1	155A	A	155	BSD1_piazza-scienza_TreeBark	r1	BSD1_piazza-scienza_TreeBark-3_r1	piazza-scienza	0	1	0	swab	1	0	0	Tronco Magnoglia	outdoor	vegetation_and_mushrooms	vegetation	TreeBark	NA	image-16_40_48.jpg	https://drive.google.com/uc?id=1haWdhkMPHfixRCBHB7WKPaHoqJAkIRnZ	45.513945 9.211065 135.27387619018555 35	45.5139	9.21106	135.274	35	2023-06-22 16:41:00	2023-06-22 16:41:00	181
BSD1	155B	B	155	BSD1_piazza-scienza_TreeBark	r2	BSD1_piazza-scienza_TreeBark-3_r2	piazza-scienza	0	1	0	swab	1	0	0	Tronco Magnolia	outdoor	vegetation_and_mushrooms	vegetation	TreeBark	NA	image-16_42_34.jpg	https://drive.google.com/uc?id=1JO6iuSihddFl1h9RkyhKBnWRgRy2s3sG	45.51339 9.211234 134.96220016479492 52.664355211427356	45.5134	9.21123	134.962	52.6644	2023-06-22 16:42:00	2023-06-22 16:42:00	182
BSD1	155C	C	155	BSD1_piazza-scienza_TreeBark	r3	BSD1_piazza-scienza_TreeBark-3_r3	piazza-scienza	0	1	0	swab	1	0	0	Tronco Magnolia	outdoor	vegetation_and_mushrooms	vegetation	TreeBark	NA	image-16_43_51.jpg	https://drive.google.com/uc?id=11toGZEHpKKuLyqyKdg8u9q-dJiUhZ3NQ	45.513569 9.211108 131.65071983454408 25.053095694243453	45.5136	9.21111	131.651	25.0531	2023-06-22 16:43:00	2023-06-22 16:43:00	183
BSD1	117A	A	117	BSD1_piazza-scienza_TreeBark	r1	BSD1_piazza-scienza_TreeBark-4_r1	piazza-scienza	0	1	0	swab	1	0	0	Tronco tiglio	outdoor	vegetation_and_mushrooms	vegetation	TreeBark	NA	1687445449557689155609632795351-16_50_54.jpg	https://drive.google.com/uc?id=1VzfqQQmNS2t1fVL0uqWEsNcBW3sUNf8r	45.514311 9.21142 175.29998779296875 60	45.5143	9.21142	175.3	60	2023-06-22 16:50:00	2023-06-22 16:50:00	55
BSD1	117B	B	117	BSD1_piazza-scienza_TreeBark	r2	BSD1_piazza-scienza_TreeBark-4_r2	piazza-scienza	0	1	0	swab	1	0	0	Tronco tiglio	outdoor	vegetation_and_mushrooms	vegetation	TreeBark	NA	16874454756823044282995836477744-16_51_24.jpg	https://drive.google.com/uc?id=1W3_d1dslg1uUTCrMD5EnHS-8sXDn2cQB	45.514006 9.211196 175.29998779296875 19.29599952697754	45.514	9.2112	175.3	19.296	2023-06-22 16:51:00	2023-06-22 16:51:00	56
BSD1	117C	C	117	BSD1_piazza-scienza_TreeBark	r3	BSD1_piazza-scienza_TreeBark-4_r3	piazza-scienza	0	1	0	swab	1	0	0	Tronco tiglio	outdoor	vegetation_and_mushrooms	vegetation	TreeBark	NA	16874455079976519791959804882406-16_51_52.jpg	https://drive.google.com/uc?id=1VTTjQYWg0T9qNW57xXzzpnosgzJNsbg3	45.514003 9.211194 184.89999389648438 56.13800048828125	45.514	9.21119	184.9	56.138	2023-06-22 16:51:00	2023-06-22 16:51:00	57
BSD1	22A	A	22	BSD1_piazza-scienza_TreeBark	r1	BSD1_piazza-scienza_TreeBark-5_r1	piazza-scienza	0	1	0	swab	1	0	0	Tronco albero giardino ribassato U3	outdoor	vegetation_and_mushrooms	vegetation	TreeBark	NA	1687446520189841710566143746812-17_8_48.jpg	https://drive.google.com/uc?id=16CcydvQLHg37WGgEmkrfLyd27BXS5-8S	45.51389 9.211805 170.09999084472656 57.70000076293945	45.5139	9.21181	170.1	57.7	2023-06-22 17:08:00	2023-06-22 17:08:00	352
BSD1	22B	B	22	BSD1_piazza-scienza_TreeBark	r2	BSD1_piazza-scienza_TreeBark-5_r2	piazza-scienza	0	1	0	swab	1	0	0	Tronco albero giardino ribassato U3	outdoor	vegetation_and_mushrooms	vegetation	TreeBark	NA	16874465630826434929720137545417-17_9_36.jpg	https://drive.google.com/uc?id=1jA4eqxROEoSzwefUrqyxbn33Wr0-K2Cj	45.513883 9.211735 170.59999084472656 98.8740005493164	45.5139	9.21173	170.6	98.874	2023-06-22 17:09:00	2023-06-22 17:09:00	353
BSD1	22C	C	22	BSD1_piazza-scienza_TreeBark	r3	BSD1_piazza-scienza_TreeBark-5_r3	piazza-scienza	0	1	0	swab	1	0	0	Tronco albero giardino ribassato U3	outdoor	vegetation_and_mushrooms	vegetation	TreeBark	NA	16874466108731011117082610283311-17_10_20.jpg	https://drive.google.com/uc?id=1HE7CgJk9d1OG4ZwCvXLJkFGv2ws2oioO	45.513868 9.211647 175.29998779296875 20.381999969482422	45.5139	9.21165	175.3	20.382	2023-06-22 17:10:00	2023-06-22 17:10:00	354
BSD1	31A	A	31	BSD1_piazza-scienza_TreeBark	r1	BSD1_piazza-scienza_TreeBark-6_r1	piazza-scienza	0	1	0	swab	1	0	0	Tronco piazza ribassata U4	outdoor	vegetation_and_mushrooms	vegetation	TreeBark	NA	IMG_20230622_171400-17_19_7.jpg	https://drive.google.com/uc?id=1TBKI4I6fWJukCDDDtloI_EQlioNwfZ42	45.5143 9.211368 170.89999389648438 77.5999984741211	45.5143	9.21137	170.9	77.6	2023-06-22 17:19:00	2023-06-22 17:19:00	391
BSD1	31B	B	31	BSD1_piazza-scienza_TreeBark	r2	BSD1_piazza-scienza_TreeBark-6_r2	piazza-scienza	0	1	0	swab	1	0	0	Tronco piazza ribassata U4	outdoor	vegetation_and_mushrooms	vegetation	TreeBark	NA	IMG_20230622_171400-17_19_39.jpg	https://drive.google.com/uc?id=1OQ9t9mKat1m4W_5xz4YQEHL8S5I5nRM-	45.514254 9.211181 170.89999389648438 52.400001525878906	45.5143	9.21118	170.9	52.4	2023-06-22 17:19:00	2023-06-22 17:19:00	392
BSD1	31C	C	31	BSD1_piazza-scienza_TreeBark	r3	BSD1_piazza-scienza_TreeBark-6_r3	piazza-scienza	0	1	0	swab	1	0	0	Tronco piazza ribassata U4	outdoor	vegetation_and_mushrooms	vegetation	TreeBark	NA	IMG_20230622_171400-17_19_58.jpg	https://drive.google.com/uc?id=1d6wfyq20GHfhzR9xGjutFRO6o9qDvVal	45.514111 9.211017 170.1999969482422 56.099998474121094	45.5141	9.21102	170.2	56.1	2023-06-22 17:20:00	2023-06-22 17:20:00	393
BSD1	139A	A	139	BSD1_piazza-scienza_TreeLeaves	r1	BSD1_piazza-scienza_TreeLeaves-1_r1	piazza-scienza	0	1	0	swab	1	0	0	Foglia tronco albero	outdoor	vegetation_and_mushrooms	vegetation	TreeLeaves	NA	IMG_2606-16_45_58.jpeg	https://drive.google.com/uc?id=12ui9AQjjsVJBUvrEr5YzQY9cDhoAFNHu	45.513718 9.21098 134.96231079101562 39.165617207756185	45.5137	9.21098	134.962	39.1656	2023-06-22 16:46:00	2023-06-22 16:46:00	127
BSD1	139B	B	139	BSD1_piazza-scienza_TreeLeaves	r2	BSD1_piazza-scienza_TreeLeaves-1_r2	piazza-scienza	0	1	0	swab	1	0	0	Foglie albero	outdoor	vegetation_and_mushrooms	vegetation	TreeLeaves	NA	IMG_2606-16_47_14.jpeg	https://drive.google.com/uc?id=1TQmgzeqzTSB4nqztAHQDE2QVMQfqJsce	45.514033 9.211317 143.22627639770508 45.752	45.514	9.21132	143.226	45.752	2023-06-22 16:47:00	2023-06-22 16:47:00	128
BSD1	139C	C	139	BSD1_piazza-scienza_TreeLeaves	r3	BSD1_piazza-scienza_TreeLeaves-1_r3	piazza-scienza	0	1	0	swab	1	0	0	Foglia tronco	outdoor	vegetation_and_mushrooms	vegetation	TreeLeaves	NA	IMG_2606-16_47_45.jpeg	https://drive.google.com/uc?id=1ucCeHOOg9QzvIpnqrUDCO43wW4h5ZEyY	45.513867 9.211334 138.9752311706543 42.346712540248404	45.5139	9.21133	138.975	42.3467	2023-06-22 16:47:00	2023-06-22 16:47:00	129
BSD1	3A	A	3	BSD1_piazza-scienza_TreeLeaves	r1	BSD1_piazza-scienza_TreeLeaves-2_r1	piazza-scienza	0	1	0	swab	1	0	0	Foglie albero	outdoor	vegetation_and_mushrooms	vegetation	TreeLeaves	NA	16874449869876139353973415713118-16_43_11.jpg	https://drive.google.com/uc?id=1LbOqxGAFhVSneGSXv-pblf5Jm20x3wfm	45.514287 9.211386 175.29998779296875 21.400999069213867	45.5143	9.21139	175.3	21.401	2023-06-22 16:43:00	2023-06-22 16:43:00	418
BSD1	3B	B	3	BSD1_piazza-scienza_TreeLeaves	r2	BSD1_piazza-scienza_TreeLeaves-2_r2	piazza-scienza	0	1	0	swab	1	0	0	Foglie albero	outdoor	vegetation_and_mushrooms	vegetation	TreeLeaves	NA	16874448595716912503212682500483-16_41_25.jpg	https://drive.google.com/uc?id=1l4go5qxMurF95Oq3z7VE28jhcYxvANF3	45.514183 9.211068 175.39999389648438 43.992000579833984	45.5142	9.21107	175.4	43.992	2023-06-22 16:41:00	2023-06-22 16:41:00	419
BSD1	3C	C	3	BSD1_piazza-scienza_TreeLeaves	r3	BSD1_piazza-scienza_TreeLeaves-2_r3	piazza-scienza	0	1	0	swab	1	0	0	Foglie albero	outdoor	vegetation_and_mushrooms	vegetation	TreeLeaves	NA	16874449333033870545336489670147-16_42_17.jpg	https://drive.google.com/uc?id=1yiAz9O1xHOPaBrLG8IuCMnul2fBa-mih	45.514212 9.211228 175.29998779296875 47.35300064086914	45.5142	9.21123	175.3	47.353	2023-06-22 16:42:00	2023-06-22 16:42:00	420
BSD1	8A	A	8	BSD1_piazza-scienza_TreeLeaves	r1	BSD1_piazza-scienza_TreeLeaves-3_r1	piazza-scienza	0	1	0	swab	1	0	0	Foglia magnolia	outdoor	vegetation_and_mushrooms	vegetation	TreeLeaves	NA	20230622_164607-16_46_44.jpg	https://drive.google.com/uc?id=1qUURI8QgF_x3fz_ET1T7vInlLuRSSDIk	45.514313 9.211313 175.29998779296875 50.095001220703125	45.5143	9.21131	175.3	50.095	2023-06-22 16:46:00	2023-06-22 16:46:00	574
BSD1	8B	B	8	BSD1_piazza-scienza_TreeLeaves	r2	BSD1_piazza-scienza_TreeLeaves-3_r2	piazza-scienza	0	1	0	swab	1	0	0	Foglia magnolia	outdoor	vegetation_and_mushrooms	vegetation	TreeLeaves	NA	20230622_164701-16_47_22.jpg	https://drive.google.com/uc?id=1FFTT-1N9U7c8bJqvGy0Ia8vhXWprRpQ8	45.514223 9.211195 175.5 41.49700164794922	45.5142	9.2112	175.5	41.497	2023-06-22 16:47:00	2023-06-22 16:47:00	575
BSD1	8C	C	8	BSD1_piazza-scienza_TreeLeaves	r3	BSD1_piazza-scienza_TreeLeaves-3_r3	piazza-scienza	0	1	0	swab	1	0	0	Foglia magnolia	outdoor	vegetation_and_mushrooms	vegetation	TreeLeaves	NA	20230622_164756-16_48_21.jpg	https://drive.google.com/uc?id=1IA12rVzF1PneQaW5_fYoTuwpcK4TF9vG	45.514305 9.211215 175.29998779296875 55.790000915527344	45.5143	9.21121	175.3	55.79	2023-06-22 16:48:00	2023-06-22 16:48:00	576
BSD1	111A	A	111	BSD1_piazza-scienza_TreeLeaves	r1	BSD1_piazza-scienza_TreeLeaves-4_r1	piazza-scienza	0	1	0	swab	1	0	0	Foglia tiglio	outdoor	vegetation_and_mushrooms	vegetation	TreeLeaves	NA	image-16_45_35.jpg	https://drive.google.com/uc?id=1eOzRkPea8Cc9qS3r5jjDa33tM_0LD-qC	45.514032 9.211272 135.0062370300293 45.752	45.514	9.21127	135.006	45.752	2023-06-22 16:45:00	2023-06-22 16:45:00	37
BSD1	111B	B	111	BSD1_piazza-scienza_TreeLeaves	r2	BSD1_piazza-scienza_TreeLeaves-4_r2	piazza-scienza	0	1	0	swab	1	0	0	Foglia tiglio	outdoor	vegetation_and_mushrooms	vegetation	TreeLeaves	NA	image-16_46_16.jpg	https://drive.google.com/uc?id=1XnxH27PhZJNDXomraDvIWw7HuHEp2_4t	45.514038 9.211246 135.27179336547852 45.752	45.514	9.21125	135.272	45.752	2023-06-22 16:46:00	2023-06-22 16:46:00	38
BSD1	111C	C	111	BSD1_piazza-scienza_TreeLeaves	r3	BSD1_piazza-scienza_TreeLeaves-4_r3	piazza-scienza	0	1	0	swab	1	0	0	foglia tiglio	outdoor	vegetation_and_mushrooms	vegetation	TreeLeaves	NA	image-16_46_34.jpg	https://drive.google.com/uc?id=13-DQejPdlDwXNGPyaDslHsh2x9TJsa6w	45.513985 9.21084 131.60152871813625 40.4473944426627	45.514	9.21084	131.602	40.4474	2023-06-22 16:47:00	2023-06-22 16:47:00	39
BSD1	32A	A	32	BSD1_piazza-scienza_TreeLeaves	r1	BSD1_piazza-scienza_TreeLeaves-6_r1	piazza-scienza	0	1	0	swab	1	0	0	Foglie piazza ribassata U4	outdoor	vegetation_and_mushrooms	vegetation	TreeLeaves	NA	IMG_20230622_171400-17_17_43.jpg	https://drive.google.com/uc?id=1ksf1JJ5FoNhE8XVI9sHle4d-rw4xA1tI	45.514289 9.211098 170.89999389648438 24.483999252319336	45.5143	9.2111	170.9	24.484	2023-06-22 17:17:00	2023-06-22 17:17:00	394
BSD1	32B	B	32	BSD1_piazza-scienza_TreeLeaves	r2	BSD1_piazza-scienza_TreeLeaves-6_r2	piazza-scienza	0	1	0	swab	1	0	0	Foglie piazza ribassata U4	outdoor	vegetation_and_mushrooms	vegetation	TreeLeaves	NA	IMG_20230622_171400-17_18_12.jpg	https://drive.google.com/uc?id=1_BDulOTtupyz4OoRNk6xbvViyFXB2b9P	45.514183 9.211149 170.89999389648438 27.816999435424805	45.5142	9.21115	170.9	27.817	2023-06-22 17:18:00	2023-06-22 17:18:00	395
BSD1	32C	C	32	BSD1_piazza-scienza_TreeLeaves	r3	BSD1_piazza-scienza_TreeLeaves-6_r3	piazza-scienza	0	1	0	swab	1	0	0	Foglie piazza ribassata U4	outdoor	vegetation_and_mushrooms	vegetation	TreeLeaves	NA	IMG_20230622_171400-17_18_36.jpg	https://drive.google.com/uc?id=1HSKPD5gXeU7k0JKlcxR7ylKBxy9Jmrgs	45.514271 9.211125 170.1999969482422 29.638999938964844	45.5143	9.21112	170.2	29.639	2023-06-22 17:18:00	2023-06-22 17:18:00	396
BSD1	26A	A	26	BSD1_piazza-scienza_Vase	r1	BSD1_piazza-scienza_Vase-1_r1	piazza-scienza	0	1	0	swab	1	0	0	Vaso fiore	outdoor	ground-related	Vase	Vase	NA	1687445832094.-16_57_15.jpg	https://drive.google.com/uc?id=1tmquiFwwbNMKVhtRT407OZJfXN5brQ3i	45.513922 9.210674 175.39999389648438 52.02299880981445	45.5139	9.21067	175.4	52.023	2023-06-22 16:57:00	2023-06-22 16:57:00	373
BSD1	26B	B	26	BSD1_piazza-scienza_Vase	r2	BSD1_piazza-scienza_Vase-1_r2	piazza-scienza	0	1	0	swab	1	0	0	Vado fiori	outdoor	ground-related	Vase	Vase	NA	1687445857555.-16_57_42.jpg	https://drive.google.com/uc?id=1uLhN0LgEo2GARVeDv0J1M86TLMOZj_WI	45.513926 9.211007 180.39999389648438 44.0260009765625	45.5139	9.21101	180.4	44.026	2023-06-22 16:57:00	2023-06-22 16:57:00	374
BSD1	26C	C	26	BSD1_piazza-scienza_Vase	r3	BSD1_piazza-scienza_Vase-1_r3	piazza-scienza	0	1	0	swab	1	0	0	Vaso fiori	outdoor	ground-related	Vase	Vase	NA	1687445880343.-16_58_4.jpg	https://drive.google.com/uc?id=1fetsXTWAkBEz_aV2q4gXVMVA1N0YlPaR	45.513685 9.21064 175.29998779296875 56.79999923706055	45.5137	9.21064	175.3	56.8	2023-06-22 16:58:00	2023-06-22 16:58:00	375
BSD1	12A	A	12	BSD1_piazza-scienza_WallBuilding	r1	BSD1_piazza-scienza_WallBuilding-1_r1	piazza-scienza	0	1	0	swab	1	0	0	Muro ingresso U3	outdoor	vertical-surface	wall	WallBuilding	metal	2023-06-2216.54.365317119700884568918-16_54_50.jpg	https://drive.google.com/uc?id=1tmIAZIO6iQ1JPqLlHme8sXhrGonEmDKJ	45.513772 9.212209 175.299987792969 30	45.5138	9.21221	175.3	30	2023-06-22 02:54:00	2023-06-22 02:54:00	97
BSD1	12B	B	12	BSD1_piazza-scienza_WallBuilding	r2	BSD1_piazza-scienza_WallBuilding-1_r2	piazza-scienza	0	1	0	swab	1	0	0	Muro ingresso U3	outdoor	vertical-surface	wall	WallBuilding	metal	2023-06-2216.55.468923388816542178075-16_56_1.jpg	https://drive.google.com/uc?id=1c21R7VkxrUBmXpLH4hFZhqnx-WJkoMWD	45.513827 9.212191 175.299987792969 32.6980018615723	45.5138	9.21219	175.3	32.698	2023-06-22 01:56:00	2023-06-22 01:56:00	98
BSD1	12C	C	12	BSD1_piazza-scienza_WallBuilding	r3	BSD1_piazza-scienza_WallBuilding-1_r3	piazza-scienza	0	1	0	swab	1	0	0	Muro ingresso U3	outdoor	vertical-surface	wall	WallBuilding	metal	2023-06-2216.56.397945387159639347758-16_56_46.jpg	https://drive.google.com/uc?id=1LkWz4W16BfXJ5d4c7rIs2yIBtAs7SuO5	45.513598 9.210837 258.626283285462 55	45.5136	9.21084	258.626	55	2023-06-22 02:56:00	2023-06-22 02:56:00	99
BSD1	2A	A	2	BSD1_piazza-scienza_WallBuilding	r4	BSD1_piazza-scienza_WallBuilding-1_r4	piazza-scienza	0	1	0	swab	1	0	0	Parete Metallica fuori U3	outdoor	vertical-surface	wall	WallBuilding	metal	IMG_4719-17_11_47.jpeg	https://drive.google.com/uc?id=1WxoKTycVmRMHIqRwfvmia2lL_DpZAFPf	45.513991 9.211865 135.33159637451172 40	45.514	9.21186	135.332	40	2023-06-22 17:09:00	2023-06-22 17:09:00	385
BSD1	2B	B	2	BSD1_piazza-scienza_WallBuilding	r5	BSD1_piazza-scienza_WallBuilding-1_r5	piazza-scienza	0	1	0	swab	1	0	0	Parete Metallica fuori U3	outdoor	vertical-surface	wall	WallBuilding	metal	IMG_4718-17_11_9.jpeg	https://drive.google.com/uc?id=1LNlxvbsbLGpp2kiGED7wBxNPC2WJXVo4	45.513906 9.21194 134.43191146850586 36	45.5139	9.21194	134.432	36	2023-06-22 17:07:00	2023-06-22 17:07:00	386
BSD1	2C	C	2	BSD1_piazza-scienza_WallBuilding	r6	BSD1_piazza-scienza_WallBuilding-1_r6	piazza-scienza	0	1	0	swab	1	0	0	Parete Metallica fuori U3	outdoor	vertical-surface	wall	WallBuilding	metal	IMG_4717-17_9_53.jpeg	https://drive.google.com/uc?id=1BONvmdZFKvwsn17iVEhuIorAk6WVFOWZ	45.514042 9.211962 0 40	45.514	9.21196	0	40	2023-06-22 17:05:00	2023-06-22 17:05:00	387
BSD1	25A	A	25	BSD1_piazza-scienza_WallBuilding	r1	BSD1_piazza-scienza_WallBuilding-10_r1	piazza-scienza	0	1	0	swab	1	0	0	Colonna cemento	outdoor	vertical-surface	wall	WallBuilding	NA	image-17_11_28.jpg	https://drive.google.com/uc?id=1q290pMusM7qLq72yZ47o2B64PtLM4Rt_	45.513702 9.21069 134.52816772460938 35	45.5137	9.21069	134.528	35	2023-06-22 17:11:00	2023-06-22 17:11:00	370
BSD1	25B	B	25	BSD1_piazza-scienza_WallBuilding	r2	BSD1_piazza-scienza_WallBuilding-10_r2	piazza-scienza	0	1	0	swab	1	0	0	Colonna cemento	outdoor	vertical-surface	wall	WallBuilding	NA	image-17_12_25.jpg	https://drive.google.com/uc?id=1WuHAvhU6rNJx0iPcjf7-WaUwstBe-0b1	45.513848 9.211104 135.42094802856445 35.487687375313314	45.5138	9.2111	135.421	35.4877	2023-06-22 17:12:00	2023-06-22 17:12:00	371
BSD1	25C	C	25	BSD1_piazza-scienza_WallBuilding	r3	BSD1_piazza-scienza_WallBuilding-10_r3	piazza-scienza	0	1	0	swab	1	0	0	Colonna U4	outdoor	vertical-surface	wall	WallBuilding	NA	image-17_13_17.jpg	https://drive.google.com/uc?id=1jgHzbsDaLrMFrpdzaiSyLCf7GmbBNKuK	45.513969 9.211021 131.37921963959576 28.323959173319636	45.514	9.21102	131.379	28.324	2023-06-22 17:13:00	2023-06-22 17:13:00	372
BSD1	11A	A	11	BSD1_piazza-scienza_WallBuilding	r1	BSD1_piazza-scienza_WallBuilding-2_r1	piazza-scienza	0	1	0	swab	1	0	0	Muro U4	outdoor	vertical-surface	wall	WallBuilding	NA	16874452662626656250944876413443-16_48_13.jpg	https://drive.google.com/uc?id=1hRLVYSICVv3WwJSyAGR1RQth4A5XDQWe	45.513254 9.211252 175.39999389648438 44.75199890136719	45.5133	9.21125	175.4	44.752	2023-06-22 16:48:00	2023-06-22 16:48:00	64
BSD1	11B	B	11	BSD1_piazza-scienza_WallBuilding	r2	BSD1_piazza-scienza_WallBuilding-2_r2	piazza-scienza	0	1	0	swab	1	0	0	Muro U4	outdoor	vertical-surface	wall	WallBuilding	NA	1687445220002653369390895270054-16_47_16.jpg	https://drive.google.com/uc?id=1jNiNyLrb9htrPBySi9oGvx4iHAPPPTeq	45.514221 9.211114 175.5 31.54800033569336	45.5142	9.21111	175.5	31.548	2023-06-22 16:47:00	2023-06-22 16:47:00	65
BSD1	11C	C	11	BSD1_piazza-scienza_WallBuilding	r3	BSD1_piazza-scienza_WallBuilding-2_r3	piazza-scienza	0	1	0	swab	1	0	0	Muro U4	outdoor	vertical-surface	wall	WallBuilding	NA	1687445123101937515850228678513-16_45_57.jpg	https://drive.google.com/uc?id=1-1mk_oeiR-UoxxkJp-Y02JALtQQGyZp6	45.514177 9.211075 175.5 45.625	45.5142	9.21107	175.5	45.625	2023-06-22 16:46:00	2023-06-22 16:46:00	66
BSD1	14A	A	14	BSD1_piazza-scienza_WheelBin	r1	BSD1_piazza-scienza_WheelBin-1_r1	piazza-scienza	0	1	0	swab	1	0	0	Ruota pattumiera verde	outdoor	ground-related	TrashBin	WheelBin	NA	IMG_2610-17_3_15.jpeg	https://drive.google.com/uc?id=1tSytj7jwKZH5qZLJysH70G9C3PvigTsq	45.514084 9.211295 153.3382683293894 4.327197630890847	45.5141	9.21129	153.338	4.3272	2023-06-22 17:03:00	2023-06-22 17:03:00	163
BSD1	14B	B	14	BSD1_piazza-scienza_WheelBin	r2	BSD1_piazza-scienza_WheelBin-1_r2	piazza-scienza	0	1	0	swab	1	0	0	Ruota pattumiera verde	outdoor	ground-related	TrashBin	WheelBin	NA	IMG_2610-17_3_42.jpeg	https://drive.google.com/uc?id=1CQ3nNOnv3ZzfuCs0elFub18ja2RsG-Du	45.514045 9.211221 134.4771842956543 15.582509564980292	45.514	9.21122	134.477	15.5825	2023-06-22 17:03:00	2023-06-22 17:03:00	164
BSD1	14C	C	14	BSD1_piazza-scienza_WheelBin	r3	BSD1_piazza-scienza_WheelBin-1_r3	piazza-scienza	0	1	0	swab	1	0	0	Ruota pattumiera verde	outdoor	ground-related	TrashBin	WheelBin	NA	IMG_2610-17_4_7.jpeg	https://drive.google.com/uc?id=1ZgWSYMUb3oiz_gmmPJmppE92Cb-qKxdq	45.514066 9.211221 135.21381764579564 14.535670233872434	45.5141	9.21122	135.214	14.5357	2023-06-22 17:04:00	2023-06-22 17:04:00	165
BSD1	112A	A	112	BSD1_piazza-scienza_Window	r1	BSD1_piazza-scienza_Window-1_r1	piazza-scienza	0	1	0	swab	1	0	0	Vetrata scale centrali	outdoor	vertical-surface	Window	Window	NA	image-16_50_56.jpg	https://drive.google.com/uc?id=1o8qJd1uQ83ycxpvoveMZcOgjjsXOV8eU	45.514068 9.211362 135.86944580078125 47	45.5141	9.21136	135.869	47	2023-06-22 16:51:00	2023-06-22 16:51:00	40
BSD1	112B	B	112	BSD1_piazza-scienza_Window	r2	BSD1_piazza-scienza_Window-1_r2	piazza-scienza	0	1	0	swab	1	0	0	Vetrata Scale centrali	outdoor	vertical-surface	Window	Window	NA	image-16_50_17.jpg	https://drive.google.com/uc?id=1h2Q58-_Rg8RCHN7itnixE3l7Jlk1ONbl	45.513879 9.211336 136.04531478881836 40	45.5139	9.21134	136.045	40	2023-06-22 16:50:00	2023-06-22 16:50:00	41
BSD1	112C	C	112	BSD1_piazza-scienza_Window	r3	BSD1_piazza-scienza_Window-1_r3	piazza-scienza	0	1	0	swab	1	0	0	Vetrata scale centrali	outdoor	vertical-surface	Window	Window	NA	image-16_49_31.jpg	https://drive.google.com/uc?id=1-gk0zU8VkzVXZQYm2VCPZkGB8axKuZTt	45.514029 9.21133 135.34177017211914 47	45.514	9.21133	135.342	47	2023-06-22 16:49:00	2023-06-22 16:49:00	42
BSD1	127A	A	127	BSD1_piazza-scienza_Window	r4	BSD1_piazza-scienza_Window-1_r4	piazza-scienza	0	1	0	swab	1	0	0	Porta centrale	outdoor	vertical-surface	Window	Window	NA	1687444988545.-16_44_9.jpg	https://drive.google.com/uc?id=14JOtUUxDLdDP3wgRQTFv9iXHmNOFrzQL	45.514751 9.212832 185 7.440000057220459	45.5148	9.21283	185	7.44	2023-06-22 16:44:00	2023-06-22 16:44:00	88
BSD1	127B	B	127	BSD1_piazza-scienza_Window	r5	BSD1_piazza-scienza_Window-1_r5	piazza-scienza	0	1	0	swab	1	0	0	Porta centrale	outdoor	vertical-surface	Window	Window	NA	1687445073097.-16_44_39.jpg	https://drive.google.com/uc?id=1f19otPUfLtkxNgJgDF4KHMJAz4J77O0n	45.514139 9.211115 199.5 56.61800003051758	45.5141	9.21111	199.5	56.618	2023-06-22 16:44:00	2023-06-22 16:44:00	89
BSD1	127C	C	127	BSD1_piazza-scienza_Window	r6	BSD1_piazza-scienza_Window-1_r6	piazza-scienza	0	1	0	swab	1	0	0	Porta centrale	outdoor	vertical-surface	Window	Window	NA	1687445104791.-16_45_10.jpg	https://drive.google.com/uc?id=1vEakulCuW6QiUoqaOLk5_b_EZA02nz4_	45.514506 9.211909 175.29998779296875 103.5199966430664	45.5145	9.21191	175.3	103.52	2023-06-22 16:45:00	2023-06-22 16:45:00	90
BSD1	19A	A	19	BSD1_piazza-scienza_Window	r7	BSD1_piazza-scienza_Window-1_r7	piazza-scienza	0	1	0	swab	1	0	0	Vetri cubeto	outdoor	vertical-surface	Window	Window	NA	image-17_10_5.jpg	https://drive.google.com/uc?id=1_2olWwsUmO6-KIjQdS2FmG_DX6nPXRiE	45.513911 9.211277 134.95891189575195 62.81708599969548	45.5139	9.21128	134.959	62.8171	2023-06-22 17:10:00	2023-06-22 17:10:00	328
BSD1	19B	B	19	BSD1_piazza-scienza_Window	r8	BSD1_piazza-scienza_Window-1_r8	piazza-scienza	0	1	0	swab	1	0	0	Vetri cubetto	outdoor	vertical-surface	Window	Window	NA	image-17_10_54.jpg	https://drive.google.com/uc?id=1ElbK0a49S8-4aV7JhRx_eAEuSTCjdS__	45.513852 9.211098 131.5596675889031 10.42949337495099	45.5139	9.2111	131.56	10.4295	2023-06-22 17:10:00	2023-06-22 17:10:00	329
BSD1	19C	C	19	BSD1_piazza-scienza_Window	r9	BSD1_piazza-scienza_Window-1_r9	piazza-scienza	0	1	0	swab	1	0	0	Vetro cubotto	outdoor	vertical-surface	Window	Window	NA	1687446639464166735802888533404-17_10_44.jpg	https://drive.google.com/uc?id=1X9Cb6techdRyUqM0J1tpxRP9_D_umO6j	45.51433 9.211335 175.29998779296875 32.0989990234375	45.5143	9.21134	175.3	32.099	2023-06-22 17:10:00	2023-06-22 17:10:00	330
BSD1	125A	A	125	BSD1_vivaio-bicocca_Apiary	r1	BSD1_vivaio-bicocca_Apiary-1_r1	vivaio-bicocca	1	0	0	swab	1	0	0	Hotel delle api	outdoor	animal-related	animal-related	Apiary	NA	16874419672391858067341247307713-15_52_50.jpg	https://drive.google.com/uc?id=1EN16HSM2d_PhdawtTtgXMLQThdqS6bS-	45.508253 9.210375 174.09999084472656 30.02899932861328	45.5083	9.21038	174.1	30.029	2023-06-22 15:53:00	2023-06-22 15:53:00	82
BSD1	125B	B	125	BSD1_vivaio-bicocca_Apiary	r2	BSD1_vivaio-bicocca_Apiary-1_r2	vivaio-bicocca	1	0	0	swab	1	0	0	Hotel delle api	outdoor	animal-related	animal-related	Apiary	NA	16874419240213650956771448367649-15_52_7.jpg	https://drive.google.com/uc?id=17qffGFUE1iU5tqSYU6WzWvRUvOcZ5aF1	45.508312 9.210637 174.09999084472656 46.63999938964844	45.5083	9.21064	174.1	46.64	2023-06-22 15:52:00	2023-06-22 15:52:00	83
BSD1	125C	C	125	BSD1_vivaio-bicocca_Apiary	r3	BSD1_vivaio-bicocca_Apiary-1_r3	vivaio-bicocca	1	0	0	swab	1	0	0	Hotel delle api	outdoor	animal-related	animal-related	Apiary	NA	16874418594935584363987417511489-15_51_23.jpg	https://drive.google.com/uc?id=1E9FDCykr08l3809t006LaMMTapLpcRcI	45.508151 9.210238 174.09999084472656 8.057999610900879	45.5082	9.21024	174.1	8.058	2023-06-22 15:51:00	2023-06-22 15:51:00	84
BSD1	170A	A	170	BSD1_vivaio-bicocca_Apiary	r4	BSD1_vivaio-bicocca_Apiary-1_r4	vivaio-bicocca	1	0	0	swab	1	0	0	Api	outdoor	animal-related	animal-related	Apiary	NA	1687440930088.-15_35_36.jpg	https://drive.google.com/uc?id=1j2pQD8xV3ybu0aqyb3ynGExy2a-Fen0R	45.508342 9.210333 174.09999084472656 21.510000228881836	45.5083	9.21033	174.1	21.51	2023-06-22 15:35:00	2023-06-22 15:35:00	232
BSD1	170B	B	170	BSD1_vivaio-bicocca_Apiary	r5	BSD1_vivaio-bicocca_Apiary-1_r5	vivaio-bicocca	1	0	0	swab	1	0	0	Api	outdoor	animal-related	animal-related	Apiary	NA	1687440957995.-15_36_5.jpg	https://drive.google.com/uc?id=1ooIecMlVYzukOIfrm7IjO8_fBnD_PYO-	45.508353 9.210289 173.6999969482422 8.5	45.5084	9.21029	173.7	8.5	2023-06-22 15:36:00	2023-06-22 15:36:00	233
BSD1	170C	C	170	BSD1_vivaio-bicocca_Apiary	r6	BSD1_vivaio-bicocca_Apiary-1_r6	vivaio-bicocca	1	0	0	swab	1	0	0	Api	outdoor	animal-related	animal-related	Apiary	NA	1687440983711.-15_36_33.jpg	https://drive.google.com/uc?id=1x05T1j1e9Cs_JnklN-A5JCIBU-2r5N9v	45.50838 9.210309 173.59999084472656 10.460000038146973	45.5084	9.21031	173.6	10.46	2023-06-22 15:36:00	2023-06-22 15:36:00	234
BSD1	203A	A	203	BSD1_vivaio-bicocca_ApiarySoil	r1	BSD1_vivaio-bicocca_ApiarySoil-1_r1	vivaio-bicocca	1	0	0	soil	0	1	0		outdoor	soil	soil	ApiarySoil	NA	image-15_20_7.jpg	https://drive.google.com/uc?id=1LHn36AHHVWmrqdLjAh4m_7aFngdM4Bbp	45.507738 9.209937 132.83874893188477 45.752	45.5077	9.20994	132.839	45.752	2023-06-22 15:19:00	2023-06-22 15:19:00	343
BSD1	203B	B	203	BSD1_vivaio-bicocca_ApiarySoil	r2	BSD1_vivaio-bicocca_ApiarySoil-1_r2	vivaio-bicocca	1	0	0	soil	0	1	0		outdoor	soil	soil	ApiarySoil	NA	image-15_21_12.jpg	https://drive.google.com/uc?id=1ib1QWm3weR4HU1J_7oC8TYnkiACMNIvw	45.508127 9.209969 135.96701431274414 37	45.5081	9.20997	135.967	37	2023-06-22 15:21:00	2023-06-22 15:21:00	344
BSD1	203C	C	203	BSD1_vivaio-bicocca_ApiarySoil	r3	BSD1_vivaio-bicocca_ApiarySoil-1_r3	vivaio-bicocca	1	0	0	soil	0	1	0		outdoor	soil	soil	ApiarySoil	NA	image-15_21_41.jpg	https://drive.google.com/uc?id=19uWKO_ua9_1vDgH0V58HoVcpiWtNrh7w	45.508163 9.210088 135.5670394897461 35	45.5082	9.21009	135.567	35	2023-06-22 15:21:00	2023-06-22 15:21:00	345
BSD1	188A	A	188	BSD1_vivaio-bicocca_BiolakeSoil	r1	BSD1_vivaio-bicocca_BiolakeSoil-1_r1	vivaio-bicocca	1	0	0	soil	0	1	0		outdoor	soil	soil	BiolakeSoil	NA	16874391763128732304688763411017-15_6_25.jpg	https://drive.google.com/uc?id=1Kxt13DpcQ2lnmCCPncyH_RnvDpW5uanj	45.508607 9.2097 173.29998779296875 9.23799991607666	45.5086	9.2097	173.3	9.238	2023-06-22 15:06:00	2023-06-22 15:06:00	289
BSD1	188B	B	188	BSD1_vivaio-bicocca_BiolakeSoil	r2	BSD1_vivaio-bicocca_BiolakeSoil-1_r2	vivaio-bicocca	1	0	0	soil	0	1	0		outdoor	soil	soil	BiolakeSoil	NA	16874392281291051782858418739666-15_7_13.jpg	https://drive.google.com/uc?id=17QdImP5kL9Hbfb5zw23CafaWFL55fFpr	45.508825 9.21046 174.1999969482422 82.5	45.5088	9.21046	174.2	82.5	2023-06-22 15:07:00	2023-06-22 15:07:00	290
BSD1	188C	C	188	BSD1_vivaio-bicocca_BiolakeSoil	r3	BSD1_vivaio-bicocca_BiolakeSoil-1_r3	vivaio-bicocca	1	0	0	soil	0	1	0		outdoor	soil	soil	BiolakeSoil	NA	16874391008276766354059895640555-15_5_20.jpg	https://drive.google.com/uc?id=13rPltl4OPQEWMl-uYLgK9BIRlvfakCk-	45.508607 9.2097 188.59999084472656 9.357999801635742	45.5086	9.2097	188.6	9.358	2023-06-22 15:05:00	2023-06-22 15:05:00	291
BSD1	240A	A	240	BSD1_vivaio-bicocca_BiolakeWater	r1	BSD1_vivaio-bicocca_BiolakeWater-1_r1	vivaio-bicocca	1	0	0	water	0	0	1		outdoor	water	water	BiolakeWater	NA	IMG_6038-15_15_21.jpeg	https://drive.google.com/uc?id=1ipLQPCnEsYRhBtzOf6fq5rXK2KAWvIli	45.508327 9.21068 134.02801513671875 89.98397801893714	45.5083	9.21068	134.028	89.984	2023-06-22 15:15:00	2023-06-22 15:15:00	358
BSD1	240B	B	240	BSD1_vivaio-bicocca_BiolakeWater	r2	BSD1_vivaio-bicocca_BiolakeWater-1_r2	vivaio-bicocca	1	0	0	water	0	0	1		outdoor	water	water	BiolakeWater	NA	1687438682338.-14_58_16.jpg	https://drive.google.com/uc?id=1_QgyRonuSkMlMhmC7dcGNs9QzorWP584	45.509045 9.208036 173.59999084472656 111.66699981689453	45.509	9.20804	173.6	111.667	2023-06-22 14:57:00	2023-06-22 14:57:00	359
BSD1	240C	C	240	BSD1_vivaio-bicocca_BiolakeWater	r3	BSD1_vivaio-bicocca_BiolakeWater-1_r3	vivaio-bicocca	1	0	0	water	0	0	1		outdoor	water	water	BiolakeWater	NA	16874387323118905134093542721466-14_59_1.jpg	https://drive.google.com/uc?id=1ThWWUjDcZK7VSKW4a1i7mocjiZ4yFHx1	45.508291 9.209857 173.59999084472656 52.61600112915039	45.5083	9.20986	173.6	52.616	2023-06-22 14:59:00	2023-06-22 14:59:00	360
BSD1	241A	A	241	BSD1_vivaio-bicocca_BiolakeWater	r4	BSD1_vivaio-bicocca_BiolakeWater-1_r4	vivaio-bicocca	1	0	0	water	0	0	1		outdoor	water	water	BiolakeWater	NA	image-15_2_29.jpg	https://drive.google.com/uc?id=1N86RQ99MjH5nwU9dt7qsPJ33aWHgC5GE	45.508475 9.209914 136.30133819580078 40	45.5085	9.20991	136.301	40	2023-06-22 15:43:00	2023-06-22 15:43:00	361
BSD1	241B	B	241	BSD1_vivaio-bicocca_BiolakeWater	r5	BSD1_vivaio-bicocca_BiolakeWater-1_r5	vivaio-bicocca	1	0	0	water	0	0	1		outdoor	water	water	BiolakeWater	NA	16874404618576961023443797179942-15_28_18.jpg	https://drive.google.com/uc?id=1evKWuqPOnhFlVi6x-omGNcSlZIwLL_ZW	45.508603 9.209635 173.29998779296875 43.347999572753906	45.5086	9.20964	173.3	43.348	2023-06-22 15:28:00	2023-06-22 15:28:00	362
BSD1	241C	C	241	BSD1_vivaio-bicocca_BiolakeWater	r6	BSD1_vivaio-bicocca_BiolakeWater-1_r6	vivaio-bicocca	1	0	0	water	0	0	1		outdoor	water	water	BiolakeWater	NA	IMG_2586-15_23_57.jpeg	https://drive.google.com/uc?id=1mz6una4Io0rmgVS2nUGyB4wWjICbU8lX	45.508471 9.209954 132.73428344726562 37	45.5085	9.20995	132.734	37	2023-06-22 15:24:00	2023-06-22 15:24:00	363
BSD1	242A	A	242	BSD1_vivaio-bicocca_BiolakeWater	r7	BSD1_vivaio-bicocca_BiolakeWater-1_r7	vivaio-bicocca	1	0	0	water	0	0	1		outdoor	water	water	BiolakeWater	NA	2023-06-2214.58.387566886010475630765-14_58_53.jpg	https://drive.google.com/uc?id=1mP04sAW_ZyhruWHlhdDbTwDtJo6a8Lbf	45.511416 9.213723 0 500	45.5114	9.21372	0	500	2023-06-22 14:59:00	2023-06-22 14:59:00	364
BSD1	242B	B	242	BSD1_vivaio-bicocca_BiolakeWater	r8	BSD1_vivaio-bicocca_BiolakeWater-1_r8	vivaio-bicocca	1	0	0	water	0	0	1		outdoor	water	water	BiolakeWater	NA	20230622_151349-15_14_48.jpg	https://drive.google.com/uc?id=13MVmEHlg_agPV5ChC1M_MlpeGPEF5NsF	45.508565 9.209817 173.29998779296875 64.16600036621094	45.5086	9.20982	173.3	64.166	2023-06-22 15:15:00	2023-06-22 15:15:00	365
BSD1	242C	C	242	BSD1_vivaio-bicocca_BiolakeWater	r9	BSD1_vivaio-bicocca_BiolakeWater-1_r9	vivaio-bicocca	1	0	0	water	0	0	1		outdoor	water	water	BiolakeWater	NA	16874421759165411417773059576874-15_56_22.jpg	https://drive.google.com/uc?id=151vVot-NEPz2tiKqduDsuedzbLQkv_lI	45.508726 9.209728 173.29998779296875 9.668000221252441	45.5087	9.20973	173.3	9.668	2023-06-22 15:56:00	2023-06-22 15:56:00	366
BSD1	120A	A	120	BSD1_vivaio-bicocca_BrickWall	r1	BSD1_vivaio-bicocca_BrickWall-1_r1	vivaio-bicocca	1	0	0	swab	1	0	0	Muro a nord	outdoor	vertical-surface	wall	BrickWall	NA	20230622_155639-15_57_1.jpg	https://drive.google.com/uc?id=1KXL2jf6oHJWSQZLAdLjJ9rMY2cjlxNYp	45.508338 9.210344 174.09999084472656 13.105999946594238	45.5083	9.21034	174.1	13.106	2023-06-22 15:57:00	2023-06-22 15:57:00	67
BSD1	120B	B	120	BSD1_vivaio-bicocca_BrickWall	r2	BSD1_vivaio-bicocca_BrickWall-1_r2	vivaio-bicocca	1	0	0	swab	1	0	0	Muro a nord	outdoor	vertical-surface	wall	BrickWall	NA	20230622_155732-15_57_52.jpg	https://drive.google.com/uc?id=12DkK37V5vm8YZJbzB0pI7SXzSIilLNgn	45.50834 9.210353 174.09999084472656 15.944000244140625	45.5083	9.21035	174.1	15.944	2023-06-22 15:57:00	2023-06-22 15:57:00	68
BSD1	120C	C	120	BSD1_vivaio-bicocca_BrickWall	r3	BSD1_vivaio-bicocca_BrickWall-1_r3	vivaio-bicocca	1	0	0	swab	1	0	0	Muro a nord	outdoor	vertical-surface	wall	BrickWall	NA	20230622_155820-15_58_45.jpg	https://drive.google.com/uc?id=1GUTfMTzZChdmPMEsXNpsAQXBmNj1ZgSP	45.508345 9.210337 174.09999084472656 24.899999618530273	45.5083	9.21034	174.1	24.9	2023-06-22 15:58:00	2023-06-22 15:58:00	69
BSD1	128A	A	128	BSD1_vivaio-bicocca_EderaTreeBark	r1	BSD1_vivaio-bicocca_EderaTreeBark-1_r1	vivaio-bicocca	1	0	0	swab	1	0	0	Edera	outdoor	vegetation_and_mushrooms	vegetation	EderaTreeBark	NA	IMG_20230622_160531-16_5_47.jpg	https://drive.google.com/uc?id=11NZ1Rbz6W6csp1jl8s3MEwfqlseOkEUP	45.508312 9.210352 173.6999969482422 87.5999984741211	45.5083	9.21035	173.7	87.6	2023-06-22 16:05:00	2023-06-22 16:05:00	91
BSD1	128B	B	128	BSD1_vivaio-bicocca_EderaTreeBark	r2	BSD1_vivaio-bicocca_EderaTreeBark-1_r2	vivaio-bicocca	1	0	0	swab	1	0	0	Edera	outdoor	vegetation_and_mushrooms	vegetation	EderaTreeBark	NA	IMG_20230622_160531-16_6_18.jpg	https://drive.google.com/uc?id=1U-Lyg0Ad0LVhxZklD8DdjuyabO9hBc0d	45.50817 9.209916 173.6999969482422 45.930999755859375	45.5082	9.20992	173.7	45.931	2023-06-22 16:06:00	2023-06-22 16:06:00	92
BSD1	128C	C	128	BSD1_vivaio-bicocca_EderaTreeBark	r3	BSD1_vivaio-bicocca_EderaTreeBark-1_r3	vivaio-bicocca	1	0	0	swab	1	0	0	Edera	outdoor	vegetation_and_mushrooms	vegetation	EderaTreeBark	NA	IMG_20230622_160531-16_6_43.jpg	https://drive.google.com/uc?id=15Ib9flt15zBZL5qWY59qIqQjy3sth5YW	45.508202 9.209991 173.6999969482422 59.47100067138672	45.5082	9.20999	173.7	59.471	2023-06-22 16:07:00	2023-06-22 16:07:00	93
BSD1	140A	A	140	BSD1_vivaio-bicocca_EderaTreeBark	r4	BSD1_vivaio-bicocca_EderaTreeBark-1_r4	vivaio-bicocca	1	0	0	swab	1	0	0	Foglia	outdoor	vegetation_and_mushrooms	vegetation	EderaTreeBark	NA	1687441830296.-15_50_38.jpg	https://drive.google.com/uc?id=1rwpmoNeV4M70C_gxZrycuXgOFn-F0uPR	45.508263 9.21035 173.6999969482422 92.9000015258789	45.5083	9.21035	173.7	92.9	2023-06-22 15:50:00	2023-06-22 15:50:00	133
BSD1	140B	B	140	BSD1_vivaio-bicocca_EderaTreeBark	r5	BSD1_vivaio-bicocca_EderaTreeBark-1_r5	vivaio-bicocca	1	0	0	swab	1	0	0	Foglia	outdoor	vegetation_and_mushrooms	vegetation	EderaTreeBark	NA	1687441859318.-15_51_4.jpg	https://drive.google.com/uc?id=1SAljYzDi0X-TYOLcjxjxiJUSR1-Wv22r	45.508287 9.210436 173.6999969482422 28.44499969482422	45.5083	9.21044	173.7	28.445	2023-06-22 15:51:00	2023-06-22 15:51:00	134
BSD1	140C	C	140	BSD1_vivaio-bicocca_EderaTreeBark	r6	BSD1_vivaio-bicocca_EderaTreeBark-1_r6	vivaio-bicocca	1	0	0	swab	1	0	0	Foglia	outdoor	vegetation_and_mushrooms	vegetation	EderaTreeBark	NA	1687441886223.-15_51_32.jpg	https://drive.google.com/uc?id=1WA8zbHucvplzE04vpl6I9QIPLuJvOP8W	45.508275 9.210431 173.59999084472656 87.5999984741211	45.5083	9.21043	173.6	87.6	2023-06-22 15:51:00	2023-06-22 15:51:00	135
BSD1	156A	A	156	BSD1_vivaio-bicocca_EntranceGate	r1	BSD1_vivaio-bicocca_EntranceGate-1_r1	vivaio-bicocca	1	0	0	swab	1	0	0	Cancello ingresso	outdoor	vertical-surface	Fence	EntranceGate	NA	2023-06-2215.27.038913291815075190622-15_27_15.jpg	https://drive.google.com/uc?id=1-KGmCTJRj4o175rfu3-jeBV0TL4-M2GR	45.50885 9.209998 174.281188299879 19	45.5089	9.21	174.281	19	2023-06-22 15:27:00	2023-06-22 15:27:00	184
BSD1	156B	B	156	BSD1_vivaio-bicocca_EntranceGate	r2	BSD1_vivaio-bicocca_EntranceGate-1_r2	vivaio-bicocca	1	0	0	swab	1	0	0	Cancello ingresso	outdoor	vertical-surface	Fence	EntranceGate	NA	2023-06-2215.27.524697871649228968985-15_27_59.jpg	https://drive.google.com/uc?id=1O37ghh6aY8GzGLrov5poEnV5HCygr96j	45.508814 9.20982 185.282504340634 20.0877380371094	45.5088	9.20982	185.283	20.0877	2023-06-22 15:28:00	2023-06-22 15:28:00	185
BSD1	156C	C	156	BSD1_vivaio-bicocca_EntranceGate	r3	BSD1_vivaio-bicocca_EntranceGate-1_r3	vivaio-bicocca	1	0	0	swab	1	0	0	Cancello ingresso	outdoor	vertical-surface	Fence	EntranceGate	NA	2023-06-2215.28.412183282173073029860-15_28_48.jpg	https://drive.google.com/uc?id=172VQxxkgdbPEXk7mVzUmb7Ghd_puJJkR	45.508812 9.209659 186.89941130206 19	45.5088	9.20966	186.899	19	2023-06-22 15:28:00	2023-06-22 15:28:00	186
BSD1	191A	A	191	BSD1_vivaio-bicocca_EntranceSoil	r1	BSD1_vivaio-bicocca_EntranceSoil-1_r1	vivaio-bicocca	1	0	0	soil	0	1	0		outdoor	soil	soil	EntranceSoil	NA	2023-06-2215.17.201890794020449113586-15_17_32.jpg	https://drive.google.com/uc?id=1s6-OloDBvN8vBctbE2zepWNZ04JOxEgG	45.508904 9.209784 189.754475509748 26.8636646270752	45.5089	9.20978	189.754	26.8637	2023-06-22 15:17:00	2023-06-22 15:17:00	301
BSD1	191B	B	191	BSD1_vivaio-bicocca_EntranceSoil	r2	BSD1_vivaio-bicocca_EntranceSoil-1_r2	vivaio-bicocca	1	0	0	soil	0	1	0		outdoor	soil	soil	EntranceSoil	NA	2023-06-2215.18.126743980077684467755-15_18_19.jpg	https://drive.google.com/uc?id=13jEeMCJV8MMPQOFIC-vwO8ImJgI0mucz	45.508822 9.209847 162.954287827015 19	45.5088	9.20985	162.954	19	2023-06-22 02:18:00	2023-06-22 02:18:00	302
BSD1	191C	C	191	BSD1_vivaio-bicocca_EntranceSoil	r3	BSD1_vivaio-bicocca_EntranceSoil-1_r3	vivaio-bicocca	1	0	0	soil	0	1	0		outdoor	soil	soil	EntranceSoil	NA	2023-06-2215.18.577863797272074559091-15_19_12.jpg	https://drive.google.com/uc?id=1ukzQ6--6djbmN8cqXwv_22oZK3IW_Y1D	45.508886 9.209846 175.23145948071 19	45.5089	9.20985	175.231	19	2023-06-22 15:19:00	2023-06-22 15:19:00	303
BSD1	168A	A	168	BSD1_vivaio-bicocca_Fence	r1	BSD1_vivaio-bicocca_Fence-1_r1	vivaio-bicocca	1	0	0	swab	1	0	0	Recinzione	outdoor	vertical-surface	Fence	Fence	NA	16874407117244432076444893315481-15_32_0.jpg	https://drive.google.com/uc?id=1HZEhSYzKNv_ijCbxXNtpOFZhduuoj1gn	45.507978 9.210078 174.09999084472656 7.501999855041504	45.508	9.21008	174.1	7.502	2023-06-22 15:32:00	2023-06-22 15:32:00	223
BSD1	168B	B	168	BSD1_vivaio-bicocca_Fence	r2	BSD1_vivaio-bicocca_Fence-1_r2	vivaio-bicocca	1	0	0	swab	1	0	0	Recinzione	outdoor	vertical-surface	Fence	Fence	NA	16874407523932771042174271119198-15_32_45.jpg	https://drive.google.com/uc?id=1VzxJPMUrs3hP7v214WpQSKfbG_p1cDFo	45.507986 9.210012 174.09999084472656 9.62399959564209	45.508	9.21001	174.1	9.624	2023-06-22 15:32:00	2023-06-22 15:32:00	224
BSD1	168C	C	168	BSD1_vivaio-bicocca_Fence	r3	BSD1_vivaio-bicocca_Fence-1_r3	vivaio-bicocca	1	0	0	swab	1	0	0	Recinzione	outdoor	vertical-surface	Fence	Fence	NA	16874408034904958775528658111999-15_33_30.jpg	https://drive.google.com/uc?id=1DtzOkmEsH_3vsS1vNM8gK_4baozqNi7n	45.507996 9.210019 174.09999084472656 9.986000061035156	45.508	9.21002	174.1	9.986	2023-06-22 15:33:00	2023-06-22 15:33:00	225
BSD1	135A	A	135	BSD1_vivaio-bicocca_Flower	r1	BSD1_vivaio-bicocca_Flower-1_r1	vivaio-bicocca	1	0	0	swab	1	0	0	Fiore	outdoor	vegetation_and_mushrooms	vegetation	Flower	NA	1687441923377.-15_52_9.jpg	https://drive.google.com/uc?id=1ELVAIw2VnN3_cY-AApqfrekdMSRrmHOi	45.508342 9.210355 174.09999084472656 81.25	45.5083	9.21035	174.1	81.25	2023-06-22 15:52:00	2023-06-22 15:52:00	115
BSD1	135B	B	135	BSD1_vivaio-bicocca_Flower	r2	BSD1_vivaio-bicocca_Flower-1_r2	vivaio-bicocca	1	0	0	swab	1	0	0	Fiore	outdoor	vegetation_and_mushrooms	vegetation	Flower	NA	1687441955615.-15_52_41.jpg	https://drive.google.com/uc?id=1MTbHtEh_qrICIJDSvsHzy9Cj9WFvaZpo	45.508209 9.210158 174.09999084472656 72.9000015258789	45.5082	9.21016	174.1	72.9	2023-06-22 15:52:00	2023-06-22 15:52:00	116
BSD1	135C	C	135	BSD1_vivaio-bicocca_Flower	r3	BSD1_vivaio-bicocca_Flower-1_r3	vivaio-bicocca	1	0	0	swab	1	0	0	Fiore	outdoor	vegetation_and_mushrooms	vegetation	Flower	NA	1687441987027.-15_53_11.jpg	https://drive.google.com/uc?id=1JgzDLDVSejeA9R12JeBnzORTz9sRgIDa	45.507984 9.209851 173.59999084472656 82.5	45.508	9.20985	173.6	82.5	2023-06-22 15:53:00	2023-06-22 15:53:00	117
BSD1	138A	A	138	BSD1_vivaio-bicocca_Flower	r1	BSD1_vivaio-bicocca_Flower-2_r1	vivaio-bicocca	1	0	0	swab	1	0	0	Fiore di papavero	outdoor	vegetation_and_mushrooms	vegetation	Flower	poppy	1687440972801.-15_36_27.jpg	https://drive.google.com/uc?id=1ZNB7aNJKe9PufAoZgFZyW9UKq8M-fI8Q	45.508348 9.210359 174.09999084472656 56.099998474121094	45.5083	9.21036	174.1	56.1	2023-06-22 15:36:00	2023-06-22 15:36:00	124
BSD1	138B	B	138	BSD1_vivaio-bicocca_Flower	r2	BSD1_vivaio-bicocca_Flower-2_r2	vivaio-bicocca	1	0	0	swab	1	0	0	Fiore di papavero	outdoor	vegetation_and_mushrooms	vegetation	Flower	poppy	1687440872348.-15_34_50.jpg	https://drive.google.com/uc?id=1ro1G0g_CMyxhOYdVJqQm4WusmzIxfXLo	45.508262 9.21026 174.09999084472656 6.948999881744385	45.5083	9.21026	174.1	6.949	2023-06-22 15:34:00	2023-06-22 15:34:00	125
BSD1	138C	C	138	BSD1_vivaio-bicocca_Flower	r3	BSD1_vivaio-bicocca_Flower-2_r3	vivaio-bicocca	1	0	0	swab	1	0	0	Fiore di papavero	outdoor	vegetation_and_mushrooms	vegetation	Flower	poppy	1687440769043.-15_33_26.jpg	https://drive.google.com/uc?id=16Wd6WplBhnpj5LbIi9Er4zWY-J1iyS9M	45.508301 9.210292 174.09999084472656 9.168999671936035	45.5083	9.21029	174.1	9.169	2023-06-22 15:33:00	2023-06-22 15:33:00	126
BSD1	179A	A	179	BSD1_vivaio-bicocca_Flower	r1	BSD1_vivaio-bicocca_Flower-3_r1	vivaio-bicocca	1	0	0	swab	1	0	0	Fiore di oleandro	outdoor	vegetation_and_mushrooms	vegetation	Flower	oleander	1687440798042784589424906179224-15_33_22.jpg	https://drive.google.com/uc?id=1Wq4KaOoj-g7zH9dsYNv0F7OFTk_ELM-J	45.508344 9.210356 174.09999084472656 60	45.5083	9.21036	174.1	60	2023-06-22 15:33:00	2023-06-22 15:33:00	259
BSD1	179B	B	179	BSD1_vivaio-bicocca_Flower	r2	BSD1_vivaio-bicocca_Flower-3_r2	vivaio-bicocca	1	0	0	swab	1	0	0	Fiore di oleandro	outdoor	vegetation_and_mushrooms	vegetation	Flower	oleander	16874408283733511767202198484929-15_33_54.jpg	https://drive.google.com/uc?id=10OU7BK3BK7mpIqgfPFNHOyDm6oagz_DS	45.508347 9.210354 174.09999084472656 60	45.5083	9.21035	174.1	60	2023-06-22 15:33:00	2023-06-22 15:33:00	260
BSD1	179C	C	179	BSD1_vivaio-bicocca_Flower	r3	BSD1_vivaio-bicocca_Flower-3_r3	vivaio-bicocca	1	0	0	swab	1	0	0	Fiore di oleandro	outdoor	vegetation_and_mushrooms	vegetation	Flower	oleander	16874408594871757566194801290725-15_34_27.jpg	https://drive.google.com/uc?id=1Ph_GaFR0KfxVCi36xe8yxA6tA4Ju0VaF	45.508338 9.210358 174.09999084472656 82.5	45.5083	9.21036	174.1	82.5	2023-06-22 15:34:00	2023-06-22 15:34:00	261
BSD1	137A	A	137	BSD1_vivaio-bicocca_NailWall	r1	BSD1_vivaio-bicocca_NailWall-1_r1	vivaio-bicocca	1	0	0	swab	1	0	0	Chiodo piantato nel muro di pietra.	outdoor	anthropic-element	Other	NailWall	NA	image-16_2_15.jpg	https://drive.google.com/uc?id=1yg9-FP5ToLnHJ85TxRZGr-0p73gq7XCb	45.508074 9.209882 132.00185775756836 41.62023694444394	45.5081	9.20988	132.002	41.6202	2023-06-22 16:02:00	2023-06-22 16:02:00	121
BSD1	137B	B	137	BSD1_vivaio-bicocca_NailWall	r2	BSD1_vivaio-bicocca_NailWall-1_r2	vivaio-bicocca	1	0	0	swab	1	0	0	Chiodo piantato nel muro di pietra.	outdoor	anthropic-element	Other	NailWall	NA	image-16_1_5.jpg	https://drive.google.com/uc?id=1Wp2cSnrR4W-Nmf0meWLaXfJsHsrzeHjO	45.508284 9.209951 132.00175857543945 64.55072350164984	45.5083	9.20995	132.002	64.5507	2023-06-22 16:01:00	2023-06-22 16:01:00	122
BSD1	137C	C	137	BSD1_vivaio-bicocca_NailWall	r3	BSD1_vivaio-bicocca_NailWall-1_r3	vivaio-bicocca	1	0	0	swab	1	0	0	Chiodo piantato nel muro di pietra.	outdoor	anthropic-element	Other	NailWall	NA	image-16_0_13.jpg	https://drive.google.com/uc?id=1l1DCOTetnNA20oYIej6Oh-2OTMs6sNZK	45.508294 9.210292 131.97695922851562 35	45.5083	9.21029	131.977	35	2023-06-22 16:00:00	2023-06-22 16:00:00	123
BSD1	202A	A	202	BSD1_vivaio-bicocca_OakGroveSoil	r1	BSD1_vivaio-bicocca_OakGroveSoil-1_r1	vivaio-bicocca	1	0	0	soil	0	1	0		outdoor	soil	soil	OakGroveSoil	NA	1687440765939721513193764842468-15_33_8.jpg	https://drive.google.com/uc?id=1SwOcNnkvOppFMCNL3wEfVvWyWLHWkdx2	45.507967 9.209973 173.6999969482422 89.36900329589844	45.508	9.20997	173.7	89.369	2023-06-22 15:33:00	2023-06-22 15:33:00	340
BSD1	202B	B	202	BSD1_vivaio-bicocca_OakGroveSoil	r2	BSD1_vivaio-bicocca_OakGroveSoil-1_r2	vivaio-bicocca	1	0	0	soil	0	1	0		outdoor	soil	soil	OakGroveSoil	NA	16874408373151742786779416990443-15_34_5.jpg	https://drive.google.com/uc?id=1JV9QcdVpCOdwhm094hpf967WVnIcC_vg	45.507782 9.210297 175.6999969482422 33.8390007019043	45.5078	9.2103	175.7	33.839	2023-06-22 15:34:00	2023-06-22 15:34:00	341
BSD1	202C	C	202	BSD1_vivaio-bicocca_OakGroveSoil	r3	BSD1_vivaio-bicocca_OakGroveSoil-1_r3	vivaio-bicocca	1	0	0	soil	0	1	0		outdoor	soil	soil	OakGroveSoil	NA	16874408752618503501914613148437-15_34_42.jpg	https://drive.google.com/uc?id=1zcWY1e2w5exDYLUodBz7hu3ZhNJGTG6x	45.508067 9.210276 173.6999969482422 77.7979965209961	45.5081	9.21028	173.7	77.798	2023-06-22 15:34:00	2023-06-22 15:34:00	342
BSD1	189A	A	189	BSD1_vivaio-bicocca_OpenAirClassroomSoil	r1	BSD1_vivaio-bicocca_OpenAirClassroomSoil-1_r1	vivaio-bicocca	1	0	0	soil	0	1	0		outdoor	soil	soil	OpenAirClassroomSoil	NA	1687438928231.-15_2_22.jpg	https://drive.google.com/uc?id=1GLjWLA5fP-PymL8Q-h_MzSoCDpfutnNt	45.508068 9.209984 173.89999389648438 92.9000015258789	45.5081	9.20998	173.9	92.9	2023-06-22 15:01:00	2023-06-22 15:01:00	292
BSD1	189B	B	189	BSD1_vivaio-bicocca_OpenAirClassroomSoil	r2	BSD1_vivaio-bicocca_OpenAirClassroomSoil-1_r2	vivaio-bicocca	1	0	0	soil	0	1	0		outdoor	soil	soil	OpenAirClassroomSoil	NA	1687438960701.-15_2_49.jpg	https://drive.google.com/uc?id=1VxDTPYDx6VipEhn7YvtcbKNMrHVbLYMM	45.507925 9.209719 173.5 93.30000305175781	45.5079	9.20972	173.5	93.3	2023-06-22 15:02:00	2023-06-22 15:02:00	293
BSD1	189C	C	189	BSD1_vivaio-bicocca_OpenAirClassroomSoil	r3	BSD1_vivaio-bicocca_OpenAirClassroomSoil-1_r3	vivaio-bicocca	1	0	0	soil	0	1	0		outdoor	soil	soil	OpenAirClassroomSoil	NA	1687438989350.-15_3_15.jpg	https://drive.google.com/uc?id=1VfrWuk82qBaTTDyzHfjKJoSOnBm65Zo_	45.508219 9.210304 174.09999084472656 9.100000381469727	45.5082	9.2103	174.1	9.1	2023-06-22 15:03:00	2023-06-22 15:03:00	294
BSD1	158A	A	158	BSD1_vivaio-bicocca_PaintedWall	r1	BSD1_vivaio-bicocca_PaintedWall-1_r1	vivaio-bicocca	1	0	0	swab	1	0	0	Muro della biodiversità	outdoor	vertical-surface	wall	PaintedWall	NA	16874400993517110245365370573895-15_21_45.jpg	https://drive.google.com/uc?id=1rUpRgfmLy7Zavlm6C98XycZnRMN8-nKv	45.508254 9.210084 174.1999969482422 83.24199676513672	45.5083	9.21008	174.2	83.242	2023-06-22 15:21:00	2023-06-22 15:21:00	190
BSD1	158B	B	158	BSD1_vivaio-bicocca_PaintedWall	r2	BSD1_vivaio-bicocca_PaintedWall-1_r2	vivaio-bicocca	1	0	0	swab	1	0	0	Muro della biodiversità	outdoor	vertical-surface	wall	PaintedWall	NA	16874399758412580851765128782877-15_19_41.jpg	https://drive.google.com/uc?id=1Je9T85Ia2m8t4eVFOa92pMrXauymxlte	45.508049 9.210015 174.1999969482422 91.53199768066406	45.508	9.21002	174.2	91.532	2023-06-22 15:19:00	2023-06-22 15:19:00	191
BSD1	158C	C	158	BSD1_vivaio-bicocca_PaintedWall	r3	BSD1_vivaio-bicocca_PaintedWall-1_r3	vivaio-bicocca	1	0	0	swab	1	0	0	Muro della biodiversità	outdoor	vertical-surface	wall	PaintedWall	NA	168743992240984113607297870927-15_18_53.jpg	https://drive.google.com/uc?id=1_xi3aOeV-0V1B7p_-EoZBGECfJ3lNSah	45.508414 9.209885 174 12.677000045776367	45.5084	9.20988	174	12.677	2023-06-22 15:19:00	2023-06-22 15:19:00	192
BSD1	164A	A	164	BSD1_vivaio-bicocca_RailwayBorderFence	r1	BSD1_vivaio-bicocca_RailwayBorderFence-1_r1	vivaio-bicocca	1	0	0	swab	1	0	0	Palo	outdoor	vertical-surface	Fence	RailwayBorderFence	NA	image-15_8_15.jpg	https://drive.google.com/uc?id=1QyOluG1gSUn-hroOxbf1VHZXq1vG38iR	45.50767 9.210424 136.59937286376953 38.25350701240902	45.5077	9.21042	136.599	38.2535	2023-06-22 15:08:00	2023-06-22 15:08:00	211
BSD1	164B	B	164	BSD1_vivaio-bicocca_RailwayBorderFence	r2	BSD1_vivaio-bicocca_RailwayBorderFence-1_r2	vivaio-bicocca	1	0	0	swab	1	0	0	Palo	outdoor	vertical-surface	Fence	RailwayBorderFence	NA	image-15_6_54.jpg	https://drive.google.com/uc?id=1gqWqEjx4WItkfNNCHE1E5Qx3bWuriLSX	45.508067 9.209423 136.83984756469727 44.47909929041533	45.5081	9.20942	136.84	44.4791	2023-06-22 15:07:00	2023-06-22 15:07:00	212
BSD1	164C	C	164	BSD1_vivaio-bicocca_RailwayBorderFence	r3	BSD1_vivaio-bicocca_RailwayBorderFence-1_r3	vivaio-bicocca	1	0	0	swab	1	0	0	Palo	outdoor	vertical-surface	Fence	RailwayBorderFence	NA	image-15_4_11.jpg	https://drive.google.com/uc?id=1tfn9mz2ypPKptEB-qUCE2nX-G26iZlMF	45.507793 9.210181 136.12201690673828 65.33333333333333	45.5078	9.21018	136.122	65.3333	2023-06-22 15:05:00	2023-06-22 15:05:00	213
BSD1	173A	A	173	BSD1_vivaio-bicocca_RailwayBorderFence	r1	BSD1_vivaio-bicocca_RailwayBorderFence-2_r1	vivaio-bicocca	1	0	0	swab	1	0	0	Muro-recinzione stazione	outdoor	vertical-surface	Fence	RailwayBorderFence	NA	IMG_2580-15_7_52.jpeg	https://drive.google.com/uc?id=1BxP0GhUciE-hEYNDG9Lt_YzOiUb2ysWh	45.507793 9.210178 130.3 65.33333333333333	45.5078	9.21018	130.3	65.3333	2023-06-22 15:07:00	2023-06-22 15:07:00	241
BSD1	173B	B	173	BSD1_vivaio-bicocca_RailwayBorderFence	r2	BSD1_vivaio-bicocca_RailwayBorderFence-2_r2	vivaio-bicocca	1	0	0	swab	1	0	0	Muro-recinzione	outdoor	vertical-surface	Fence	RailwayBorderFence	NA	IMG_2580-15_8_27.jpeg	https://drive.google.com/uc?id=1WboKSMD2YWdFfevwpBNFF8DrJuwOSb0P	45.507725 9.210451 132.1115837097168 6.187298934699451	45.5077	9.21045	132.112	6.1873	2023-06-22 15:08:00	2023-06-22 15:08:00	242
BSD1	173C	C	173	BSD1_vivaio-bicocca_RailwayBorderFence	r3	BSD1_vivaio-bicocca_RailwayBorderFence-2_r3	vivaio-bicocca	1	0	0	swab	1	0	0	Muro-recinzione stazione	outdoor	vertical-surface	Fence	RailwayBorderFence	NA	IMG_2580-15_9_3.jpeg	https://drive.google.com/uc?id=1dSBbA0L1mUdsPCYmKuuTpzT2N5_WIWWi	45.507796 9.210171 136.55860137939453 65.33333333333333	45.5078	9.21017	136.559	65.3333	2023-06-22 15:09:00	2023-06-22 15:09:00	243
BSD1	187A	A	187	BSD1_vivaio-bicocca_RailwayBorderSoil	r1	BSD1_vivaio-bicocca_RailwayBorderSoil-1_r1	vivaio-bicocca	1	0	0	soil	0	1	0		outdoor	soil	soil	RailwayBorderSoil	NA	IMG_2583-15_15_33.jpeg	https://drive.google.com/uc?id=1pFF5eXCWhH4lmBqBWSmoVRS0v6qBRic5	45.507778 9.210451 133.53973940107971 4.818841896439805	45.5078	9.21045	133.54	4.81884	2023-06-22 15:15:00	2023-06-22 15:15:00	286
BSD1	187B	B	187	BSD1_vivaio-bicocca_RailwayBorderSoil	r2	BSD1_vivaio-bicocca_RailwayBorderSoil-1_r2	vivaio-bicocca	1	0	0	soil	0	1	0		outdoor	soil	soil	RailwayBorderSoil	NA	IMG_2582-15_16_25.jpeg	https://drive.google.com/uc?id=1cjSL42I_2GwbJtBGMfL3SQ_Z7SL4nyei	45.507715 9.210301 135.5909423828125 48	45.5077	9.2103	135.591	48	2023-06-22 15:16:00	2023-06-22 15:16:00	287
BSD1	187C	C	187	BSD1_vivaio-bicocca_RailwayBorderSoil	r3	BSD1_vivaio-bicocca_RailwayBorderSoil-1_r3	vivaio-bicocca	1	0	0	soil	0	1	0		outdoor	soil	soil	RailwayBorderSoil	NA	IMG_2581-15_17_13.jpeg	https://drive.google.com/uc?id=1X65DZirkTObF3L_Qe7havXwfWC7LCynj	45.507795 9.210055 135.4802703857422 48	45.5078	9.21006	135.48	48	2023-06-22 15:17:00	2023-06-22 15:17:00	288
BSD1	186A	A	186	BSD1_vivaio-bicocca_RailwayBorderSoil	r4	BSD1_vivaio-bicocca_RailwayBorderSoil-1_r4	vivaio-bicocca	1	0	0	soil	0	1	0		outdoor	soil	soil	RailwayBorderSoil	NA	16874387963818148195713026152994-15_0_9.jpg	https://drive.google.com/uc?id=1XZU1fSs53eg2hM-0ZLXoiedCv9i1YQMU	45.507803 9.210598 167.7393798828125 7.504000186920166	45.5078	9.2106	167.739	7.504	2023-06-22 15:00:00	2023-06-22 15:00:00	283
BSD1	186B	B	186	BSD1_vivaio-bicocca_RailwayBorderSoil	r5	BSD1_vivaio-bicocca_RailwayBorderSoil-1_r5	vivaio-bicocca	1	0	0	soil	0	1	0		outdoor	soil	soil	RailwayBorderSoil	NA	16874388533154361297268732154227-15_1_5.jpg	https://drive.google.com/uc?id=1YFrWh8FH3HLfPta26nW4UpI9iiNwl8Oc	45.507507 9.210589 182.12042236328125 18.224000930786133	45.5075	9.21059	182.12	18.224	2023-06-22 15:01:00	2023-06-22 15:01:00	284
BSD1	186C	C	186	BSD1_vivaio-bicocca_RailwayBorderSoil	r6	BSD1_vivaio-bicocca_RailwayBorderSoil-1_r6	vivaio-bicocca	1	0	0	soil	0	1	0		outdoor	soil	soil	RailwayBorderSoil	NA	1687438894562355193038620505041-15_1_43.jpg	https://drive.google.com/uc?id=1_9-Tz3i2uPiN1yHrUbaATk_oMRMqaQTB	45.507617 9.210537 190.14501953125 13.935999870300293	45.5076	9.21054	190.145	13.936	2023-06-22 15:01:00	2023-06-22 15:01:00	285
BSD1	152A	A	152	BSD1_vivaio-bicocca_Shrub	r1	BSD1_vivaio-bicocca_Shrub-1_r1	vivaio-bicocca	1	0	0	swab	1	0	0	Fusto pianta stagno	outdoor	vegetation_and_mushrooms	vegetation	Shrub	NA	16874412376453887529502995274167-15_40_43.jpg	https://drive.google.com/uc?id=1t3pZRctUVI3uwP602Bj4yjyDohzi7RVy	45.507965 9.209041 173.5 92.9000015258789	45.508	9.20904	173.5	92.9	2023-06-22 15:40:00	2023-06-22 15:40:00	172
BSD1	152B	B	152	BSD1_vivaio-bicocca_Shrub	r2	BSD1_vivaio-bicocca_Shrub-1_r2	vivaio-bicocca	1	0	0	swab	1	0	0	Fusto di pianta stagno	outdoor	vegetation_and_mushrooms	vegetation	Shrub	NA	16874412777658139383130736478293-15_41_22.jpg	https://drive.google.com/uc?id=1U3ClUbpjRYnkgBI8oZzgfJkCYkHlr521	45.508456 9.210435 174.09999084472656 64.0999984741211	45.5085	9.21044	174.1	64.1	2023-06-22 15:41:00	2023-06-22 15:41:00	173
BSD1	152C	C	152	BSD1_vivaio-bicocca_Shrub	r3	BSD1_vivaio-bicocca_Shrub-1_r3	vivaio-bicocca	1	0	0	swab	1	0	0	Fusto di pianta stagno	outdoor	vegetation_and_mushrooms	vegetation	Shrub	NA	16874413087932232239958163678040-15_41_53.jpg	https://drive.google.com/uc?id=11_g00DU6XFA3TMdYwYvP11AMXcUeI3Dg	45.508363 9.210197 174.09999084472656 68.4000015258789	45.5084	9.2102	174.1	68.4	2023-06-22 15:41:00	2023-06-22 15:41:00	174
BSD1	110A	A	110	BSD1_vivaio-bicocca_Sign	r1	BSD1_vivaio-bicocca_Sign-1_r1	vivaio-bicocca	1	0	0	swab	1	0	0	Cartello Vivaio	outdoor	vertical-surface	Sign	Sign	"Gli Alberi del Vivaio"	image-15_50_43.jpg	https://drive.google.com/uc?id=1ubC9FUTDEqPNdL7gAF09WVXZ34myNI47	45.508426 9.210246 131.45176981855184 11.223044488352487	45.5084	9.21025	131.452	11.223	2023-06-22 15:51:00	2023-06-22 15:51:00	34
BSD1	110B	B	110	BSD1_vivaio-bicocca_Sign	r2	BSD1_vivaio-bicocca_Sign-1_r2	vivaio-bicocca	1	0	0	swab	1	0	0	Cartello vivaio	outdoor	vertical-surface	Sign	Sign	"Gli Alberi del Vivaio"	image-15_51_59.jpg	https://drive.google.com/uc?id=16xvEygKL2IHNAaetieHqW96MFfcEwYTO	45.508293 9.210174 136.63741302490234 35	45.5083	9.21017	136.637	35	2023-06-22 15:52:00	2023-06-22 15:52:00	35
BSD1	110C	C	110	BSD1_vivaio-bicocca_Sign	r3	BSD1_vivaio-bicocca_Sign-1_r3	vivaio-bicocca	1	0	0	swab	1	0	0	Cartello Bicocca	outdoor	vertical-surface	Sign	Sign	"Gli Alberi del Vivaio"	image-15_53_39.jpg	https://drive.google.com/uc?id=1XruyYlyaBNo_nfaBRAwKpZurZvx_G_ob	45.507942 9.209953 134.99812698364258 37	45.5079	9.20995	134.998	37	2023-06-22 15:54:00	2023-06-22 15:54:00	36
BSD1	123A	A	123	BSD1_vivaio-bicocca_Sign	r1	BSD1_vivaio-bicocca_Sign-2_r1	vivaio-bicocca	1	0	0	swab	1	0	0	Cartello mondo delle api	outdoor	vertical-surface	Sign	Sign	"Il mondo delle api"	IMG_2604-16_7_41.jpeg	https://drive.google.com/uc?id=18pm3VfhgDfpjFCK-PM4uQx7URid06VHw	45.507949 9.2104 131.7129997331649 4.754226790113453	45.5079	9.2104	131.713	4.75423	2023-06-22 16:07:00	2023-06-22 16:07:00	76
BSD1	123B	B	123	BSD1_vivaio-bicocca_Sign	r2	BSD1_vivaio-bicocca_Sign-2_r2	vivaio-bicocca	1	0	0	swab	1	0	0	Cartello mondo delle api	outdoor	vertical-surface	Sign	Sign	"Il mondo delle api"	IMG_2603-16_8_22.jpeg	https://drive.google.com/uc?id=1RJMt3C1qpfEcPNx9I7iIVg6Sa6OykpUW	45.50792 9.210343 136.08417892456055 3.6497427282301134	45.5079	9.21034	136.084	3.64974	2023-06-22 16:08:00	2023-06-22 16:08:00	77
BSD1	123C	C	123	BSD1_vivaio-bicocca_Sign	r3	BSD1_vivaio-bicocca_Sign-2_r3	vivaio-bicocca	1	0	0	swab	1	0	0	Cartello mondo delle api	outdoor	vertical-surface	Sign	Sign	"Il mondo delle api"	IMG_2602-16_8_48.jpeg	https://drive.google.com/uc?id=1h7m6LaA_A5L7Y-44YWiAIPxfWxIL0Lyj	45.50793 9.210357 134.65253834612668 4.201298004283988	45.5079	9.21036	134.653	4.2013	2023-06-22 16:08:00	2023-06-22 16:08:00	78
BSD1	131A	A	131	BSD1_vivaio-bicocca_Sign	r1	BSD1_vivaio-bicocca_Sign-3_r1	vivaio-bicocca	1	0	0	swab	1	0	0	Cartello (la strada dei fiori)	outdoor	vertical-surface	Sign	Sign	"La strada dei fiori"	1687441273918705730837493960030-15_41_38.jpg	https://drive.google.com/uc?id=1fLf0g1pfyU5kLeYqht6JIb6K1S4N_Ifs	45.508472 9.209784 174.1999969482422 76.44999694824219	45.5085	9.20978	174.2	76.45	2023-06-22 15:41:00	2023-06-22 15:41:00	103
BSD1	131B	B	131	BSD1_vivaio-bicocca_Sign	r2	BSD1_vivaio-bicocca_Sign-3_r2	vivaio-bicocca	1	0	0	swab	1	0	0	Cartello (la strada dei fiori)	outdoor	vertical-surface	Sign	Sign	"La strada dei fiori"	16874412257587264027254200394525-15_40_39.jpg	https://drive.google.com/uc?id=1Z8YuIZnxBHQ4mDRMkSmEJU-HQYQwYgZD	45.508595 9.209942 174.1999969482422 76.5780029296875	45.5086	9.20994	174.2	76.578	2023-06-22 15:40:00	2023-06-22 15:40:00	104
BSD1	131C	C	131	BSD1_vivaio-bicocca_Sign	r3	BSD1_vivaio-bicocca_Sign-3_r3	vivaio-bicocca	1	0	0	swab	1	0	0	Cartello (La strada dei fiori)	outdoor	vertical-surface	Sign	Sign	"La strada dei fiori"	16874411743261123402071087074558-15_39_38.jpg	https://drive.google.com/uc?id=1EaQhQ2hYIqrMWRjERIVJzZSNnbME2C3B	45.508645 9.209562 172.40298804656905 99.89099884033203	45.5086	9.20956	172.403	99.891	2023-06-22 15:39:00	2023-06-22 15:39:00	105
BSD1	190A	A	190	BSD1_vivaio-bicocca_Soil	r1	BSD1_vivaio-bicocca_Soil-1_r1	vivaio-bicocca	1	0	0	soil	0	1	0		outdoor	soil	soil	Soil	NA	1687439092994.-15_5_55.jpg	https://drive.google.com/uc?id=1cwgOW67CVvUEgNNT8uknzcMFAt4ehgV4	45.508343 9.210331 174.09999084472656 64.5	45.5083	9.21033	174.1	64.5	2023-06-22 15:06:00	2023-06-22 15:06:00	298
BSD1	190B	B	190	BSD1_vivaio-bicocca_Soil	r2	BSD1_vivaio-bicocca_Soil-1_r2	vivaio-bicocca	1	0	0	soil	0	1	0		outdoor	soil	soil	Soil	NA	1687439230003.-15_7_18.jpg	https://drive.google.com/uc?id=1-8NhCHp9RA2X3erFoJ1d_B7ZIJqhL7AH	45.508262 9.210247 174.09999084472656 65.61499786376953	45.5083	9.21025	174.1	65.615	2023-06-22 15:07:00	2023-06-22 15:07:00	299
BSD1	190C	C	190	BSD1_vivaio-bicocca_Soil	r3	BSD1_vivaio-bicocca_Soil-1_r3	vivaio-bicocca	1	0	0	soil	0	1	0		outdoor	soil	soil	Soil	NA	1687439267658.-15_8_5.jpg	https://drive.google.com/uc?id=1SIZBI2vJeMXwWe3q2qXxKbdSU346BzK6	45.508295 9.210284 174.09999084472656 31.0939998626709	45.5083	9.21028	174.1	31.094	2023-06-22 15:08:00	2023-06-22 15:08:00	300
BSD1	200A	A	200	BSD1_vivaio-bicocca_Soil	r4	BSD1_vivaio-bicocca_Soil-1_r4	vivaio-bicocca	1	0	0	soil	0	1	0		outdoor	soil	soil	Soil	NA	16874411319506669906778935268573-15_38_57.jpg	https://drive.google.com/uc?id=1B-YQMiqNMnVfEJ8DRy0MKlCeuh8EqriR	45.508014 9.209976 174.09999084472656 7.158999919891357	45.508	9.20998	174.1	7.159	2023-06-22 15:39:00	2023-06-22 15:39:00	334
BSD1	200B	B	200	BSD1_vivaio-bicocca_Soil	r5	BSD1_vivaio-bicocca_Soil-1_r5	vivaio-bicocca	1	0	0	soil	0	1	0		outdoor	soil	soil	Soil	NA	16874412388165535306990854982214-15_40_47.jpg	https://drive.google.com/uc?id=1AM3llo8x4R0u0VBzNDDKOq-Sv3nFlUqa	45.508008 9.20998 174.09999084472656 6.927000045776367	45.508	9.20998	174.1	6.927	2023-06-22 15:41:00	2023-06-22 15:41:00	335
BSD1	200C	C	200	BSD1_vivaio-bicocca_Soil	r6	BSD1_vivaio-bicocca_Soil-1_r6	vivaio-bicocca	1	0	0	soil	0	1	0		outdoor	soil	soil	Soil	NA	16874412997256677810227912811813-15_41_45.jpg	https://drive.google.com/uc?id=1yqIS_SxC9i5BtF4PQQWt5W7sMNNz8qbt	45.508025 9.210102 174.09999084472656 5.939000129699707	45.508	9.2101	174.1	5.939	2023-06-22 15:41:00	2023-06-22 15:41:00	336
BSD1	146A	A	146	BSD1_vivaio-bicocca_StoneBrick	r1	BSD1_vivaio-bicocca_StoneBrick-1_r1	vivaio-bicocca	1	0	0	swab	1	0	0	mattonelle stagno	outdoor	ground-related	stone	StoneBrick	NA	2023-06-2215.50.125141604262458961296-15_50_18.jpg	https://drive.google.com/uc?id=1lF20ElsTH6ZraFtpED0az7Q2qVTiLwMZ	45.508687 9.209768 164.122491333634 31.6558647155762	45.5087	9.20977	164.122	31.6559	2023-06-22 15:50:00	2023-06-22 15:50:00	151
BSD1	146B	B	146	BSD1_vivaio-bicocca_StoneBrick	r2	BSD1_vivaio-bicocca_StoneBrick-1_r2	vivaio-bicocca	1	0	0	swab	1	0	0	Mattonelle stagno	outdoor	ground-related	stone	StoneBrick	NA	2023-06-2215.50.431328009477084603052-15_50_50.jpg	https://drive.google.com/uc?id=1IkHFs2rpcGuRRbUwNmDzJIwv2vbVqQzS	45.508499 9.209577 167.659487048164 28.9245204925537	45.5085	9.20958	167.659	28.9245	2023-06-22 15:50:00	2023-06-22 15:50:00	152
BSD1	146C	C	146	BSD1_vivaio-bicocca_StoneBrick	r3	BSD1_vivaio-bicocca_StoneBrick-1_r3	vivaio-bicocca	1	0	0	swab	1	0	0	Mattonelle stagno	outdoor	ground-related	stone	StoneBrick	NA	2023-06-2215.51.192996107962084767340-15_51_26.jpg	https://drive.google.com/uc?id=1tFdOxIzN7FtFOXe4vOn-MHE_7J5vCoQ5	45.508575 9.209531 190.390394709073 19	45.5086	9.20953	190.39	19	2023-06-22 15:51:00	2023-06-22 15:51:00	153
BSD1	148A	A	148	BSD1_vivaio-bicocca_StoneBrick	r1	BSD1_vivaio-bicocca_StoneBrick-2_r1	vivaio-bicocca	1	0	0	swab	1	0	0	Buchino del mattone di pietra.	outdoor	ground-related	stone	StoneBrick	NA	1687441539302.-15_45_47.jpg	https://drive.google.com/uc?id=1X3NpL5j5BRFZ-bRrfTGKNfkd-oRWjUtx	45.508308 9.212466 173.29998779296875 116.0999984741211	45.5083	9.21247	173.3	116.1	2023-06-22 15:45:00	2023-06-22 15:45:00	157
BSD1	148B	B	148	BSD1_vivaio-bicocca_StoneBrick	r2	BSD1_vivaio-bicocca_StoneBrick-2_r2	vivaio-bicocca	1	0	0	swab	1	0	0	Mattone di pietra.	outdoor	ground-related	stone	StoneBrick	NA	1687441455813.-15_44_24.jpg	https://drive.google.com/uc?id=1sfyFpU-rRGNqy7JYTwO6f1k4bXnopI2Z	45.508232 9.210645 173.6999969482422 538.5330200195312	45.5082	9.21064	173.7	538.533	2023-06-22 15:44:00	2023-06-22 15:44:00	158
BSD1	148C	C	148	BSD1_vivaio-bicocca_StoneBrick	r3	BSD1_vivaio-bicocca_StoneBrick-2_r3	vivaio-bicocca	1	0	0	swab	1	0	0	Mattone di pietra.	outdoor	ground-related	stone	StoneBrick	NA	1687441307525.-15_41_59.jpg	https://drive.google.com/uc?id=1dOjl8IAbHA_PPn5xNJNZp6ijhalrP_hP	45.507925 9.209969 173.5 104.0999984741211	45.5079	9.20997	173.5	104.1	2023-06-22 15:43:00	2023-06-22 15:43:00	159
BSD1	176A	A	176	BSD1_vivaio-bicocca_StoneBrick	r1	BSD1_vivaio-bicocca_StoneBrick-3_r1	vivaio-bicocca	1	0	0	swab	1	0	0	Sasso	outdoor	ground-related	stone	StoneBrick	NA	1687441329512.-15_42_14.jpg	https://drive.google.com/uc?id=11oFbvAc-IIQZ3Hva3LK5Ac7SVhuPBS1X	45.50815 9.208805 174 82.5	45.5082	9.2088	174	82.5	2023-06-22 15:42:00	2023-06-22 15:42:00	250
BSD1	176B	B	176	BSD1_vivaio-bicocca_StoneBrick	r2	BSD1_vivaio-bicocca_StoneBrick-3_r2	vivaio-bicocca	1	0	0	swab	1	0	0	Sasso	outdoor	ground-related	stone	StoneBrick	NA	1687441365121.-15_42_49.jpg	https://drive.google.com/uc?id=1bhwMfqQTQn06Qr0_FglRgQ1yAoNBrdiC	45.508131 9.209251 173.59999084472656 130.39599609375	45.5081	9.20925	173.6	130.396	2023-06-22 15:42:00	2023-06-22 15:42:00	251
BSD1	176C	C	176	BSD1_vivaio-bicocca_StoneBrick	r3	BSD1_vivaio-bicocca_StoneBrick-3_r3	vivaio-bicocca	1	0	0	swab	1	0	0	Sasso	outdoor	ground-related	stone	StoneBrick	NA	1687441390466.-15_43_15.jpg	https://drive.google.com/uc?id=1OZuuJ0uo4oWPdHuyuOZQ4O8QDKJ4-SqU	45.508333 9.210356 174.09999084472656 60	45.5083	9.21036	174.1	60	2023-06-22 15:43:00	2023-06-22 15:43:00	252
BSD1	167A	A	167	BSD1_vivaio-bicocca_Tool	r1	BSD1_vivaio-bicocca_Tool-1_r1	vivaio-bicocca	1	0	0	swab	1	0	0	Attrezzo casetta (annaffiatoio)	outdoor	touch-ralated	tool	Tool	watering can	16874399789767491421011881942070-15_19_44.jpg	https://drive.google.com/uc?id=1jCw_ztD_YwUkAgt_iBMKbcVIsFvCMMaX	45.50876 9.209858 174.09999084472656 10.380000114440918	45.5088	9.20986	174.1	10.38	2023-06-22 15:19:00	2023-06-22 15:19:00	220
BSD1	167B	B	167	BSD1_vivaio-bicocca_Tool	r2	BSD1_vivaio-bicocca_Tool-1_r2	vivaio-bicocca	1	0	0	swab	1	0	0	Attrezzo casetta (annaffiatoio)	outdoor	touch-ralated	tool	Tool	watering can	16874400733228839512777571859451-15_21_30.jpg	https://drive.google.com/uc?id=1JF2dM-hGUkRnOsvVWDi_i-cbHfqRO69G	45.508737 9.210102 174.1999969482422 14.265000343322754	45.5087	9.2101	174.2	14.265	2023-06-22 15:21:00	2023-06-22 15:21:00	221
BSD1	167C	C	167	BSD1_vivaio-bicocca_Tool	r3	BSD1_vivaio-bicocca_Tool-1_r3	vivaio-bicocca	1	0	0	swab	1	0	0	Attrezzo casetta (annaffiatoio)	outdoor	touch-ralated	tool	Tool	watering can	16874401419205502781114782119079-15_22_24.jpg	https://drive.google.com/uc?id=1VSitXhNXz1vRqEGwXx165B6ecKlpcbEu	45.508737 9.210102 174.1999969482422 48.775001525878906	45.5087	9.2101	174.2	48.775	2023-06-22 15:22:00	2023-06-22 15:22:00	222
BSD1	150A	A	150	BSD1_vivaio-bicocca_Tool	r1	BSD1_vivaio-bicocca_Tool-13_r1	vivaio-bicocca	1	0	0	swab	1	0	0	Attrezzi casetta	outdoor	touch-ralated	tool	Tool	water bottle	16874417252621966802170738729899-15_50_3.jpg	https://drive.google.com/uc?id=1nKRGVwoNH_E_5J9mpp6kWgD-1mXYZUO8	45.5087 9.210028 174.1999969482422 4.183000087738037	45.5087	9.21003	174.2	4.183	2023-06-22 15:50:00	2023-06-22 15:50:00	166
BSD1	150B	B	150	BSD1_vivaio-bicocca_Tool	r2	BSD1_vivaio-bicocca_Tool-13_r2	vivaio-bicocca	1	0	0	swab	1	0	0	Attrezzi casetta	outdoor	touch-ralated	tool	Tool	water bottle	16874418730256650287113531140411-15_51_19.jpg	https://drive.google.com/uc?id=1OkfCk0U8CNvDOzr3kIJMOqSqa1OPolc1	45.5087 9.210027 174.1999969482422 38.513999938964844	45.5087	9.21003	174.2	38.514	2023-06-22 15:51:00	2023-06-22 15:51:00	167
BSD1	150C	C	150	BSD1_vivaio-bicocca_Tool	r3	BSD1_vivaio-bicocca_Tool-13_r3	vivaio-bicocca	1	0	0	swab	1	0	0	Attrezzi casetta	outdoor	touch-ralated	tool	Tool	water bottle	16874419464464403121519167462335-15_52_34.jpg	https://drive.google.com/uc?id=1MkW0J8uGn6jS07MapF2EOl88SIEEqDDd	45.508726 9.210014 173.5 21.382999420166016	45.5087	9.21001	173.5	21.383	2023-06-22 15:52:00	2023-06-22 15:52:00	168
BSD1	144A	A	144	BSD1_vivaio-bicocca_Tool	r1	BSD1_vivaio-bicocca_Tool-9_r1	vivaio-bicocca	1	0	0	swab	1	0	0	Attrezzi maniglia cassetta del primo soccorso	outdoor	touch-ralated	tool	Tool	first aid kit handle	IMG_2594-15_41_40.jpeg	https://drive.google.com/uc?id=1y4zutwqNJrLMLBwqQHfUIslP6zvoTCbW	45.508702 9.209969 132.18676822260022 4.767510764026531	45.5087	9.20997	132.187	4.76751	2023-06-22 15:41:00	2023-06-22 15:41:00	145
BSD1	144B	B	144	BSD1_vivaio-bicocca_Tool	r2	BSD1_vivaio-bicocca_Tool-9_r2	vivaio-bicocca	1	0	0	swab	1	0	0	Attrezzi maniglia cassetta del primo soccorso	outdoor	touch-ralated	tool	Tool	first aid kit handle	IMG_2593-15_42_14.jpeg	https://drive.google.com/uc?id=1_7rmGRuLituTWDGnye4d3XqQkl3mUscn	45.508719 9.210008 134.6859245300293 3.5355339059327373	45.5087	9.21001	134.686	3.53553	2023-06-22 15:42:00	2023-06-22 15:42:00	146
BSD1	144C	C	144	BSD1_vivaio-bicocca_Tool	r3	BSD1_vivaio-bicocca_Tool-9_r3	vivaio-bicocca	1	0	0	swab	1	0	0	Attrezzi maniglia cassetta del primo soccorso	outdoor	touch-ralated	tool	Tool	first aid kit handle	IMG_2592-15_42_40.jpeg	https://drive.google.com/uc?id=1_tX8mHVOcyvXuvEtkEpl97D3OZwvJQwe	45.508718 9.210008 134.698192643933 4.598044330886186	45.5087	9.21001	134.698	4.59804	2023-06-22 15:42:00	2023-06-22 15:42:00	147
BSD1	143A	A	143	BSD1_vivaio-bicocca_ToolShedExterior	r1	BSD1_vivaio-bicocca_ToolShedExterior-1_r1	vivaio-bicocca	1	0	0	swab	1	0	0	Casetta degli attrezzi	outdoor	vertical-surface	Tool	ToolShedExterior	NA	16874395799664955293670846157068-15_13_8.jpg	https://drive.google.com/uc?id=10mT_WTFDj15qBfku4n2hlDZn-ZySPqI_	45.50865 9.209945 174.1999969482422 37.95899963378906	45.5087	9.20994	174.2	37.959	2023-06-22 15:14:00	2023-06-22 15:14:00	142
BSD1	143B	B	143	BSD1_vivaio-bicocca_ToolShedExterior	r2	BSD1_vivaio-bicocca_ToolShedExterior-1_r2	vivaio-bicocca	1	0	0	swab	1	0	0	Casetta degli attrezzi	outdoor	vertical-surface	Tool	ToolShedExterior	NA	16874396590724923089551530915280-15_14_22.jpg	https://drive.google.com/uc?id=1SR0c0iQvT8gGy44qCrIkdpZZTiV5onj5	45.508713 9.20997 174.1999969482422 25.433000564575195	45.5087	9.20997	174.2	25.433	2023-06-22 15:15:00	2023-06-22 15:15:00	143
BSD1	143C	C	143	BSD1_vivaio-bicocca_ToolShedExterior	r3	BSD1_vivaio-bicocca_ToolShedExterior-1_r3	vivaio-bicocca	1	0	0	swab	1	0	0	Casetta degli attrezzi	outdoor	vertical-surface	Tool	ToolShedExterior	NA	16874394139159104476007027392612-15_10_54.jpg	https://drive.google.com/uc?id=1GjOEu2npxykafzs9E2MdM-3MirOzw_qR	45.508631 9.209915 174.1999969482422 23.89699935913086	45.5086	9.20992	174.2	23.897	2023-06-22 15:12:00	2023-06-22 15:12:00	144
BSD1	147A	A	147	BSD1_vivaio-bicocca_ToolShedExterior	r4	BSD1_vivaio-bicocca_ToolShedExterior-1_r4	vivaio-bicocca	1	0	0	swab	1	0	0	Casetta attrezzi sulla cornice della finestra esterna	outdoor	vertical-surface	Tool	ToolShedExterior	NA	IMG_2591-15_34_21.jpeg	https://drive.google.com/uc?id=1r0csbPUcI38v-8Ca6NXTPaLF5V9ikVEA	45.508696 9.210047 131.81687590200454 4.8453881591336305	45.5087	9.21005	131.817	4.84539	2023-06-22 15:34:00	2023-06-22 15:34:00	154
BSD1	147B	B	147	BSD1_vivaio-bicocca_ToolShedExterior	r5	BSD1_vivaio-bicocca_ToolShedExterior-1_r5	vivaio-bicocca	1	0	0	swab	1	0	0	Casetta attrezzi sulla cornice della finestra esterna	outdoor	vertical-surface	Tool	ToolShedExterior	NA	IMG_2590-15_34_50.jpeg	https://drive.google.com/uc?id=1Q7f3Yg6YLOQbSEyDRYqKwyCrVuLQ2o5O	45.508713 9.210043 134.2797966003418 3.5355339059327373	45.5087	9.21004	134.28	3.53553	2023-06-22 15:34:00	2023-06-22 15:34:00	155
BSD1	147C	C	147	BSD1_vivaio-bicocca_ToolShedExterior	r6	BSD1_vivaio-bicocca_ToolShedExterior-1_r6	vivaio-bicocca	1	0	0	swab	1	0	0	Casetta attrezzi sulla cornice della finestra esterna	outdoor	vertical-surface	Tool	ToolShedExterior	NA	IMG_2589-15_35_20.jpeg	https://drive.google.com/uc?id=12fDDTWW0ozWNSDiuQtZ3pbPK1LoWtmLh	45.508715 9.21005 133.0034294622019 4.641835440511365	45.5087	9.21005	133.003	4.64184	2023-06-22 15:35:00	2023-06-22 15:35:00	156
BSD1	153A	A	153	BSD1_vivaio-bicocca_ToolShedExterior	r7	BSD1_vivaio-bicocca_ToolShedExterior-1_r7	vivaio-bicocca	1	0	0	swab	1	0	0	Casetta attrezzi	outdoor	vertical-surface	Tool	ToolShedExterior	NA	16874415111712723153113879306129-15_45_16.jpg	https://drive.google.com/uc?id=1gsJwqrRaH_ODhg1rd63gwJm2IVV4yEKJ	45.508703 9.210089 174.1999969482422 5.978000164031982	45.5087	9.21009	174.2	5.978	2023-06-22 15:45:00	2023-06-22 15:45:00	175
BSD1	153B	B	153	BSD1_vivaio-bicocca_ToolShedExterior	r8	BSD1_vivaio-bicocca_ToolShedExterior-1_r8	vivaio-bicocca	1	0	0	swab	1	0	0	Casetta degli attrezzi	outdoor	vertical-surface	Tool	ToolShedExterior	NA	16874415572925236716349615494888-15_46_31.jpg	https://drive.google.com/uc?id=1i-Z1mEyPpjgfatX_5JrWjZ1aytN0ie0v	45.508704 9.210092 174.1999969482422 6.107999801635742	45.5087	9.21009	174.2	6.108	2023-06-22 15:46:00	2023-06-22 15:46:00	176
BSD1	153C	C	153	BSD1_vivaio-bicocca_ToolShedExterior	r9	BSD1_vivaio-bicocca_ToolShedExterior-1_r9	vivaio-bicocca	1	0	0	swab	1	0	0	Casetta attrezzi	outdoor	vertical-surface	Tool	ToolShedExterior	NA	16874416454404887465527253081350-15_47_34.jpg	https://drive.google.com/uc?id=18ZNtMTwVmMzidkhuJIwdtaw72ls9q2Ff	45.508723 9.210069 174.1999969482422 9.380000114440918	45.5087	9.21007	174.2	9.38	2023-06-22 15:47:00	2023-06-22 15:47:00	177
BSD1	136A	A	136	BSD1_vivaio-bicocca_TrailSoil	r1	BSD1_vivaio-bicocca_TrailSoil-1_r1	vivaio-bicocca	1	0	0	swab	1	0	0	Terreno calpestato	outdoor	soil	soil	TrailSoil	NA	16874417045728278390387970886363-15_48_29.jpg	https://drive.google.com/uc?id=13HSqSOzdzaAYLjSGRW3r5q3UoWvWfqMo	45.508322 9.210225 173.6999969482422 72.9000015258789	45.5083	9.21022	173.7	72.9	2023-06-22 15:48:00	2023-06-22 15:48:00	118
BSD1	136B	B	136	BSD1_vivaio-bicocca_TrailSoil	r2	BSD1_vivaio-bicocca_TrailSoil-1_r2	vivaio-bicocca	1	0	0	swab	1	0	0	Terreno calpestato	outdoor	soil	soil	TrailSoil	NA	16874417347668147163592731408774-15_48_58.jpg	https://drive.google.com/uc?id=1W7Zx8ugVQ-wSYSiQJTaMXx-ZnWkXf-fm	45.508355 9.210371 174.09999084472656 60	45.5084	9.21037	174.1	60	2023-06-22 15:49:00	2023-06-22 15:49:00	119
BSD1	136C	C	136	BSD1_vivaio-bicocca_TrailSoil	r3	BSD1_vivaio-bicocca_TrailSoil-1_r3	vivaio-bicocca	1	0	0	swab	1	0	0	Terreno calpestato	outdoor	soil	soil	TrailSoil	NA	16874417641754156941107129725461-15_49_30.jpg	https://drive.google.com/uc?id=1OX814D2O6GuBZPv_2XXTVEEO0D2Vz1bE	45.50834 9.210367 174.09999084472656 42.5	45.5083	9.21037	174.1	42.5	2023-06-22 15:49:00	2023-06-22 15:49:00	120
BSD1	142A	A	142	BSD1_vivaio-bicocca_TreeBark	r1	BSD1_vivaio-bicocca_TreeBark-1_r1	vivaio-bicocca	1	0	0	swab	1	0	0	Corteccia albero	outdoor	vegetation_and_mushrooms	vegetation	TreeBark	NA	2023-06-2215.41.401651818523481362652-15_41_49.jpg	https://drive.google.com/uc?id=1qzAb_loBwAeHz6ozBa9qM_4y-7oYDWfA	45.508224 9.209971 186.278017141856 43.4661178588867	45.5082	9.20997	186.278	43.4661	2023-06-22 15:41:00	2023-06-22 15:41:00	139
BSD1	142B	B	142	BSD1_vivaio-bicocca_TreeBark	r2	BSD1_vivaio-bicocca_TreeBark-1_r2	vivaio-bicocca	1	0	0	swab	1	0	0	Corteccia albero	outdoor	vegetation_and_mushrooms	vegetation	TreeBark	NA	2023-06-2215.42.148717530504136953928-15_42_19.jpg	https://drive.google.com/uc?id=1vLhpkfnorU9Va8bsVIxAG6YXrbS49EHo	45.508454 9.209849 197.110311795026 4.90000009536743	45.5085	9.20985	197.11	4.9	2023-06-22 15:42:00	2023-06-22 15:42:00	140
BSD1	142C	C	142	BSD1_vivaio-bicocca_TreeBark	r3	BSD1_vivaio-bicocca_TreeBark-1_r3	vivaio-bicocca	1	0	0	swab	1	0	0	Corteccia albero	outdoor	vegetation_and_mushrooms	vegetation	TreeBark	NA	2023-06-2215.43.105218361876103166081-15_43_15.jpg	https://drive.google.com/uc?id=1_bQUGJ_dBXtmHsiYw_6NOBkhPxX3Won_	45.508162 9.208816 174 70.5220031738281	45.5082	9.20882	174	70.522	2023-06-22 15:43:00	2023-06-22 15:43:00	141
BSD1	159A	A	159	BSD1_vivaio-bicocca_TreeBark	r1	BSD1_vivaio-bicocca_TreeBark-13_r1	vivaio-bicocca	1	0	0	swab	1	0	0	Tronco Albero	outdoor	vegetation_and_mushrooms	vegetation	TreeBark	NA	16874396536361269200336925803948-15_14_22.jpg	https://drive.google.com/uc?id=1fXzK6J59L-zsY_ItqgUo-LSztuhxMJaw	45.508313 9.210263 174.09999084472656 32.92300033569336	45.5083	9.21026	174.1	32.923	2023-06-22 15:14:00	2023-06-22 15:14:00	193
BSD1	159B	B	159	BSD1_vivaio-bicocca_TreeBark	r2	BSD1_vivaio-bicocca_TreeBark-13_r2	vivaio-bicocca	1	0	0	swab	1	0	0	Tronco Albero	outdoor	vegetation_and_mushrooms	vegetation	TreeBark	NA	16874395405295020093052515588641-15_12_30.jpg	https://drive.google.com/uc?id=1aWawPvaITuE5zUh8MzLf4DqcvDjXdfSE	45.508257 9.21029 174.09999084472656 46.15299987792969	45.5083	9.21029	174.1	46.153	2023-06-22 15:12:00	2023-06-22 15:12:00	194
BSD1	159C	C	159	BSD1_vivaio-bicocca_TreeBark	r3	BSD1_vivaio-bicocca_TreeBark-13_r3	vivaio-bicocca	1	0	0	swab	1	0	0	Tronco Albero	outdoor	vegetation_and_mushrooms	vegetation	TreeBark	NA	16874393840766908359958272202060-15_9_53.jpg	https://drive.google.com/uc?id=1fiiaKi0KaNHYiL3yLkwkr8N9TOyODZk9	45.508283 9.210032 174.09999084472656 23.924999237060547	45.5083	9.21003	174.1	23.925	2023-06-22 15:10:00	2023-06-22 15:10:00	195
BSD1	171A	A	171	BSD1_vivaio-bicocca_TreeBark	r1	BSD1_vivaio-bicocca_TreeBark-17_r1	vivaio-bicocca	1	0	0	swab	1	0	0	Albero	outdoor	vegetation_and_mushrooms	vegetation	TreeBark	NA	1687439968066.-15_19_39.jpg	https://drive.google.com/uc?id=1Y_FZzjO_XStFr1pzyoYNQZ7Efn3JCRIU	45.508864 9.210532 174.1999969482422 31.798999786376953	45.5089	9.21053	174.2	31.799	2023-06-22 15:19:00	2023-06-22 15:19:00	235
BSD1	171B	B	171	BSD1_vivaio-bicocca_TreeBark	r2	BSD1_vivaio-bicocca_TreeBark-17_r2	vivaio-bicocca	1	0	0	swab	1	0	0	Albero	outdoor	vegetation_and_mushrooms	vegetation	TreeBark	NA	1687440006111.-15_20_12.jpg	https://drive.google.com/uc?id=17EFUeKBHJSqSx7POH89Eo_1Up-9NAf1M	45.508988 9.210559 174.1999969482422 28.100000381469727	45.509	9.21056	174.2	28.1	2023-06-22 15:20:00	2023-06-22 15:20:00	236
BSD1	171C	C	171	BSD1_vivaio-bicocca_TreeBark	r3	BSD1_vivaio-bicocca_TreeBark-17_r3	vivaio-bicocca	1	0	0	swab	1	0	0	Albero	outdoor	vegetation_and_mushrooms	vegetation	TreeBark	NA	1687440033823.-15_20_39.jpg	https://drive.google.com/uc?id=1ECUfFpDe9hXwEYYZsuM9C9s8u_NLn-8R	45.507966 9.209058 173.5 87.5999984741211	45.508	9.20906	173.5	87.6	2023-06-22 15:21:00	2023-06-22 15:21:00	237
BSD1	175A	A	175	BSD1_vivaio-bicocca_TreeBark	r1	BSD1_vivaio-bicocca_TreeBark-21_r1	vivaio-bicocca	1	0	0	swab	1	0	0	Tronco di un albero	outdoor	vegetation_and_mushrooms	vegetation	TreeBark	NA	1687440106879.-15_21_54.jpg	https://drive.google.com/uc?id=1cRf5NgSLwTnO0T2y-FTLMai52s6k95_R	45.508344 9.210336 174.09999084472656 21.584999084472656	45.5083	9.21034	174.1	21.585	2023-06-22 15:21:00	2023-06-22 15:21:00	247
BSD1	175B	B	175	BSD1_vivaio-bicocca_TreeBark	r2	BSD1_vivaio-bicocca_TreeBark-21_r2	vivaio-bicocca	1	0	0	swab	1	0	0	Tronco di un albero	outdoor	vegetation_and_mushrooms	vegetation	TreeBark	NA	1687439997510.-15_20_6.jpg	https://drive.google.com/uc?id=1oaOUaVmw3d8vgjAOkWUmj8WhAx83PWjp	45.508341 9.210345 174.09999084472656 19.152000427246094	45.5083	9.21035	174.1	19.152	2023-06-22 15:20:00	2023-06-22 15:20:00	248
BSD1	175C	C	175	BSD1_vivaio-bicocca_TreeBark	r3	BSD1_vivaio-bicocca_TreeBark-21_r3	vivaio-bicocca	1	0	0	swab	1	0	0	Tronco di un albero	outdoor	vegetation_and_mushrooms	vegetation	TreeBark	NA	1687439938833.-15_19_11.jpg	https://drive.google.com/uc?id=1MliU-nMncnQvAWElLWgiJCIoANzHKC6Y	45.508344 9.210357 174.09999084472656 42.5	45.5083	9.21036	174.1	42.5	2023-06-22 15:19:00	2023-06-22 15:19:00	249
BSD1	165A	A	165	BSD1_vivaio-bicocca_TreeBark	r1	BSD1_vivaio-bicocca_TreeBark-28_r1	vivaio-bicocca	1	0	0	swab	1	0	0	Albero	outdoor	vegetation_and_mushrooms	vegetation	TreeBark	NA	1687440169356985692624754355072-15_22_56.jpg	https://drive.google.com/uc?id=1aBmP6-TV9kAtIPAIJnHWjwK8a1FR85pc	45.508082 9.210002 180.57916259765625 9.98900032043457	45.5081	9.21	180.579	9.989	2023-06-22 15:23:00	2023-06-22 15:23:00	214
BSD1	165B	B	165	BSD1_vivaio-bicocca_TreeBark	r2	BSD1_vivaio-bicocca_TreeBark-28_r2	vivaio-bicocca	0	1	0	swab	1	0	0	Albero	outdoor	vegetation_and_mushrooms	vegetation	TreeBark	NA	16874402128312612204146655263863-15_23_40.jpg	https://drive.google.com/uc?id=1qFxnGPGtS0jxJK19MDAhVZScQLPGLeYZ	45.508085 9.209999 174.09999084472656 7.0960001945495605	45.5081	9.21	174.1	7.096	2023-06-22 15:23:00	2023-06-22 15:23:00	215
BSD1	165C	C	165	BSD1_vivaio-bicocca_TreeBark	r3	BSD1_vivaio-bicocca_TreeBark-28_r3	vivaio-bicocca	1	0	0	swab	1	0	0	Albero	outdoor	vegetation_and_mushrooms	vegetation	TreeBark	NA	16874402601405985155319842287659-15_24_27.jpg	https://drive.google.com/uc?id=1TUeYVCb1RPl03uFqA1GroGQMx7q6V4Df	45.508068 9.210016 174.09999084472656 8.38700008392334	45.5081	9.21002	174.1	8.387	2023-06-22 15:24:00	2023-06-22 15:24:00	216
BSD1	174A	A	174	BSD1_vivaio-bicocca_TreeBark	r1	BSD1_vivaio-bicocca_TreeBark-29_r1	vivaio-bicocca	1	0	0	swab	1	0	0	Corteccia	outdoor	vegetation_and_mushrooms	vegetation	TreeBark	NA	16874413383272389665792834988585-15_42_31.jpg	https://drive.google.com/uc?id=1bCUlF3m2gbe1S44PNyZXD9ObiSh6_9r9	45.508338 9.210373 173.6999969482422 72.9000015258789	45.5083	9.21037	173.7	72.9	2023-06-22 15:42:00	2023-06-22 15:42:00	244
BSD1	174B	B	174	BSD1_vivaio-bicocca_TreeBark	r2	BSD1_vivaio-bicocca_TreeBark-29_r2	vivaio-bicocca	1	0	0	swab	1	0	0	Corteccia	outdoor	vegetation_and_mushrooms	vegetation	TreeBark	NA	168744138671289327202712968681-15_43_15.jpg	https://drive.google.com/uc?id=1kXdt4_WG-loRH-TW9k3v91i9fE_hfovK	45.508149 9.210193 173.59999084472656 31.31999969482422	45.5081	9.21019	173.6	31.32	2023-06-22 15:43:00	2023-06-22 15:43:00	245
BSD1	174C	C	174	BSD1_vivaio-bicocca_TreeBark	r3	BSD1_vivaio-bicocca_TreeBark-29_r3	vivaio-bicocca	1	0	0	swab	1	0	0	Corteccia	outdoor	vegetation_and_mushrooms	vegetation	TreeBark	NA	16874414318416934961919042394389-15_44_0.jpg	https://drive.google.com/uc?id=1qvc7rbf9eFj1XHVRL3cwARrzK89KMqLa	45.508383 9.210112 174.09999084472656 87.5999984741211	45.5084	9.21011	174.1	87.6	2023-06-22 15:44:00	2023-06-22 15:44:00	246
BSD1	178A	A	178	BSD1_vivaio-bicocca_TreeBark	r1	BSD1_vivaio-bicocca_TreeBark-30_r1	vivaio-bicocca	1	0	0	swab	1	0	0	Corteccia albero	outdoor	vegetation_and_mushrooms	vegetation	TreeBark	NA	2023-06-2215.07.241517647641284489867-15_7_35.jpg	https://drive.google.com/uc?id=1Ub4AYM4Irbwq-lIGcdX4yvkjRZKQmCzo	45.508077 9.209865 170.271589152515 45.3785591125488	45.5081	9.20987	170.272	45.3786	2023-06-22 02:07:00	2023-06-22 02:07:00	256
BSD1	178B	B	178	BSD1_vivaio-bicocca_TreeBark	r2	BSD1_vivaio-bicocca_TreeBark-30_r2	vivaio-bicocca	1	0	0	swab	1	0	0	Corteccia albero	outdoor	vegetation_and_mushrooms	vegetation	TreeBark	NA	2023-06-2215.08.405586541907005555857-15_8_52.jpg	https://drive.google.com/uc?id=181CBV82kp2DMIMBlc1mFatwt2nPAAFY1	45.508142 9.209957 185.427646026015 19	45.5081	9.20996	185.428	19	2023-06-22 15:09:00	2023-06-22 15:09:00	257
BSD1	178C	C	178	BSD1_vivaio-bicocca_TreeBark	r3	BSD1_vivaio-bicocca_TreeBark-30_r3	vivaio-bicocca	1	0	0	swab	1	0	0	Corteccia albero	outdoor	vegetation_and_mushrooms	vegetation	TreeBark	NA	2023-06-2215.09.324002711022224276997-15_9_40.jpg	https://drive.google.com/uc?id=1eNJy4ydoC_uW26PLmCC8D2K7SbfrHOp1	45.508153 9.210015 169.206058720127 19	45.5082	9.21002	169.206	19	2023-06-22 15:09:00	2023-06-22 15:09:00	258
BSD1	177A	A	177	BSD1_vivaio-bicocca_TreeBark	r1	BSD1_vivaio-bicocca_TreeBark-5_r1	vivaio-bicocca	1	0	0	swab	1	0	0	Tronco di albero (nespolo)	outdoor	vegetation_and_mushrooms	vegetation	TreeBark	loquat	20230622_152722-15_28_22.jpg	https://drive.google.com/uc?id=1IDVl-uoBsyohELw1IoeuY7idSIMZELb3	45.508721 9.210442 174.09999084472656 72.9000015258789	45.5087	9.21044	174.1	72.9	2023-06-22 15:28:00	2023-06-22 15:28:00	253
BSD1	177B	B	177	BSD1_vivaio-bicocca_TreeBark	r2	BSD1_vivaio-bicocca_TreeBark-5_r2	vivaio-bicocca	1	0	0	swab	1	0	0	Tronco di albero (nespolo)	outdoor	vegetation_and_mushrooms	vegetation	TreeBark	loquat	20230622_152916-15_29_50.jpg	https://drive.google.com/uc?id=1DMKUcPYl-481w1i7ymvD0yQKC2BeDLBU	45.508988 9.210408 174.1999969482422 72.9000015258789	45.509	9.21041	174.2	72.9	2023-06-22 15:30:00	2023-06-22 15:30:00	254
BSD1	177C	C	177	BSD1_vivaio-bicocca_TreeBark	r3	BSD1_vivaio-bicocca_TreeBark-5_r3	vivaio-bicocca	1	0	0	swab	1	0	0	Tronco di albero (nespolo)	outdoor	vegetation_and_mushrooms	vegetation	TreeBark	loquat	20230622_153024-15_30_51.jpg	https://drive.google.com/uc?id=1mXewWatlkpZ2doZ5t6l0xzikKfSw-UB0	45.509129 9.210214 174.1999969482422 86.17900085449219	45.5091	9.21021	174.2	86.179	2023-06-22 15:30:00	2023-06-22 15:30:00	255
BSD1	180A	A	180	BSD1_vivaio-bicocca_TreeBark	r1	BSD1_vivaio-bicocca_TreeBark-9_r1	vivaio-bicocca	1	0	0	swab	1	0	0	Tronco	outdoor	vegetation_and_mushrooms	vegetation	TreeBark	NA	16874402417433542098936032681338-15_24_6.jpg	https://drive.google.com/uc?id=1jXLPfzkbeVdR_a6IRhZoNBOicVkxU9zX	45.508282 9.209983 173.6999969482422 9.64799976348877	45.5083	9.20998	173.7	9.648	2023-06-22 15:24:00	2023-06-22 15:24:00	265
BSD1	180B	B	180	BSD1_vivaio-bicocca_TreeBark	r2	BSD1_vivaio-bicocca_TreeBark-9_r2	vivaio-bicocca	1	0	0	swab	1	0	0	Tronco	outdoor	vegetation_and_mushrooms	vegetation	TreeBark	NA	image-15_26_56.jpg	https://drive.google.com/uc?id=1t2Sm7N1lnQ4eNvnGA7veLwgOVaD1pPjo	45.508206 9.210087 131.93204498291016 35	45.5082	9.21009	131.932	35	2023-06-22 15:27:00	2023-06-22 15:27:00	266
BSD1	180C	C	180	BSD1_vivaio-bicocca_TreeBark	r3	BSD1_vivaio-bicocca_TreeBark-9_r3	vivaio-bicocca	1	0	0	swab	1	0	0	Tronco	outdoor	vegetation_and_mushrooms	vegetation	TreeBark	NA	image-15_27_42.jpg	https://drive.google.com/uc?id=1vUrPOyk4yd9z0sz8Fx1GXAkVRIqP7H-K	45.508216 9.210039 132.88767623901367 35	45.5082	9.21004	132.888	35	2023-06-22 15:27:00	2023-06-22 15:27:00	267
BSD1	169A	A	169	BSD1_vivaio-bicocca_TreeLeaves	r1	BSD1_vivaio-bicocca_TreeLeaves-1_r1	vivaio-bicocca	1	0	0	swab	1	0	0	Foglia	outdoor	vegetation_and_mushrooms	vegetation	TreeLeaves	NA	2023-06-2215.43.517878362675640362380-15_43_58.jpg	https://drive.google.com/uc?id=14sj5xpY_ZKm5y0dyfbbOCRPinhgKILbM	45.508385 9.209856 179.214054064825 29.9597244262695	45.5084	9.20986	179.214	29.9597	2023-06-22 15:44:00	2023-06-22 15:44:00	226
BSD1	169B	B	169	BSD1_vivaio-bicocca_TreeLeaves	r2	BSD1_vivaio-bicocca_TreeLeaves-1_r2	vivaio-bicocca	1	0	0	swab	1	0	0	Foglie	outdoor	vegetation_and_mushrooms	vegetation	TreeLeaves	NA	2023-06-2215.44.348117295641164826549-15_44_39.jpg	https://drive.google.com/uc?id=1XnCNosATEqS6wYn5-ns4VTNcebvi4R9t	45.508925 9.210292 174.199996948242 77.9380035400391	45.5089	9.21029	174.2	77.938	2023-06-22 15:44:00	2023-06-22 15:44:00	227
BSD1	169C	C	169	BSD1_vivaio-bicocca_TreeLeaves	r3	BSD1_vivaio-bicocca_TreeLeaves-1_r3	vivaio-bicocca	1	0	0	swab	1	0	0	Foglie	outdoor	vegetation_and_mushrooms	vegetation	TreeLeaves	NA	2023-06-2215.45.14840541306017507854-15_45_19.jpg	https://drive.google.com/uc?id=1u86YF57nJUuxQxHKl47JyHmsIL74gfb_	45.508993 9.210405 174.199996948242 64.0999984741211	45.509	9.2104	174.2	64.1	2023-06-22 15:45:00	2023-06-22 15:45:00	228
BSD1	161A	A	161	BSD1_vivaio-bicocca_TreeLeaves	r1	BSD1_vivaio-bicocca_TreeLeaves-13_r1	vivaio-bicocca	1	0	0	swab	1	0	0	Foglia	outdoor	vegetation_and_mushrooms	vegetation	TreeLeaves	NA	16874391123718076317882469758941-15_5_22.jpg	https://drive.google.com/uc?id=198My8MwJWPCTIP5yKzH7QtDc4MorqKs0	45.508246 9.210185 174.09999084472656 13.567999839782715	45.5082	9.21018	174.1	13.568	2023-06-22 15:05:00	2023-06-22 15:05:00	202
BSD1	161B	B	161	BSD1_vivaio-bicocca_TreeLeaves	r2	BSD1_vivaio-bicocca_TreeLeaves-13_r2	vivaio-bicocca	1	0	0	swab	1	0	0	Foglia	outdoor	vegetation_and_mushrooms	vegetation	TreeLeaves	NA	16874389748497977076589168969908-15_3_16.jpg	https://drive.google.com/uc?id=1r6APXCwKvP8BevmJzbN4F19LsbTL5M19	45.50832 9.210309 173.6999969482422 25.018999099731445	45.5083	9.21031	173.7	25.019	2023-06-22 15:03:00	2023-06-22 15:03:00	203
BSD1	161C	C	161	BSD1_vivaio-bicocca_TreeLeaves	r3	BSD1_vivaio-bicocca_TreeLeaves-13_r3	vivaio-bicocca	1	0	0	swab	1	0	0	Foglia	outdoor	vegetation_and_mushrooms	vegetation	TreeLeaves	NA	16874387855875720190868670812022-15_0_13.jpg	https://drive.google.com/uc?id=1g2yzLx6DXhiRzsbHUay0NYhWfsU3urwO	45.508 9.210176 174.09999084472656 27.29800033569336	45.508	9.21018	174.1	27.298	2023-06-22 15:00:00	2023-06-22 15:00:00	204
BSD1	160A	A	160	BSD1_vivaio-bicocca_TreeLeaves	r1	BSD1_vivaio-bicocca_TreeLeaves-17_r1	vivaio-bicocca	1	0	0	swab	1	0	0	Foglie albero	outdoor	vegetation_and_mushrooms	vegetation	TreeLeaves	NA	1687440471889.-15_28_1.jpg	https://drive.google.com/uc?id=1tF6LdzWBtGkrvvyHI7KMP8Hre9Fjmpd3	45.508199 9.210243 174.1999969482422 8.399999618530273	45.5082	9.21024	174.2	8.4	2023-06-22 15:28:00	2023-06-22 15:28:00	199
BSD1	160B	B	160	BSD1_vivaio-bicocca_TreeLeaves	r2	BSD1_vivaio-bicocca_TreeLeaves-17_r2	vivaio-bicocca	1	0	0	swab	1	0	0	Foglie albero	outdoor	vegetation_and_mushrooms	vegetation	TreeLeaves	NA	1687440505956.-15_28_36.jpg	https://drive.google.com/uc?id=14gnm77hr3Av20SJc1-LPbC4CNPOT1Snj	45.508828 9.210356 173.59999084472656 81.77100372314453	45.5088	9.21036	173.6	81.771	2023-06-22 15:28:00	2023-06-22 15:28:00	200
BSD1	160C	C	160	BSD1_vivaio-bicocca_TreeLeaves	r3	BSD1_vivaio-bicocca_TreeLeaves-17_r3	vivaio-bicocca	1	0	0	swab	1	0	0	Foglie albero	outdoor	vegetation_and_mushrooms	vegetation	TreeLeaves	NA	1687440535424.-15_29_7.jpg	https://drive.google.com/uc?id=13_G3cN8VNxVLzQ8WSVDtwZoT8W_RLETf	45.508422 9.210403 174.09999084472656 11.699999809265137	45.5084	9.2104	174.1	11.7	2023-06-22 15:29:00	2023-06-22 15:29:00	201
BSD1	163A	A	163	BSD1_vivaio-bicocca_TreeLeaves	r1	BSD1_vivaio-bicocca_TreeLeaves-25_r1	vivaio-bicocca	1	0	0	swab	1	0	0	Foglia	outdoor	vegetation_and_mushrooms	vegetation	TreeLeaves	NA	image-15_29_46.jpg	https://drive.google.com/uc?id=1dGrlm4re8RaOWzpFXFP5fp7wgTWJEWFb	45.508336 9.209901 133.27705001831055 37	45.5083	9.2099	133.277	37	2023-06-22 15:29:00	2023-06-22 15:29:00	208
BSD1	163B	B	163	BSD1_vivaio-bicocca_TreeLeaves	r2	BSD1_vivaio-bicocca_TreeLeaves-25_r2	vivaio-bicocca	1	0	0	swab	1	0	0	Foglia	outdoor	vegetation_and_mushrooms	vegetation	TreeLeaves	NA	image-15_29_13.jpg	https://drive.google.com/uc?id=1j_XNcBMvZ0Nc_iE823JxeM9k-Ly4JItl	45.508393 9.210149 132.25220489501953 35	45.5084	9.21015	132.252	35	2023-06-22 15:29:00	2023-06-22 15:29:00	209
BSD1	163C	C	163	BSD1_vivaio-bicocca_TreeLeaves	r3	BSD1_vivaio-bicocca_TreeLeaves-25_r3	vivaio-bicocca	1	0	0	swab	1	0	0	Foglia	outdoor	vegetation_and_mushrooms	vegetation	TreeLeaves	NA	image-15_28_21.jpg	https://drive.google.com/uc?id=1uSwi9A6nELbSFkFL0_Za4UJXigY1fVuT	45.508487 9.209945 132.24492645263672 37	45.5085	9.20994	132.245	37	2023-06-22 15:28:00	2023-06-22 15:28:00	210
BSD1	133A	A	133	BSD1_vivaio-bicocca_TreeLeaves	r1	BSD1_vivaio-bicocca_TreeLeaves-26_r1	vivaio-bicocca	1	0	0	swab	1	0	0	Foglie	outdoor	vegetation_and_mushrooms	vegetation	TreeLeaves	NA	IMG_20230622_155904-15_59_53.jpg	https://drive.google.com/uc?id=1WlA16uDF-yEVKU1ym2Xt34mKo649nkZr	45.508286 9.210498 173.6999969482422 77.5999984741211	45.5083	9.2105	173.7	77.6	2023-06-22 15:59:00	2023-06-22 15:59:00	109
BSD1	133B	B	133	BSD1_vivaio-bicocca_TreeLeaves	r2	BSD1_vivaio-bicocca_TreeLeaves-26_r2	vivaio-bicocca	1	0	0	swab	1	0	0	Foglie	outdoor	vegetation_and_mushrooms	vegetation	TreeLeaves	NA	IMG_20230622_155904-16_0_21.jpg	https://drive.google.com/uc?id=1JfOBJoYxLfKdoPSwGhb93_P-VKddfhfo	45.507917 9.210312 173.6999969482422 21.06800079345703	45.5079	9.21031	173.7	21.068	2023-06-22 16:00:00	2023-06-22 16:00:00	110
BSD1	133C	C	133	BSD1_vivaio-bicocca_TreeLeaves	r3	BSD1_vivaio-bicocca_TreeLeaves-26_r3	vivaio-bicocca	1	0	0	swab	1	0	0	Foglie	outdoor	vegetation_and_mushrooms	vegetation	TreeLeaves	NA	IMG_20230622_155904-16_0_52.jpg	https://drive.google.com/uc?id=1aelovdRl02KWG40JzdgClImu86l1r5j4	45.507853 9.210109 189.29998779296875 44.79999923706055	45.5079	9.21011	189.3	44.8	2023-06-22 16:01:00	2023-06-22 16:01:00	111
BSD1	134A	A	134	BSD1_vivaio-bicocca_TreeLeaves	r1	BSD1_vivaio-bicocca_TreeLeaves-27_r1	vivaio-bicocca	1	0	0	swab	1	0	0	Foglia rossa secca	outdoor	vegetation_and_mushrooms	vegetation	TreeLeaves	NA	IMG_2596-15_57_41.jpeg	https://drive.google.com/uc?id=1zPJSdrOOi2bFyYY8Gwkjdd-A8fNHuPWi	45.508295 9.210071 141.10975270345807 4.598044096961026	45.5083	9.21007	141.11	4.59804	2023-06-22 15:57:00	2023-06-22 15:57:00	112
BSD1	134B	B	134	BSD1_vivaio-bicocca_TreeLeaves	r2	BSD1_vivaio-bicocca_TreeLeaves-27_r2	vivaio-bicocca	1	0	0	swab	1	0	0	Foglia rossa secca	outdoor	vegetation_and_mushrooms	vegetation	TreeLeaves	NA	IMG_2596-15_58_36.jpeg	https://drive.google.com/uc?id=1BK9j95zpVQz7_sWbAPhvsLrIYgFWSfbX	45.508056 9.209901 137.21582412719727 35	45.5081	9.2099	137.216	35	2023-06-22 15:58:00	2023-06-22 15:58:00	113
BSD1	134C	C	134	BSD1_vivaio-bicocca_TreeLeaves	r3	BSD1_vivaio-bicocca_TreeLeaves-27_r3	vivaio-bicocca	1	0	0	swab	1	0	0	Foglia rossa secca	outdoor	vegetation_and_mushrooms	vegetation	TreeLeaves	NA	IMG_2596-15_59_10.jpeg	https://drive.google.com/uc?id=1MeCW225RmUGJeMwTm8zFfn-aGqRicvJ-	45.508298 9.210075 140.69373707752675 4.598044095096458	45.5083	9.21007	140.694	4.59804	2023-06-22 15:59:00	2023-06-22 15:59:00	114
BSD1	157A	A	157	BSD1_vivaio-bicocca_TreeLeaves	r1	BSD1_vivaio-bicocca_TreeLeaves-5_r1	vivaio-bicocca	1	0	0	swab	1	0	0	Foglia Nespolo Giapponese	outdoor	vegetation_and_mushrooms	vegetation	TreeLeaves	loquat	image-15_36_51.jpg	https://drive.google.com/uc?id=1AeucfGEl1IqETQoABu5Jf30dQSc3mqTT	45.508839 9.208889 132.72497177124023 67.33333333333333	45.5088	9.20889	132.725	67.3333	2023-06-22 15:37:00	2023-06-22 15:37:00	187
BSD1	157B	B	157	BSD1_vivaio-bicocca_TreeLeaves	r2	BSD1_vivaio-bicocca_TreeLeaves-5_r2	vivaio-bicocca	1	0	0	swab	1	0	0	Foglia Nespolo Giapponese	outdoor	vegetation_and_mushrooms	vegetation	TreeLeaves	loquat	image-15_38_26.jpg	https://drive.google.com/uc?id=1iWEarhkNIkKF3wibgcARg6PAE74KtDJ1	45.508801 9.210012 136.32064819335938 91.55280407580072	45.5088	9.21001	136.321	91.5528	2023-06-22 15:38:00	2023-06-22 15:38:00	188
BSD1	157C	C	157	BSD1_vivaio-bicocca_TreeLeaves	r3	BSD1_vivaio-bicocca_TreeLeaves-5_r3	vivaio-bicocca	1	0	0	swab	1	0	0	Foglia Nespolo Giapponese	outdoor	vegetation_and_mushrooms	vegetation	TreeLeaves	loquat	image-15_40_42.jpg	https://drive.google.com/uc?id=1_bBtDP04Y-7UKGR4Z0NUABbguYxVdbcZ	45.508302 9.209893 132.86752700805664 37	45.5083	9.20989	132.868	37	2023-06-22 15:40:00	2023-06-22 15:40:00	189
BSD1	166A	A	166	BSD1_vivaio-bicocca_TreeLeaves	r1	BSD1_vivaio-bicocca_TreeLeaves-9_r1	vivaio-bicocca	1	0	0	swab	1	0	0	foglie di un albero	outdoor	vegetation_and_mushrooms	vegetation	TreeLeaves	NA	image-15_9_44.jpg	https://drive.google.com/uc?id=1s82ymM_unBJu3zI6CokNV_TD8il0TAFc	45.507943 9.209926 135.66936874389648 40	45.5079	9.20993	135.669	40	2023-06-22 15:10:00	2023-06-22 15:10:00	217
BSD1	166B	B	166	BSD1_vivaio-bicocca_TreeLeaves	r2	BSD1_vivaio-bicocca_TreeLeaves-9_r2	vivaio-bicocca	1	0	0	swab	1	0	0	Foglie di un albero	outdoor	vegetation_and_mushrooms	vegetation	TreeLeaves	NA	image-15_10_29.jpg	https://drive.google.com/uc?id=1jIuOY83W5dynGOSxVgaCjkK5HUp8luBD	45.507891 9.209896 136.78519821166992 37.21787519595793	45.5079	9.2099	136.785	37.2179	2023-06-22 15:10:00	2023-06-22 15:10:00	218
BSD1	166C	C	166	BSD1_vivaio-bicocca_TreeLeaves	r3	BSD1_vivaio-bicocca_TreeLeaves-9_r3	vivaio-bicocca	1	0	0	swab	1	0	0	Foglie	outdoor	vegetation_and_mushrooms	vegetation	TreeLeaves	NA	image-15_11_9.jpg	https://drive.google.com/uc?id=1A0316cA6WMRhiyXiu6Hc10nK10z-Tgs9	45.507856 9.209879 136.78653717041016 40	45.5079	9.20988	136.787	40	2023-06-22 15:11:00	2023-06-22 15:11:00	219
BSD1	172A	A	172	BSD1_vivaio-bicocca_TrunkStool	r1	BSD1_vivaio-bicocca_TrunkStool-1_r1	vivaio-bicocca	1	0	0	swab	1	0	0	Sgabello di tronco	outdoor	seat	Bench	TrunkStool	NA	16874403212473451368845778344400-15_25_25.jpg	https://drive.google.com/uc?id=1S12wc18g4abpleuYoUm3m0t6LsEem00h	45.508789 9.209812 173.59999084472656 14.859000205993652	45.5088	9.20981	173.6	14.859	2023-06-22 15:25:00	2023-06-22 15:25:00	238
BSD1	172B	B	172	BSD1_vivaio-bicocca_TrunkStool	r2	BSD1_vivaio-bicocca_TrunkStool-1_r2	vivaio-bicocca	1	0	0	swab	1	0	0	Sgabello di tronco	outdoor	seat	Bench	TrunkStool	NA	16874403671391641290208412667515-15_26_11.jpg	https://drive.google.com/uc?id=1tjltUjWYvz20DXXjD0ZBJqPFJ-oLvnmR	45.508714 9.209756 174.1999969482422 8.347999572753906	45.5087	9.20976	174.2	8.348	2023-06-22 15:26:00	2023-06-22 15:26:00	239
BSD1	172C	C	172	BSD1_vivaio-bicocca_TrunkStool	r3	BSD1_vivaio-bicocca_TrunkStool-1_r3	vivaio-bicocca	1	0	0	swab	1	0	0	Sgabello di tronco	outdoor	seat	Bench	TrunkStool	NA	16874404176964163360049997954641-15_27_2.jpg	https://drive.google.com/uc?id=1Qs1MEdKStLSFBkcib4gpCQmpHLaP9wm-	45.508739 9.209725 174.1999969482422 6.388999938964844	45.5087	9.20973	174.2	6.389	2023-06-22 15:27:00	2023-06-22 15:27:00	240
BSD1	185A	A	185	BSD1_vivaio-bicocca_TrunkStool	r1	BSD1_vivaio-bicocca_TrunkStool-13_r1	vivaio-bicocca	1	0	0	swab	1	0	0	Tronco	outdoor	seat	Bench	TrunkStool	NA	1687439471375.-15_11_17.jpg	https://drive.google.com/uc?id=1MEB3KVLw_g9tF2TYZpz5kByfX2khBIA7	45.508309 9.210393 173.59999084472656 87.5999984741211	45.5083	9.21039	173.6	87.6	2023-06-22 15:11:00	2023-06-22 15:11:00	280
BSD1	185B	B	185	BSD1_vivaio-bicocca_TrunkStool	r2	BSD1_vivaio-bicocca_TrunkStool-13_r2	vivaio-bicocca	1	0	0	swab	1	0	0	Tronco	outdoor	seat	Bench	TrunkStool	NA	1687439504866.-15_11_49.jpg	https://drive.google.com/uc?id=16edpOopWnTH-kNxvLeSTVyhWeHrSOK4Q	45.508317 9.210357 173.59999084472656 73	45.5083	9.21036	173.6	73	2023-06-22 15:11:00	2023-06-22 15:11:00	281
BSD1	185C	C	185	BSD1_vivaio-bicocca_TrunkStool	r3	BSD1_vivaio-bicocca_TrunkStool-13_r3	vivaio-bicocca	1	0	0	swab	1	0	0	Tronco	outdoor	seat	Bench	TrunkStool	NA	1687439531108.-15_12_17.jpg	https://drive.google.com/uc?id=1u7JymDB6F3rFLkl1q2H_fek_0Z2jPcsy	45.508278 9.210435 173.59999084472656 60	45.5083	9.21044	173.6	60	2023-06-22 15:12:00	2023-06-22 15:12:00	282
BSD1	181A	A	181	BSD1_vivaio-bicocca_TrunkStool	r1	BSD1_vivaio-bicocca_TrunkStool-17_r1	vivaio-bicocca	1	0	0	swab	1	0	0	Tronco	outdoor	seat	Bench	TrunkStool	NA	image-15_14_52.jpg	https://drive.google.com/uc?id=1JJxHXg8dEMO0etNncAv1QSEzoVbXOEVl	45.50827 9.209876 136.75259399414062 75	45.5083	9.20988	136.753	75	2023-06-22 15:14:00	2023-06-22 15:14:00	268
BSD1	181B	B	181	BSD1_vivaio-bicocca_TrunkStool	r2	BSD1_vivaio-bicocca_TrunkStool-17_r2	vivaio-bicocca	1	0	0	swab	1	0	0	Tronco	outdoor	seat	Bench	TrunkStool	NA	image-15_13_40.jpg	https://drive.google.com/uc?id=1CF-pvfyHSnUKaHk8rxuUsrGCSyZOHRuA	45.508271 9.209886 136.65731811523438 75	45.5083	9.20989	136.657	75	2023-06-22 15:13:00	2023-06-22 15:13:00	269
BSD1	181C	C	181	BSD1_vivaio-bicocca_TrunkStool	r3	BSD1_vivaio-bicocca_TrunkStool-17_r3	vivaio-bicocca	1	0	0	swab	1	0	0	Tronco	outdoor	seat	Bench	TrunkStool	NA	image-15_15_24.jpg	https://drive.google.com/uc?id=1aXDBw9onWH2_GRdSH1iS5ep0rSldA05z	45.507772 9.209947 136.75260543823242 45.752	45.5078	9.20995	136.753	45.752	2023-06-22 15:15:00	2023-06-22 15:15:00	270
BSD1	122A	A	122	BSD1_vivaio-bicocca_TrunkStool	r1	BSD1_vivaio-bicocca_TrunkStool-21_r1	vivaio-bicocca	1	0	0	swab	1	0	0	Tronco	outdoor	seat	Bench	TrunkStool	NA	IMG_2595-15_51_1.jpeg	https://drive.google.com/uc?id=1Sp8pDAb6SmvhFrmZWvOVBWqE-jgOKd0R	45.508207 9.209942 132.6663932800293 35	45.5082	9.20994	132.666	35	2023-06-22 15:51:00	2023-06-22 15:51:00	73
BSD1	122B	B	122	BSD1_vivaio-bicocca_TrunkStool	r2	BSD1_vivaio-bicocca_TrunkStool-21_r2	vivaio-bicocca	1	0	0	swab	1	0	0	Tronco	outdoor	seat	Bench	TrunkStool	NA	IMG_2595-15_51_34.jpeg	https://drive.google.com/uc?id=1mwzrI3pUwd44UvL1gZVXe1P3ZSIsSQuZ	45.508275 9.209856 134.83706665039062 37	45.5083	9.20986	134.837	37	2023-06-22 15:51:00	2023-06-22 15:51:00	74
BSD1	122C	C	122	BSD1_vivaio-bicocca_TrunkStool	r3	BSD1_vivaio-bicocca_TrunkStool-21_r3	vivaio-bicocca	1	0	0	swab	1	0	0	Tronco	outdoor	seat	Bench	TrunkStool	NA	IMG_2595-15_52_3.jpeg	https://drive.google.com/uc?id=1iFv9bQilwr65DdaCJrTrZpmxQLsP4Tdr	45.508404 9.210004 134.86402516718954 6.540495522357149	45.5084	9.21	134.864	6.5405	2023-06-22 15:52:00	2023-06-22 15:52:00	75
BSD1	183A	A	183	BSD1_vivaio-bicocca_TrunkStool	r1	BSD1_vivaio-bicocca_TrunkStool-5_r1	vivaio-bicocca	1	0	0	swab	1	0	0	Sgabello di tronco	outdoor	seat	Bench	TrunkStool	NA	16874400278465580961225480027914-15_20_35.jpg	https://drive.google.com/uc?id=1AKxiK8Qb5IzKmNkKtL-KEMkxdYgfU5D5	45.508338 9.210362 174.09999084472656 68.4000015258789	45.5083	9.21036	174.1	68.4	2023-06-22 15:20:00	2023-06-22 15:20:00	274
BSD1	183B	B	183	BSD1_vivaio-bicocca_TrunkStool	r2	BSD1_vivaio-bicocca_TrunkStool-5_r2	vivaio-bicocca	1	0	0	swab	1	0	0	Sgabello di tronco	outdoor	seat	Bench	TrunkStool	NA	16874400852626459520372429270922-15_21_29.jpg	https://drive.google.com/uc?id=1XJ_gBkxWqyGEb3Wax-W1PwACmKrW2oPs	45.508041 9.210154 174.09999084472656 12.86400032043457	45.508	9.21015	174.1	12.864	2023-06-22 15:21:00	2023-06-22 15:21:00	275
BSD1	183C	C	183	BSD1_vivaio-bicocca_TrunkStool	r3	BSD1_vivaio-bicocca_TrunkStool-5_r3	vivaio-bicocca	1	0	0	swab	1	0	0	Sgabello di tronco	outdoor	seat	Bench	TrunkStool	NA	16874401234747479713883477450342-15_22_7.jpg	https://drive.google.com/uc?id=1SUCEKSe3XEjCIOBVeyAL0Z_ok-mvFA00	45.508338 9.210359 174.09999084472656 77.5999984741211	45.5083	9.21036	174.1	77.6	2023-06-22 15:22:00	2023-06-22 15:22:00	276
BSD1	182A	A	182	BSD1_vivaio-bicocca_TrunkStool	r1	BSD1_vivaio-bicocca_TrunkStool-9_r1	vivaio-bicocca	1	0	0	swab	1	0	0	Sgabello di tronco	outdoor	seat	Bench	TrunkStool	NA	16874396696163831368589559771560-15_14_42.jpg	https://drive.google.com/uc?id=1ePyj9yutBGtr9UtGrFLhAwiacv4DjKpc	45.507995 9.210015 173.59999084472656 13.26200008392334	45.508	9.21002	173.6	13.262	2023-06-22 15:13:00	2023-06-22 15:13:00	271
BSD1	182B	B	182	BSD1_vivaio-bicocca_TrunkStool	r2	BSD1_vivaio-bicocca_TrunkStool-9_r2	vivaio-bicocca	1	0	0	swab	1	0	0	Sgabello di tronco	outdoor	seat	Bench	TrunkStool	NA	16874398320402742479360946535443-15_17_19.jpg	https://drive.google.com/uc?id=1PwcMGJH2BbH_9vBgkZbOMg-1w3pd9iSt	45.508072 9.210096 174.09999084472656 8.746000289916992	45.5081	9.2101	174.1	8.746	2023-06-22 15:17:00	2023-06-22 15:17:00	272
BSD1	182C	C	182	BSD1_vivaio-bicocca_TrunkStool	r3	BSD1_vivaio-bicocca_TrunkStool-9_r3	vivaio-bicocca	1	0	0	swab	1	0	0	Sgabello di tronco	outdoor	seat	Bench	TrunkStool	NA	16874394895306438288374265887064-15_11_37.jpg	https://drive.google.com/uc?id=1aFilIoyPukA5hZqo6BHwP_VFqjzS0VcU	45.508038 9.210011 173.6999969482422 27.93199920654297	45.508	9.21001	173.7	27.932	2023-06-22 15:11:00	2023-06-22 15:11:00	273
BSD1	141A	A	141	BSD1_vivaio-bicocca_Vase	r1	BSD1_vivaio-bicocca_Vase-1_r1	vivaio-bicocca	1	0	0	swab	1	0	0	Soil	outdoor	ground-related	Vase	Vase	NA	image-15_49_4.jpg	https://drive.google.com/uc?id=1vuMScVz3AToYOTRulJc_APhy-bQPrY5f	45.508749 9.208914 132.13446807861328 48	45.5087	9.20891	132.134	48	2023-06-22 15:49:00	2023-06-22 15:49:00	136
BSD1	141B	B	141	BSD1_vivaio-bicocca_Vase	r2	BSD1_vivaio-bicocca_Vase-1_r2	vivaio-bicocca	1	0	0	swab	1	0	0	Plant box	outdoor	ground-related	Vase	Vase	NA	image-15_49_45.jpg	https://drive.google.com/uc?id=1YBr52eBic5Y2c0yGXvPCohUzK_lxxrP0	45.508421 9.209148 132.30040740966797 42	45.5084	9.20915	132.3	42	2023-06-22 15:49:00	2023-06-22 15:49:00	137
BSD1	141C	C	141	BSD1_vivaio-bicocca_Vase	r3	BSD1_vivaio-bicocca_Vase-1_r3	vivaio-bicocca	1	0	0	swab	1	0	0	Plantbox	outdoor	ground-related	Vase	Vase	NA	image-15_51_12.jpg	https://drive.google.com/uc?id=1r7lIAw0rd4SPQgjoBQ8tVTTm3xJG8NnS	45.508491 9.209268 133.00617218017578 42	45.5085	9.20927	133.006	42	2023-06-22 15:52:00	2023-06-22 15:52:00	138
BSD1	149A	A	149	BSD1_vivaio-bicocca_Vase	r1	BSD1_vivaio-bicocca_Vase-2_r1	vivaio-bicocca	1	0	0	swab	1	0	0	Vaso giardino dei semplici	outdoor	ground-related	Vase	Vase	NA	16874408731326372290730853150251-15_35_5.jpg	https://drive.google.com/uc?id=1J1w6c0-vpUfPklF0UOIXlCwQTmTQeeOr	45.508922 9.209813 174.1999969482422 20.01799964904785	45.5089	9.20981	174.2	20.018	2023-06-22 15:35:00	2023-06-22 15:35:00	160
BSD1	149B	B	149	BSD1_vivaio-bicocca_Vase	r2	BSD1_vivaio-bicocca_Vase-2_r2	vivaio-bicocca	1	0	0	swab	1	0	0	Vaso giardino dei semplici	outdoor	ground-related	Vase	Vase	NA	16874408140828794946854682275079-15_33_38.jpg	https://drive.google.com/uc?id=1yZmrRFGj2VaJaIQqnqVbFYWMcsu2ZGNf	45.50882 9.209797 174.1999969482422 38.88800048828125	45.5088	9.2098	174.2	38.888	2023-06-22 15:33:00	2023-06-22 15:33:00	161
BSD1	149C	C	149	BSD1_vivaio-bicocca_Vase	r3	BSD1_vivaio-bicocca_Vase-2_r3	vivaio-bicocca	1	0	0	swab	1	0	0	Vaso giardino dei semplici	outdoor	ground-related	Vase	Vase	NA	16874407468103470501643210170729-15_32_31.jpg	https://drive.google.com/uc?id=1YW7-NRuijgE20naK5k6UMIzz8OEajznW	45.508865 9.209861 174.1999969482422 20.750999450683594	45.5089	9.20986	174.2	20.751	2023-06-22 15:32:00	2023-06-22 15:32:00	162
BSD1	184A	A	184	BSD1_vivaio-bicocca_Vase	r1	BSD1_vivaio-bicocca_Vase-3_r1	vivaio-bicocca	1	0	0	swab	1	0	0	Vaso	outdoor	ground-related	Vase	Vase	NA	16874415995195297409136770240609-15_46_42.jpg	https://drive.google.com/uc?id=1Te60Xyj4jwfSzjUWrsTUWZ4CFNu4KePL	45.508668 9.210086 174.1999969482422 8.904999732971191	45.5087	9.21009	174.2	8.905	2023-06-22 15:47:00	2023-06-22 15:47:00	277
BSD1	184B	B	184	BSD1_vivaio-bicocca_Vase	r2	BSD1_vivaio-bicocca_Vase-3_r2	vivaio-bicocca	1	0	0	swab	1	0	0	Vaso	outdoor	ground-related	Vase	Vase	NA	16874415633833832103088595975747-15_46_6.jpg	https://drive.google.com/uc?id=1S_8V8cYeSh-mNmyRkCusr6bHJJbZ59pH	45.508668 9.210086 174.1999969482422 8.151000022888184	45.5087	9.21009	174.2	8.151	2023-06-22 15:46:00	2023-06-22 15:46:00	278
BSD1	184C	C	184	BSD1_vivaio-bicocca_Vase	r3	BSD1_vivaio-bicocca_Vase-3_r3	vivaio-bicocca	1	0	0	swab	1	0	0	Vaso	outdoor	ground-related	Vase	Vase	NA	16874415095135298988992809132095-15_45_14.jpg	https://drive.google.com/uc?id=1IB4AgNPQ-hKp6Ta3f-2gtQ3ICD228V8e	45.50902 9.210585 171.75163219749726 82.5	45.509	9.21059	171.752	82.5	2023-06-22 15:45:00	2023-06-22 15:45:00	279
BSD1	115A	A	115	BSD1_vivaio-bicocca_WaterHose	r1	BSD1_vivaio-bicocca_WaterHose-1_r1	vivaio-bicocca	1	0	0	swab	1	0	0	Canna dell'acqua	outdoor	water-related	water-related	WaterHose	NA	2023-06-2216.03.246923053780672475150-16_3_31.jpg	https://drive.google.com/uc?id=1Hyps8hBfDuO40rdzG_jtio5rBpquHS-j	45.507735 9.210359 150.62700239569 19	45.5077	9.21036	150.627	19	2023-06-22 16:03:00	2023-06-22 16:03:00	49
BSD1	115B	B	115	BSD1_vivaio-bicocca_WaterHose	r2	BSD1_vivaio-bicocca_WaterHose-1_r2	vivaio-bicocca	1	0	0	swab	1	0	0	Canna dell'acqua	outdoor	water-related	water-related	WaterHose	NA	2023-06-2216.04.157574411916587970967-16_4_20.jpg	https://drive.google.com/uc?id=1q5JHz8SSbeLpjJlVhQXwQAimlYq6Lh5q	45.508345 9.210357 174.099990844727 39.5999984741211	45.5083	9.21036	174.1	39.6	2023-06-22 16:04:00	2023-06-22 16:04:00	50
BSD1	115C	C	115	BSD1_vivaio-bicocca_WaterHose	r3	BSD1_vivaio-bicocca_WaterHose-1_r3	vivaio-bicocca	1	0	0	swab	1	0	0	Canna dell'acqua	outdoor	water-related	water-related	WaterHose	NA	2023-06-2216.04.553738663046445219904-16_5_0.jpg	https://drive.google.com/uc?id=1AKU3av-jWl4Sm8Bk5jPfLSLc074clEJf	45.50838 9.210257 149.871896238998 18.3229751586914	45.5084	9.21026	149.872	18.323	2023-06-22 16:04:00	2023-06-22 16:04:00	51
BSD1	151A	A	151	BSD1_vivaio-bicocca_WaterHose	r4	BSD1_vivaio-bicocca_WaterHose-1_r4	vivaio-bicocca	1	0	0	swab	1	0	0	Canna dell'acqua	outdoor	water-related	water-related	WaterHose	NA	16874409106334684099480934648177-15_35_16.jpg	https://drive.google.com/uc?id=1RwC61eCOrQllRh6H0gU0RdDF-Xg0Rcog	45.508365 9.21037 174.09999084472656 42.5	45.5084	9.21037	174.1	42.5	2023-06-22 15:35:00	2023-06-22 15:35:00	169
BSD1	151B	B	151	BSD1_vivaio-bicocca_WaterHose	r5	BSD1_vivaio-bicocca_WaterHose-1_r5	vivaio-bicocca	1	0	0	swab	1	0	0	Canna dell'acqua	outdoor	water-related	water-related	WaterHose	NA	16874410291681593905466482184387-15_37_18.jpg	https://drive.google.com/uc?id=1pYTV-MGWxHziaoOivt9cS4g7Tx8l7eze	45.508078 9.209997 173.5 7.552000045776367	45.5081	9.21	173.5	7.552	2023-06-22 15:37:00	2023-06-22 15:37:00	170
BSD1	151C	C	151	BSD1_vivaio-bicocca_WaterHose	r6	BSD1_vivaio-bicocca_WaterHose-1_r6	vivaio-bicocca	1	0	0	swab	1	0	0	Canna dell'acqua	outdoor	water-related	water-related	WaterHose	NA	16874410718586282482834579490601-15_38_1.jpg	https://drive.google.com/uc?id=1rR6FXM8ZryAzxZLqYqnScncAl_BrHdBH	45.508093 9.21011 174.09999084472656 18.503000259399414	45.5081	9.21011	174.1	18.503	2023-06-22 15:38:00	2023-06-22 15:38:00	171
BSD1	154A	A	154	BSD1_vivaio-bicocca_WaterHose	r7	BSD1_vivaio-bicocca_WaterHose-1_r7	vivaio-bicocca	1	0	0	swab	1	0	0	Canna irrigazione	outdoor	water-related	water-related	WaterHose	NA	image-16_1_14.jpg	https://drive.google.com/uc?id=1w1B-Q6pGgjQZD2WVR9YggcZNzhzOzygx	45.50829 9.210114 131.69010162353516 35	45.5083	9.21011	131.69	35	2023-06-22 16:01:00	2023-06-22 16:01:00	178
BSD1	154B	B	154	BSD1_vivaio-bicocca_WaterHose	r8	BSD1_vivaio-bicocca_WaterHose-1_r8	vivaio-bicocca	1	0	0	swab	1	0	0	Canna Gomma	outdoor	water-related	water-related	WaterHose	NA	image-16_2_22.jpg	https://drive.google.com/uc?id=1EkvaukbgHW7zFbS_dGW1nj0ol5s3ObAw	45.508241 9.2102 132.95502471923828 35	45.5082	9.2102	132.955	35	2023-06-22 16:02:00	2023-06-22 16:02:00	179
BSD1	154C	C	154	BSD1_vivaio-bicocca_WaterHose	r9	BSD1_vivaio-bicocca_WaterHose-1_r9	vivaio-bicocca	1	0	0	swab	1	0	0	Canna 😜	outdoor	water-related	water-related	WaterHose	NA	image-16_3_44.jpg	https://drive.google.com/uc?id=12lr2oKjbU-kc0GwEETFbtRcGPOoNH2mU	45.508324 9.210283 131.75064849853516 21	45.5083	9.21028	131.751	21	2023-06-22 16:03:00	2023-06-22 16:03:00	180
BSD1	124A	A	124	BSD1_vivaio-bicocca_Wood	r1	BSD1_vivaio-bicocca_Wood-1_r1	vivaio-bicocca	1	0	0	swab	1	0	0	Tronchi tagliati	outdoor	vegetation_and_mushrooms	vegetation	Wood	NA	16874417988466945342270110094991-15_50_7.jpg	https://drive.google.com/uc?id=1JZiGzdAusnUEcr_h7vy4tCX1KhZkOFR1	45.508018 9.209014 173.29998779296875 41.262001037597656	45.508	9.20901	173.3	41.262	2023-06-22 15:50:00	2023-06-22 15:50:00	79
BSD1	124B	B	124	BSD1_vivaio-bicocca_Wood	r2	BSD1_vivaio-bicocca_Wood-1_r2	vivaio-bicocca	1	0	0	swab	1	0	0	Tronchi tagliati	outdoor	vegetation_and_mushrooms	vegetation	Wood	NA	16874418451597240442181805837433-15_50_51.jpg	https://drive.google.com/uc?id=134QtOy2kGqEgXo3raKHT4zFi7BpYPHCF	45.508102 9.208971 173.5 65.84300231933594	45.5081	9.20897	173.5	65.843	2023-06-22 15:51:00	2023-06-22 15:51:00	80
BSD1	124C	C	124	BSD1_vivaio-bicocca_Wood	r3	BSD1_vivaio-bicocca_Wood-1_r3	vivaio-bicocca	1	0	0	swab	1	0	0	Tronchi tagliati	outdoor	vegetation_and_mushrooms	vegetation	Wood	NA	16874418936329105433392536805816-15_51_46.jpg	https://drive.google.com/uc?id=1RFJciBG3AontcMjyfP9PTEXjQbC1vpE7	45.508459 9.208477 173.5 54.24800109863281	45.5085	9.20848	173.5	54.248	2023-06-22 15:52:00	2023-06-22 15:52:00	81
BSD1	145A	A	145	BSD1_vivaio-bicocca_Wood	r1	BSD1_vivaio-bicocca_Wood-2_r1	vivaio-bicocca	1	0	0	swab	1	0	0	Tronco reciso	outdoor	vegetation_and_mushrooms	vegetation	Wood	NA	2023-06-2215.57.158865440441727661175-15_57_28.jpg	https://drive.google.com/uc?id=1ZqA3u6tUXHEogSUACqlT1SlD6TMX5_AI	45.508476 9.209775 189.515159863979 11.2664556503296	45.5085	9.20978	189.515	11.2665	2023-06-22 15:57:00	2023-06-22 15:57:00	148
BSD1	145B	B	145	BSD1_vivaio-bicocca_Wood	r2	BSD1_vivaio-bicocca_Wood-2_r2	vivaio-bicocca	1	0	0	swab	1	0	0	Tronco reciso	outdoor	vegetation_and_mushrooms	vegetation	Wood	NA	2023-06-2215.58.033663348031565941812-15_58_9.jpg	https://drive.google.com/uc?id=1V5QYqUgdduQDoxnGXoejwEi9wDGT5SRn	45.507658 9.210463 183.480265317485 19	45.5077	9.21046	183.48	19	2023-06-22 15:57:00	2023-06-22 15:57:00	149
BSD1	145C	C	145	BSD1_vivaio-bicocca_Wood	r3	BSD1_vivaio-bicocca_Wood-2_r3	vivaio-bicocca	1	0	0	swab	1	0	0	Tronco reciso	outdoor	vegetation_and_mushrooms	vegetation	Wood	NA	2023-06-2215.58.39271141600482337736-15_58_46.jpg	https://drive.google.com/uc?id=1Q0pbCT0OSniTs8X6Mtp8vxx7CiowH_xc	45.507642 9.21043 177.253119464964 19	45.5076	9.21043	177.253	19	2023-06-22 15:58:00	2023-06-22 15:58:00	150
BSD1	130A	A	130	BSD1_vivaio-bicocca_WoodenBench	r1	BSD1_vivaio-bicocca_WoodenBench-1_r1	vivaio-bicocca	1	0	0	swab	1	0	0	Panca di legno	outdoor	seat	Bench	WoodenBench	NA	1687442177524.-15_56_25.jpg	https://drive.google.com/uc?id=14A_mGyd3G4utFIig1W-DxQj9ITDm9FB8	45.508344 9.210317 174.09999084472656 32.0989990234375	45.5083	9.21032	174.1	32.099	2023-06-22 15:56:00	2023-06-22 15:56:00	100
BSD1	130B	B	130	BSD1_vivaio-bicocca_WoodenBench	r2	BSD1_vivaio-bicocca_WoodenBench-1_r2	vivaio-bicocca	1	0	0	swab	1	0	0	Panca di legno	outdoor	seat	Bench	WoodenBench	NA	1687442033358.-15_54_1.jpg	https://drive.google.com/uc?id=12Tc0o1Wz8ai6_6pVweyKN3ePXj1twDgV	45.508342 9.21036 174.09999084472656 44.0989990234375	45.5083	9.21036	174.1	44.099	2023-06-22 15:54:00	2023-06-22 15:54:00	101
BSD1	130C	C	130	BSD1_vivaio-bicocca_WoodenBench	r3	BSD1_vivaio-bicocca_WoodenBench-1_r3	vivaio-bicocca	1	0	0	swab	1	0	0	Panca di legno	outdoor	seat	Bench	WoodenBench	NA	1687441863472.-15_51_16.jpg	https://drive.google.com/uc?id=1GI1VGVYXqzS9NqQnF836U70WixOl9dNj	45.508321 9.210339 174 24.55900001525879	45.5083	9.21034	174	24.559	2023-06-22 15:51:00	2023-06-22 15:51:00	102
BSD1	132A	A	132	BSD1_vivaio-bicocca_WoodenBench	r1	BSD1_vivaio-bicocca_WoodenBench-2_r1	vivaio-bicocca	1	0	0	swab	1	0	0	Panchina schienale	outdoor	seat	Bench	WoodenBench	NA	IMG_2598-16_2_38.jpeg	https://drive.google.com/uc?id=17trnxQ5xgylwWTlTGJEKjLvvTa3lQPET	45.508103 9.210111 132.43057491164654 4.745626305917746	45.5081	9.21011	132.431	4.74563	2023-06-22 16:02:00	2023-06-22 16:02:00	106
BSD1	132B	B	132	BSD1_vivaio-bicocca_WoodenBench	r2	BSD1_vivaio-bicocca_WoodenBench-2_r2	vivaio-bicocca	1	0	0	swab	1	0	0	Panchina schienale	outdoor	seat	Bench	WoodenBench	NA	IMG_2600-16_3_10.jpeg	https://drive.google.com/uc?id=1iVOfmdy9q2nQIAUrz-BX21Zm30ahM1s3	45.508099 9.210096 133.24433517456055 3.5355339059327373	45.5081	9.2101	133.244	3.53553	2023-06-22 16:03:00	2023-06-22 16:03:00	107
BSD1	132C	C	132	BSD1_vivaio-bicocca_WoodenBench	r3	BSD1_vivaio-bicocca_WoodenBench-2_r3	vivaio-bicocca	1	0	0	swab	1	0	0	Panchina schienale	outdoor	seat	Bench	WoodenBench	NA	IMG_2600-16_3_45.jpeg	https://drive.google.com/uc?id=1LObyyhLLCaBHzOa3S_Dy4kzLTCBggsCR	45.5081 9.210096 133.17768483236432 4.598043992248689	45.5081	9.2101	133.178	4.59804	2023-06-22 16:03:00	2023-06-22 16:03:00	108
BSD1	162A	A	162	BSD1_vivaio-bicocca_WoodenBench	r4	BSD1_vivaio-bicocca_WoodenBench-2_r4	vivaio-bicocca	1	0	0	swab	1	0	0	Panca	outdoor	seat	Bench	WoodenBench	NA	16874399175455389071386379719567-15_18_46.jpg	https://drive.google.com/uc?id=15PwXEGeyU0NgTSK2Djj16KbCXPs0gr8i	45.508116 9.210059 174.09999084472656 10.407999992370605	45.5081	9.21006	174.1	10.408	2023-06-22 15:19:00	2023-06-22 15:19:00	205
BSD1	162B	B	162	BSD1_vivaio-bicocca_WoodenBench	r5	BSD1_vivaio-bicocca_WoodenBench-2_r5	vivaio-bicocca	1	0	0	swab	1	0	0	Panca	outdoor	seat	Bench	WoodenBench	NA	1687440007415109978604472009293-15_20_15.jpg	https://drive.google.com/uc?id=12jxNReylzvpG4JZJiDPR3IVFDg_uUZbR	45.508327 9.210313 174.09999084472656 23.31800079345703	45.5083	9.21031	174.1	23.318	2023-06-22 15:20:00	2023-06-22 15:20:00	206
BSD1	162C	C	162	BSD1_vivaio-bicocca_WoodenBench	r6	BSD1_vivaio-bicocca_WoodenBench-2_r6	vivaio-bicocca	1	0	0	swab	1	0	0	Panca	outdoor	seat	Bench	WoodenBench	NA	16874400634887493022960545798265-15_21_12.jpg	https://drive.google.com/uc?id=1lKJITyMKH5QT6BzA-2IoW8uoYtzsWlab	45.508192 9.210137 174.09999084472656 69.74400329589844	45.5082	9.21014	174.1	69.744	2023-06-22 15:21:00	2023-06-22 15:21:00	207
BSD1	113A	A	113	BSD1_vivaio-bicocca_WoodenTable	r1	BSD1_vivaio-bicocca_WoodenTable-1_r1	vivaio-bicocca	1	0	0	swab	1	0	0	Tavolo di legno vicino all'apiario	outdoor	touch-ralated	Table	WoodenTable	NA	20230622_154506-15_45_53.jpg	https://drive.google.com/uc?id=12NrGXND_oEOu38-4oA7_sQ5ZM0UGB892	45.508267 9.210328 174.09999084472656 43.39099884033203	45.5083	9.21033	174.1	43.391	2023-06-22 15:45:00	2023-06-22 15:45:00	43
BSD1	113B	B	113	BSD1_vivaio-bicocca_WoodenTable	r2	BSD1_vivaio-bicocca_WoodenTable-1_r2	vivaio-bicocca	1	0	0	swab	1	0	0	Tavolo di legno vicino all'apiario	outdoor	touch-ralated	Table	WoodenTable	NA	20230622_154619-15_46_40.jpg	https://drive.google.com/uc?id=1FdouanlWocYQnPRZ6Jo4iL5rqve_YKg5	45.508306 9.210312 174.09999084472656 33.2859992980957	45.5083	9.21031	174.1	33.286	2023-06-22 15:46:00	2023-06-22 15:46:00	44
BSD1	113C	C	113	BSD1_vivaio-bicocca_WoodenTable	r3	BSD1_vivaio-bicocca_WoodenTable-1_r3	vivaio-bicocca	1	0	0	swab	1	0	0	Tavolo di legno vicino all'apiario	outdoor	touch-ralated	Table	WoodenTable	NA	20230622_154707-15_47_25.jpg	https://drive.google.com/uc?id=1C2WxJUzOX5w2F7cxIC9TpX6nRNjmRlTT	45.508345 9.210334 174.09999084472656 16.98200035095215	45.5083	9.21033	174.1	16.982	2023-06-22 15:47:00	2023-06-22 15:47:00	45
BSD2	129A	A	129	BSD2_piazza-ateneo_Ashtray	r1	BSD2_piazza-ateneo_Ashtray-2_r1	piazza-ateneo	0	0	1	swab	1	0	0	Cestino sigarette	outdoor	anthropic-element	Ashtray	Ashtray	NA	1000090985-16_41_59.jpg	https://drive.google.com/uc?id=1GfCanO_CthZNgT4ZQWqpLlXzu5U72nOS	45.518103 9.213646 179.39999389648438 33.316001892089844	45.5181	9.21365	179.4	33.316	2023-09-29 16:42:00	2023-09-29 16:42:00	699
BSD2	129B	B	129	BSD2_piazza-ateneo_Ashtray	r2	BSD2_piazza-ateneo_Ashtray-2_r2	piazza-ateneo	0	0	1	swab	1	0	0	Cestino sigarette	outdoor	anthropic-element	Ashtray	Ashtray	NA	1000090986-16_42_39.jpg	https://drive.google.com/uc?id=1NXuKEmU7mLd4LY2p3V_2ASpfacv6gbTl	45.517906 9.213697 179.39999389648438 42.369998931884766	45.5179	9.2137	179.4	42.37	2023-09-29 16:42:00	2023-09-29 16:42:00	700
BSD2	129C	C	129	BSD2_piazza-ateneo_Ashtray	r3	BSD2_piazza-ateneo_Ashtray-2_r3	piazza-ateneo	0	0	1	swab	1	0	0	Cestino sigarette	outdoor	anthropic-element	Ashtray	Ashtray	NA	1000090987-16_42_59.jpg	https://drive.google.com/uc?id=1Ar7r3mCxwXbzqaGVb5rcSi6kjUos4cRq	45.518103 9.213681 179.39999389648438 31.315000534057617	45.5181	9.21368	179.4	31.315	2023-09-29 16:43:00	2023-09-29 16:43:00	701
BSD2	24A	A	24	BSD2_piazza-ateneo_Ashtray	r4	BSD2_piazza-ateneo_Ashtray-2_r4	piazza-ateneo	0	0	1	swab	1	0	0	ButtaMozziconi	outdoor	anthropic-element	Ashtray	Ashtray	NA	image-16_52_29.jpg	https://drive.google.com/uc?id=11hOiaxIWDP5Q6hldu7vmeLii9GxhMtox	45.518053 9.214022 132.96023178100586 40	45.5181	9.21402	132.96	40	2023-09-29 16:52:00	2023-09-29 16:52:00	969
BSD2	48A	A	48	BSD2_piazza-ateneo_Ashtray	r1	BSD2_piazza-ateneo_Ashtray-3_r1	piazza-ateneo	0	0	1	swab	1	0	0	Cestino sigarette	outdoor	anthropic-element	Ashtray	Ashtray	NA	IMG_20230929_164950-16_50_26.jpg	https://drive.google.com/uc?id=1gm0IG1UwOm7o8v2f60JoMnyqyaMmYX3E	45.517772 9.213679 179.39999389648438 14.527000427246094	45.5178	9.21368	179.4	14.527	2023-09-29 16:50:00	2023-09-29 16:50:00	1038
BSD2	48B	B	48	BSD2_piazza-ateneo_Ashtray	r2	BSD2_piazza-ateneo_Ashtray-3_r2	piazza-ateneo	0	0	1	swab	1	0	0	Cestino fumatori	outdoor	anthropic-element	Ashtray	Ashtray	NA	IMG_20230929_164950-16_51_21.jpg	https://drive.google.com/uc?id=1CU1I6kEhQ0v4uJw_SzAU89fX1slCtj1m	45.517836 9.213675 179.39999389648438 17.468000411987305	45.5178	9.21368	179.4	17.468	2023-09-29 16:51:00	2023-09-29 16:51:00	1039
BSD2	48C	C	48	BSD2_piazza-ateneo_Ashtray	r3	BSD2_piazza-ateneo_Ashtray-3_r3	piazza-ateneo	0	0	1	swab	1	0	0	Cestino sigarette	outdoor	anthropic-element	Ashtray	Ashtray	NA	IMG_20230929_164950-16_51_55.jpg	https://drive.google.com/uc?id=1veAwZFaXnYcuWNeqbNG7FvERoFvvLKYa	45.517826 9.213607 179.29998779296875 38.286399841308594	45.5178	9.21361	179.3	38.2864	2023-09-29 16:52:00	2023-09-29 16:52:00	1040
BSD2	1B	B	1	BSD2_piazza-ateneo_Banister	r1	BSD2_piazza-ateneo_Banister-1_r1	piazza-ateneo	0	0	1	swab	1	0	0	Porta	indoor	indoor	indoor	Banister	NA	image-16_56_36.jpg	https://drive.google.com/uc?id=1Gor9h86r77LGhBQBAa7284O-gqkPVdDo	45.517631 9.213879 134.86342239379883 35	45.5176	9.21388	134.863	35	2023-09-29 16:56:00	2023-09-29 16:56:00	916
BSD2	8A	A	8	BSD2_piazza-ateneo_Banister	r1	BSD2_piazza-ateneo_Banister-2_r1	piazza-ateneo	0	0	1	swab	1	0	0	Corrimano delle scale	outdoor	touch-ralated	Banister	Banister	NA	20230929_165851-16_59_26.jpg	https://drive.google.com/uc?id=1G6XWkFQ8K33rRRJ6mANwB3TDz4vL35eY	45.517958 9.214289 195.79998779296875 10.5	45.518	9.21429	195.8	10.5	2023-09-29 16:59:00	2023-09-29 16:59:00	1176
BSD2	8B	B	8	BSD2_piazza-ateneo_Banister	r2	BSD2_piazza-ateneo_Banister-2_r2	piazza-ateneo	0	0	1	swab	1	0	0	Corrimano delle scale	outdoor	touch-ralated	Banister	Banister	NA	20230929_165851-17_0_13.jpg	https://drive.google.com/uc?id=1KAEgjUfC_zbLFapExO-uFT_wsbBaLc2k	45.518114 9.214428 184 17	45.5181	9.21443	184	17	2023-09-29 17:00:00	2023-09-29 17:00:00	1177
BSD2	8C	C	8	BSD2_piazza-ateneo_Banister	r3	BSD2_piazza-ateneo_Banister-2_r3	piazza-ateneo	0	0	1	swab	1	0	0	Corrimano scale	outdoor	touch-ralated	Banister	Banister	NA	20230929_165851-17_0_51.jpg	https://drive.google.com/uc?id=1vZQWeaV0bMM8q6boumDZMmA0t8krZLgr	45.518066 9.214376 184 8	45.5181	9.21438	184	8	2023-09-29 17:01:00	2023-09-29 17:01:00	1178
BSD2	117A	A	117	BSD2_piazza-ateneo_Bench	r1	BSD2_piazza-ateneo_Bench-3_r1	piazza-ateneo	0	0	1	swab	1	0	0	panchine sotto portici	outdoor	seat	Bench	Bench	NA	62AD4F60-812E-472F-806B-82B5E02D2646-16_41_35.jpeg	https://drive.google.com/uc?id=1puWk7U92Ww4PF0K7KpGelVuHw9YtaUWr	45.518015 9.214492 145.2396354675293 14.123398483070856	45.518	9.21449	145.24	14.1234	2023-09-29 16:41:00	2023-09-29 16:41:00	660
BSD2	117B	B	117	BSD2_piazza-ateneo_Bench	r2	BSD2_piazza-ateneo_Bench-3_r2	piazza-ateneo	0	0	1	swab	1	0	0	panchine sotto portici	outdoor	seat	Bench	Bench	NA	62AD4F60-812E-472F-806B-82B5E02D2646-16_41_35.jpeg	https://drive.google.com/uc?id=1aA9bvyZS4q3eAz6iGNw6rtbhWLFxJ8Yw	45.518015 9.214492 145.2396354675293 14.123398483070856	45.518	9.21449	145.24	14.1234	2023-09-29 16:41:00	2023-09-29 16:41:00	661
BSD2	117C	C	117	BSD2_piazza-ateneo_Bench	r3	BSD2_piazza-ateneo_Bench-3_r3	piazza-ateneo	0	0	1	swab	1	0	0	panchine sotto portici	outdoor	seat	Bench	Bench	NA	62AD4F60-812E-472F-806B-82B5E02D2646-16_41_35.jpeg	https://drive.google.com/uc?id=1ppDxfNjaM0mlLWAzTl71j-7YNsq7q8Mw	45.518015 9.214492 145.2396354675293 14.123398483070856	45.518	9.21449	145.24	14.1234	2023-09-29 16:41:00	2023-09-29 16:41:00	662
BSD2	128A	A	128	BSD2_piazza-ateneo_Bench	r1	BSD2_piazza-ateneo_Bench-4_r1	piazza-ateneo	0	0	1	swab	1	0	0	panchine allâ€™aperto	outdoor	seat	Bench	Bench	NA	BE9ED1B4-2529-48D1-A34A-FB67FE9C5A6A-16_46_5.jpeg	https://drive.google.com/uc?id=1qyDp8jkicjJipLg34cuZkwxPaNiufLx4	45.517912 9.213993 134.99248886108398 35	45.5179	9.21399	134.992	35	2023-09-29 16:46:00	2023-09-29 16:46:00	696
BSD2	128B	B	128	BSD2_piazza-ateneo_Bench	r2	BSD2_piazza-ateneo_Bench-4_r2	piazza-ateneo	0	0	1	swab	1	0	0	panchine allâ€™aperto	outdoor	seat	Bench	Bench	NA	BE9ED1B4-2529-48D1-A34A-FB67FE9C5A6A-16_46_5.jpeg	https://drive.google.com/uc?id=1_n5CTWF9kxWT3GmfBC2bOR7c4_DSXpMt	45.517912 9.213993 134.99248886108398 35	45.5179	9.21399	134.992	35	2023-09-29 16:46:00	2023-09-29 16:46:00	697
BSD2	128C	C	128	BSD2_piazza-ateneo_Bench	r3	BSD2_piazza-ateneo_Bench-4_r3	piazza-ateneo	0	0	1	swab	1	0	0	panchine allâ€™aperto	outdoor	seat	Bench	Bench	NA	BE9ED1B4-2529-48D1-A34A-FB67FE9C5A6A-16_46_5.jpeg	https://drive.google.com/uc?id=11H1eQS7Q538GM1cP3f5WCVtRfGjTUxk5	45.517912 9.213993 134.99248886108398 35	45.5179	9.21399	134.992	35	2023-09-29 16:46:00	2023-09-29 16:46:00	698
BSD2	35A	A	35	BSD2_piazza-ateneo_Bench	r1	BSD2_piazza-ateneo_Bench-5_r1	piazza-ateneo	0	0	1	swab	1	0	0	Panchina area non fumatori	outdoor	seat	Bench	Bench	NA	image-16_37_52.jpg	https://drive.google.com/uc?id=15-U8XckLZLYtD4YRw_mvUOBqezuEU7S8	45.517663 9.21414 132.60601425170898 57	45.5177	9.21414	132.606	57	2023-09-29 16:38:00	2023-09-29 16:38:00	996
BSD2	35B	B	35	BSD2_piazza-ateneo_Bench	r2	BSD2_piazza-ateneo_Bench-5_r2	piazza-ateneo	0	0	1	swab	1	0	0	Panchina	outdoor	seat	Bench	Bench	NA	image-16_38_28.jpg	https://drive.google.com/uc?id=19HhxXBJRVdKyIl-jA6jEVZVyN8Ez8uQg	45.517816 9.213663 142.9710235595703 36.667638614271986	45.5178	9.21366	142.971	36.6676	2023-09-29 16:38:00	2023-09-29 16:38:00	997
BSD2	35C	C	35	BSD2_piazza-ateneo_Bench	r3	BSD2_piazza-ateneo_Bench-5_r3	piazza-ateneo	0	0	1	swab	1	0	0	Panchina area non fumatori	outdoor	seat	Bench	Bench	NA	image-16_38_56.jpg	https://drive.google.com/uc?id=1TM5BBoyV3fXjwLrjwvHqf4WTS7X8E9MO	45.517669 9.214411 143.4814567565918 54.08392633155596	45.5177	9.21441	143.481	54.0839	2023-09-29 16:39:00	2023-09-29 16:39:00	998
BSD2	9A	A	9	BSD2_piazza-ateneo_Bench	r1	BSD2_piazza-ateneo_Bench-6_r1	piazza-ateneo	0	0	1	swab	1	0	0	Muretto sotto i portici piazza	outdoor	seat	Bench	Bench	NA	20230929_165010-16_50_47.jpg	https://drive.google.com/uc?id=1cG1coCfJQkYG83CCO-jdDdU2tm9wLD-r	45.518129 9.213842 179.39999389648438 11.5	45.5181	9.21384	179.4	11.5	2023-09-29 16:50:00	2023-09-29 16:50:00	1209
BSD2	9B	B	9	BSD2_piazza-ateneo_Bench	r2	BSD2_piazza-ateneo_Bench-6_r2	piazza-ateneo	0	0	1	swab	1	0	0	Muretto portici piazza	outdoor	seat	Bench	Bench	NA	20230929_165010-16_51_23.jpg	https://drive.google.com/uc?id=1vc8kY9sbxculghuhROS4dS16zP9mvMtR	45.518006 9.214195 179.39999389648438 9	45.518	9.2142	179.4	9	2023-09-29 16:51:00	2023-09-29 16:51:00	1210
BSD2	9C	C	9	BSD2_piazza-ateneo_Bench	r3	BSD2_piazza-ateneo_Bench-6_r3	piazza-ateneo	0	0	1	swab	1	0	0	Muretto portici piazza	outdoor	seat	Bench	Bench	NA	20230929_165010-16_52_2.jpg	https://drive.google.com/uc?id=1sdYdeZsD1lZ8LobOhqSaWS74tddKMnEI	45.517724 9.213673 179.29998779296875 42.5369987487793	45.5177	9.21367	179.3	42.537	2023-09-29 16:52:00	2023-09-29 16:52:00	1211
BSD2	71A	A	71	BSD2_piazza-ateneo_BenchNonSmokers	r1	BSD2_piazza-ateneo_BenchNonSmokers-4_r1	piazza-ateneo	0	0	1	swab	1	0	0	Pavimento	outdoor	seat	Bench	BenchNonSmokers	NA	2023-09-2916.40.361772054816498309537-16_40_42.jpg	https://drive.google.com/uc?id=1qEfh0_SFBQDC8FBp31Hx72nNMklxVTk-	45.517557 9.21389 160.674847651273 19.82994270324707	45.5176	9.21389	160.675	19.8299	2023-09-29 16:40:00	2023-09-29 16:40:00	1116
BSD2	71B	B	71	BSD2_piazza-ateneo_BenchNonSmokers	r2	BSD2_piazza-ateneo_BenchNonSmokers-4_r2	piazza-ateneo	0	0	1	swab	1	0	0	Panchina	outdoor	seat	Bench	BenchNonSmokers	NA	2023-09-2916.41.176522803749251552782-16_41_40.jpg	https://drive.google.com/uc?id=1bWB321GMuDUxK7YPIIduDJxLlunw3zMR	45.517644 9.213973 191.16632905509323 19.252180099487305	45.5176	9.21397	191.166	19.2522	2023-09-29 16:41:00	2023-09-29 16:41:00	1117
BSD2	71C	C	71	BSD2_piazza-ateneo_BenchNonSmokers	r3	BSD2_piazza-ateneo_BenchNonSmokers-4_r3	piazza-ateneo	0	0	1	swab	1	0	0	Panchina	outdoor	seat	Bench	BenchNonSmokers	NA	2023-09-2916.42.108751613271349228630-16_42_16.jpg	https://drive.google.com/uc?id=1ccdT4oa_kM0DlAY1PE1D28f4wnUve5qg	45.517787 9.213582 179.29998779296875 15.085000038146973	45.5178	9.21358	179.3	15.085	2023-09-29 16:42:00	2023-09-29 16:42:00	1118
BSD2	36A	A	36	BSD2_piazza-ateneo_BenchNonSmokers	r1	BSD2_piazza-ateneo_BenchNonSmokers-5_r1	piazza-ateneo	0	0	1	swab	1	0	0	Panchina non fumatori	outdoor	seat	Bench	BenchNonSmokers	NA	image-16_39_23.jpg	https://drive.google.com/uc?id=1QqOKOlqMeTv13K6SwaU5bW7HjwRsLK5_	45.517774 9.214093 133.2952117919922 45	45.5178	9.21409	133.295	45	2023-09-29 16:39:00	2023-09-29 16:39:00	999
BSD2	36B	B	36	BSD2_piazza-ateneo_BenchNonSmokers	r2	BSD2_piazza-ateneo_BenchNonSmokers-5_r2	piazza-ateneo	0	0	1	swab	1	0	0	Panchina non fumatori	outdoor	seat	Bench	BenchNonSmokers	NA	image-16_39_55.jpg	https://drive.google.com/uc?id=1Zs1SsmJ5ilVVX3Qp40p4HAoELteF3Qs8	45.517752 9.214063 134.06452178955078 42	45.5178	9.21406	134.065	42	2023-09-29 16:40:00	2023-09-29 16:40:00	1000
BSD2	36C	C	36	BSD2_piazza-ateneo_BenchNonSmokers	r3	BSD2_piazza-ateneo_BenchNonSmokers-5_r3	piazza-ateneo	0	0	1	swab	1	0	0	Panchina non fumatori	outdoor	seat	Bench	BenchNonSmokers	NA	image-16_40_35.jpg	https://drive.google.com/uc?id=1Vk2AFLABhHYwtljZ3P5TI1e9t54-b6or	45.51784 9.214 134.65199661254883 42	45.5178	9.214	134.652	42	2023-09-29 16:40:00	2023-09-29 16:40:00	1001
BSD2	45A	A	45	BSD2_piazza-ateneo_BenchSmokers	r1	BSD2_piazza-ateneo_BenchSmokers-10_r1	piazza-ateneo	0	0	1	swab	1	0	0	Smoking area	outdoor	seat	Bench	BenchSmokers	NA	image-16_44_16.jpg	https://drive.google.com/uc?id=1RlFae2k361IPdRjKUy5A_mC8Yjf74hOS	45.517582 9.214003 134.00404739379883 41	45.5176	9.214	134.004	41	2023-09-29 16:44:00	2023-09-29 16:44:00	1029
BSD2	45B	B	45	BSD2_piazza-ateneo_BenchSmokers	r2	BSD2_piazza-ateneo_BenchSmokers-10_r2	piazza-ateneo	0	0	1	swab	1	0	0	Smoking area	outdoor	seat	Bench	BenchSmokers	NA	image-16_44_47.jpg	https://drive.google.com/uc?id=1E5BB47esJdlmQNp_gVRYa0yQXak4vx-3	45.517705 9.214285 137.0057487487793 4.401872897597398	45.5177	9.21429	137.006	4.40187	2023-09-29 16:44:00	2023-09-29 16:44:00	1030
BSD2	45C	C	45	BSD2_piazza-ateneo_BenchSmokers	r3	BSD2_piazza-ateneo_BenchSmokers-10_r3	piazza-ateneo	0	0	1	swab	1	0	0	Smoking area	outdoor	seat	Bench	BenchSmokers	NA	image-16_45_16.jpg	https://drive.google.com/uc?id=1IFxLr3Lcv6nv_tlUT1vCQ1_k_jAoUfxQ	45.517484 9.213923 135.50252151489258 41	45.5175	9.21392	135.503	41	2023-09-29 16:45:00	2023-09-29 16:45:00	1031
BSD2	12A	A	12	BSD2_piazza-ateneo_BenchSmokers	r1	BSD2_piazza-ateneo_BenchSmokers-3_r1	piazza-ateneo	0	0	1	swab	1	0	0	Panchine Fumatori	outdoor	seat	Bench	BenchSmokers	NA	image-16_36_36.jpg	https://drive.google.com/uc?id=1VKCS28l3BhmvudbG1gGgCfvzMGLmITVh	45.517757 9.213962 132.46426010131836 35	45.5178	9.21396	132.464	35	2023-09-29 16:36:00	2023-09-29 16:36:00	702
BSD2	12B	B	12	BSD2_piazza-ateneo_BenchSmokers	r2	BSD2_piazza-ateneo_BenchSmokers-3_r2	piazza-ateneo	0	0	1	swab	1	0	0	Panchine lerce	outdoor	seat	Bench	BenchSmokers	NA	image-16_37_51.jpg	https://drive.google.com/uc?id=1Oc6jgql0iaDzQVdvLAg-8C3fl3PzjY_b	45.517744 9.213881 132.44569778442383 35	45.5177	9.21388	132.446	35	2023-09-29 16:37:00	2023-09-29 16:37:00	703
BSD2	12C	C	12	BSD2_piazza-ateneo_BenchSmokers	r3	BSD2_piazza-ateneo_BenchSmokers-3_r3	piazza-ateneo	0	0	1	swab	1	0	0	Panchine di gente che si rovina i polmoni e si fa venire mutazioni al DNA	outdoor	seat	Bench	BenchSmokers	NA	image-16_38_57.jpg	https://drive.google.com/uc?id=1EA6qnexAemNhUv4OJxG5BpUcttiflxnR	45.517776 9.213866 134.46453857421875 35	45.5178	9.21387	134.465	35	2023-09-29 16:39:00	2023-09-29 16:39:00	704
BSD2	20A	A	20	BSD2_piazza-ateneo_BenchSmokers	r1	BSD2_piazza-ateneo_BenchSmokers-4_r1	piazza-ateneo	0	0	1	swab	1	0	0	Panchina fumatori	outdoor	seat	Bench	BenchSmokers	NA	1000010727-16_36_6.heic	https://drive.google.com/uc?id=18mrgwD84gT6HYNWatLz9lPhfbvBjPb5Q	45.517975 9.213595 179.39999389648438 20.72599983215332	45.518	9.21359	179.4	20.726	2023-09-29 16:36:00	2023-09-29 16:36:00	948
BSD2	20B	B	20	BSD2_piazza-ateneo_BenchSmokers	r2	BSD2_piazza-ateneo_BenchSmokers-4_r2	piazza-ateneo	0	0	1	swab	1	0	0	Panchina	outdoor	seat	Bench	BenchSmokers	NA	1000010727-16_36_28.heic	https://drive.google.com/uc?id=149LeYlSU2ypn79t6skngV2zS55oLRxly	45.517987 9.213654 179.39999389648438 23.875	45.518	9.21365	179.4	23.875	2023-09-29 16:36:00	2023-09-29 16:36:00	949
BSD2	20C	C	20	BSD2_piazza-ateneo_BenchSmokers	r3	BSD2_piazza-ateneo_BenchSmokers-4_r3	piazza-ateneo	0	0	1	swab	1	0	0	Panchina	outdoor	seat	Bench	BenchSmokers	NA	1000010727-16_36_54.heic	https://drive.google.com/uc?id=1RU3UCzR8Cqf1lImPF6xAWnTykmBX2eqG	45.518025 9.213699 179.39999389648438 33.46500015258789	45.518	9.2137	179.4	33.465	2023-09-29 16:36:00	2023-09-29 16:36:00	950
BSD2	19A	A	19	BSD2_piazza-ateneo_BenchSmokers	r1	BSD2_piazza-ateneo_BenchSmokers-9_r1	piazza-ateneo	0	0	1	swab	1	0	0	Panchina fumatori	outdoor	seat	Bench	BenchSmokers	NA	IMG_20230929_164637-16_46_54.jpg	https://drive.google.com/uc?id=10RWWvpC7PGmBFXjk3xXkFUpVayE52loX	45.517727 9.213689 179.39999389648438 34.834598541259766	45.5177	9.21369	179.4	34.8346	2023-09-29 16:47:00	2023-09-29 16:47:00	912
BSD2	19B	B	19	BSD2_piazza-ateneo_BenchSmokers	r2	BSD2_piazza-ateneo_BenchSmokers-9_r2	piazza-ateneo	0	0	1	swab	1	0	0	Panchina fumatori	outdoor	seat	Bench	BenchSmokers	NA	IMG_20230929_164636-16_48_8.jpg	https://drive.google.com/uc?id=1CbuK13lstdpSd9XZHvaB1PYI4hkHfA9f	45.517855 9.213657 179.39999389648438 100	45.5179	9.21366	179.4	100	2023-09-29 16:48:00	2023-09-29 16:48:00	913
BSD2	19C	C	19	BSD2_piazza-ateneo_BenchSmokers	r3	BSD2_piazza-ateneo_BenchSmokers-9_r3	piazza-ateneo	0	0	1	swab	1	0	0	panchina fumatori	outdoor	seat	Bench	BenchSmokers	NA	IMG_20230929_164636-16_49_6.jpg	https://drive.google.com/uc?id=1S6y8uPqX0EXAqmCgU3Wb0JmByboUgDg-	45.517883 9.213649 179.39999389648438 100	45.5179	9.21365	179.4	100	2023-09-29 16:49:00	2023-09-29 16:49:00	914
BSD2	25A	A	25	BSD2_piazza-ateneo_BikeParking	r1	BSD2_piazza-ateneo_BikeParking-1_r1	piazza-ateneo	0	0	1	swab	1	0	0	Portabici	outdoor	anthropic-element	BikeParking	BikeParking	NA	16959990037307333421773673075206-16_50_26.jpg	https://drive.google.com/uc?id=1MPSVwNEzO17OUuSjnuvwzJjB9HLlz4VA	45.51745 9.214197 179.39999389648438 10.14799976348877	45.5174	9.2142	179.4	10.148	2023-09-29 16:50:00	2023-09-29 16:50:00	972
BSD2	25B	B	25	BSD2_piazza-ateneo_BikeParking	r2	BSD2_piazza-ateneo_BikeParking-1_r2	piazza-ateneo	0	0	1	swab	1	0	0	Portabici	outdoor	anthropic-element	BikeParking	BikeParking	NA	16959990399737353379911622380748-16_50_47.jpg	https://drive.google.com/uc?id=1114En54f5k_oGnGZNnqpy2zR5fbmAh1k	45.517411 9.214126 178.59999084472656 7.160999774932861	45.5174	9.21413	178.6	7.161	2023-09-29 16:51:00	2023-09-29 16:51:00	973
BSD2	25C	C	25	BSD2_piazza-ateneo_BikeParking	r3	BSD2_piazza-ateneo_BikeParking-1_r3	piazza-ateneo	0	0	1	swab	1	0	0	Portabici	outdoor	anthropic-element	BikeParking	BikeParking	NA	16959990768954589682732700355723-16_51_26.jpg	https://drive.google.com/uc?id=1X9lfNgfV_a4hpLAgZQLfIIU3Nz4cb_4i	45.517407 9.2141 178.59999084472656 10.777000427246094	45.5174	9.2141	178.6	10.777	2023-09-29 16:51:00	2023-09-29 16:51:00	974
BSD2	42A	A	42	BSD2_piazza-ateneo_BikeParking	r7	BSD2_piazza-ateneo_BikeParking-1_r7	piazza-ateneo	0	0	1	swab	1	0	0	Porta bici	outdoor	anthropic-element	BikeParking	BikeParking	NA	image-16_52_16.jpg	https://drive.google.com/uc?id=16z3PcguXRxK512_x9XQRPuUsPYbwtMAp	45.517594 9.214068 155.69183349609375 43	45.5176	9.21407	155.692	43	2023-09-29 16:51:00	2023-09-29 16:51:00	1020
BSD2	42B	B	42	BSD2_piazza-ateneo_BikeParking	r8	BSD2_piazza-ateneo_BikeParking-1_r8	piazza-ateneo	0	0	1	swab	1	0	0	Porta bici	outdoor	anthropic-element	BikeParking	BikeParking	NA	image-16_52_45.jpg	https://drive.google.com/uc?id=1stDvNJLxzaG5BKTRrvznRckjDE4Np1Bu	45.517528 9.213843 134.5036735534668 41	45.5175	9.21384	134.504	41	2023-09-29 16:52:00	2023-09-29 16:52:00	1021
BSD2	42C	C	42	BSD2_piazza-ateneo_BikeParking	r9	BSD2_piazza-ateneo_BikeParking-1_r9	piazza-ateneo	0	0	1	swab	1	0	0	Porta bici	outdoor	anthropic-element	BikeParking	BikeParking	NA	image-16_53_16.jpg	https://drive.google.com/uc?id=1yVpKACSVGH_RnKcO6XU1lSIdAa8dbGyU	45.517447 9.213863 154.887645768933 4.654708118333602	45.5174	9.21386	154.888	4.65471	2023-09-29 16:53:00	2023-09-29 16:53:00	1022
BSD2	1A	A	1	BSD2_piazza-ateneo_Doorhandle	r1	BSD2_piazza-ateneo_Doorhandle-1_r1	piazza-ateneo	0	0	1	swab	1	0	0	Maniglia Porta	outdoor	touch-ralated	Doorhandle	Doorhandle	NA	image-16_55_41.jpg	https://drive.google.com/uc?id=1N7e16oECq9os_D1ia9HchYTOYI4iEE_C	45.517785 9.213834 132.44672393798828 43.397429607130164	45.5178	9.21383	132.447	43.3974	2023-09-29 16:55:00	2023-09-29 16:55:00	915
BSD2	23A	A	23	BSD2_piazza-ateneo_EmergencyHydrant	r1	BSD2_piazza-ateneo_EmergencyHydrant-2_r1	piazza-ateneo	0	0	1	swab	1	0	0	Idrante	outdoor	anthropic-element	EmergencyTool	EmergencyHydrant	NA	1000090988-16_44_15.jpg	https://drive.google.com/uc?id=1gjzXQ2NnmOHjROmnhNncyUbUIsNgydE0	45.517979 9.21371 179.39999389648438 37.163597106933594	45.518	9.21371	179.4	37.1636	2023-09-29 16:43:00	2023-09-29 16:43:00	966
BSD2	23B	B	23	BSD2_piazza-ateneo_EmergencyHydrant	r2	BSD2_piazza-ateneo_EmergencyHydrant-2_r2	piazza-ateneo	0	0	1	swab	1	0	0	Idrante	outdoor	anthropic-element	EmergencyTool	EmergencyHydrant	NA	1000090989-16_44_33.jpg	https://drive.google.com/uc?id=1oJ_b7r9E4kjeGp6EpbQtTi-uNsZ7r58L	45.517954 9.213649 179.39999389648438 21.06100082397461	45.518	9.21365	179.4	21.061	2023-09-29 16:44:00	2023-09-29 16:44:00	967
BSD2	23C	C	23	BSD2_piazza-ateneo_EmergencyHydrant	r3	BSD2_piazza-ateneo_EmergencyHydrant-2_r3	piazza-ateneo	0	0	1	swab	1	0	0	Idrante	outdoor	anthropic-element	EmergencyTool	EmergencyHydrant	NA	1000090990-16_45_1.jpg	https://drive.google.com/uc?id=1Q91iAzmyZDRN8K_s3MZ70gd0Nq6qlfVw	45.517971 9.213652 179.39999389648438 22.78499984741211	45.518	9.21365	179.4	22.785	2023-09-29 16:44:00	2023-09-29 16:44:00	968
BSD2	123A	A	123	BSD2_piazza-ateneo_EntranceCarpetIndoor	r1	BSD2_piazza-ateneo_EntranceCarpetIndoor-1_r1	piazza-ateneo	0	0	1	swab	1	0	0	Ingresso U6	indoor	indoor	indoor	EntranceCarpetIndoor	NA	20230929_164509-16_45_51.jpg	https://drive.google.com/uc?id=1jMXletiGnc2NDwqzn9qZFpgPQEHfbEIr	45.518457 9.213697 179.39999389648438 20.375	45.5185	9.2137	179.4	20.375	2023-09-29 16:46:00	2023-09-29 16:46:00	681
BSD2	123B	B	123	BSD2_piazza-ateneo_EntranceCarpetIndoor	r2	BSD2_piazza-ateneo_EntranceCarpetIndoor-1_r2	piazza-ateneo	0	0	1	swab	1	0	0	Ingresso u6	indoor	indoor	indoor	EntranceCarpetIndoor	NA	20230929_164509-16_46_37.jpg	https://drive.google.com/uc?id=1UjXVw1Ho5TDhnUrM5q6LaKRZNzE0jvQf	45.518383 9.213665 179.39999389648438 18.42799949645996	45.5184	9.21367	179.4	18.428	2023-09-29 16:46:00	2023-09-29 16:46:00	682
BSD2	123C	C	123	BSD2_piazza-ateneo_EntranceCarpetIndoor	r3	BSD2_piazza-ateneo_EntranceCarpetIndoor-1_r3	piazza-ateneo	0	0	1	swab	1	0	0	Ingresso u6	indoor	indoor	indoor	EntranceCarpetIndoor	NA	20230929_164509-16_47_30.jpg	https://drive.google.com/uc?id=1LTp8IGwceE0fnSKKE5tWqTiEACfXoK2c	45.518411 9.213665 179.39999389648438 20.417999267578125	45.5184	9.21367	179.4	20.418	2023-09-29 16:47:00	2023-09-29 16:47:00	683
BSD2	47A	A	47	BSD2_piazza-ateneo_EntranceFloor	r1	BSD2_piazza-ateneo_EntranceFloor-1_r1	piazza-ateneo	0	0	1	swab	1	0	0	pavimento u6	outdoor	floor	floor	EntranceFloor	NA	9076AE7B-39DC-402B-ABF0-45743592B193-16_37_38.jpeg	https://drive.google.com/uc?id=1iSgCSWFF2RqkePA6dEPYmOfzSDJmwXy9	45.518275 9.213807 136.66072463989258 35	45.5183	9.21381	136.661	35	2023-09-29 16:37:00	2023-09-29 16:37:00	1035
BSD2	47B	B	47	BSD2_piazza-ateneo_EntranceFloor	r2	BSD2_piazza-ateneo_EntranceFloor-1_r2	piazza-ateneo	0	0	1	swab	1	0	0	pavimento u6	outdoor	floor	floor	EntranceFloor	NA	9076AE7B-39DC-402B-ABF0-45743592B193-16_37_38.jpeg	https://drive.google.com/uc?id=1v3IBnoZDcwpr3e8VbKnTeykolIW8kOWi	45.518275 9.213807 136.66072463989258 35	45.5183	9.21381	136.661	35	2023-09-29 16:37:00	2023-09-29 16:37:00	1036
BSD2	47C	C	47	BSD2_piazza-ateneo_EntranceFloor	r3	BSD2_piazza-ateneo_EntranceFloor-1_r3	piazza-ateneo	0	0	1	swab	1	0	0	pavimento u6	outdoor	floor	floor	EntranceFloor	NA	9076AE7B-39DC-402B-ABF0-45743592B193-16_37_38.jpeg	https://drive.google.com/uc?id=1JZnau4wD2WKpEHjkFsHWW-ZOn_zyExMH	45.518275 9.213807 136.66072463989258 35	45.5183	9.21381	136.661	35	2023-09-29 16:37:00	2023-09-29 16:37:00	1037
BSD2	39A	A	39	BSD2_piazza-ateneo_FallenLeaves	r1	BSD2_piazza-ateneo_FallenLeaves-1_r1	piazza-ateneo	0	0	1	swab	1	0	0	Foglie secche a terra	outdoor	vegetation_and_mushrooms	vegetation	FallenLeaves	NA	16959993539383682419996308714819-16_56_2.jpg	https://drive.google.com/uc?id=1uOe8N5N5YzMcw2bDb8mUaKgv3jQYeVcf	45.517138 9.214141 179 48.792999267578125	45.5171	9.21414	179	48.793	2023-09-29 16:55:00	2023-09-29 16:55:00	1008
BSD2	39B	B	39	BSD2_piazza-ateneo_FallenLeaves	r2	BSD2_piazza-ateneo_FallenLeaves-1_r2	piazza-ateneo	0	0	1	swab	1	0	0	Foglie secche a terra	outdoor	vegetation_and_mushrooms	vegetation	FallenLeaves	NA	16959993960756880074126420328199-16_56_44.jpg	https://drive.google.com/uc?id=1OTJMQDavFSy-EKa4DdO7n5IRjvMd9lp1	45.517295 9.213729 183.39999389648438 28.113000869750977	45.5173	9.21373	183.4	28.113	2023-09-29 16:56:00	2023-09-29 16:56:00	1009
BSD2	39C	C	39	BSD2_piazza-ateneo_FallenLeaves	r3	BSD2_piazza-ateneo_FallenLeaves-1_r3	piazza-ateneo	0	0	1	swab	1	0	0	Foglie secche a terra	outdoor	vegetation_and_mushrooms	vegetation	FallenLeaves	NA	16959994250727570502566393662484-16_57_13.jpg	https://drive.google.com/uc?id=1WtuelAVnmaMgEJh8HsXRi2sG21WD9Okd	45.517293 9.213988 179.39999389648438 21.93600082397461	45.5173	9.21399	179.4	21.936	2023-09-29 16:57:00	2023-09-29 16:57:00	1010
BSD2	15A	A	15	BSD2_piazza-ateneo_Floor	r1	BSD2_piazza-ateneo_Floor-1_r1	piazza-ateneo	0	0	1	swab	1	0	0	Gradini	outdoor	floor	floor	Floor	NA	image-16_46_25.jpg	https://drive.google.com/uc?id=1uGdIBHoio-24eRJWIDXdWpy0TAFecmXv	45.518218 9.214024 132.83035278320312 45.752	45.5182	9.21402	132.83	45.752	2023-09-29 16:46:00	2023-09-29 16:46:00	798
BSD2	29A	A	29	BSD2_piazza-ateneo_Floor	r10	BSD2_piazza-ateneo_Floor-1_r10	piazza-ateneo	0	0	1	swab	1	0	0	Pavimento	outdoor	floor	floor	Floor	NA	image-16_49_15.jpg	https://drive.google.com/uc?id=1wEB7z8h7jSIJ0PwLR3sXmhYS1N3YlxH5	45.517737 9.214479 138.2879753112793 5.522552504968176	45.5177	9.21448	138.288	5.52255	2023-09-29 16:49:00	2023-09-29 16:49:00	981
BSD2	29B	B	29	BSD2_piazza-ateneo_Floor	r11	BSD2_piazza-ateneo_Floor-1_r11	piazza-ateneo	0	0	1	swab	1	0	0	Pavimento	outdoor	floor	floor	Floor	NA	image-16_50_15.jpg	https://drive.google.com/uc?id=1qs1Q0mqtQDRPrx-Q8WY4WVM1PU_t7v6P	45.517732 9.214041 143.93005752563477 41	45.5177	9.21404	143.93	41	2023-09-29 16:49:00	2023-09-29 16:49:00	982
BSD2	29C	C	29	BSD2_piazza-ateneo_Floor	r12	BSD2_piazza-ateneo_Floor-1_r12	piazza-ateneo	0	0	1	swab	1	0	0	Pavimento	outdoor	floor	floor	Floor	NA	image-16_50_45.jpg	https://drive.google.com/uc?id=1rFulEDMMICN5Wn0uccHzd--ZSqGVq5ad	45.517709 9.214003 153.59567260742188 43	45.5177	9.214	153.596	43	2023-09-29 16:50:00	2023-09-29 16:50:00	983
BSD2	31A	A	31	BSD2_piazza-ateneo_Floor	r13	BSD2_piazza-ateneo_Floor-1_r13	piazza-ateneo	0	0	1	swab	1	0	0	Pavimento	outdoor	floor	floor	Floor	NA	2023-09-2916.47.431004978074922887921-16_47_49.jpg	https://drive.google.com/uc?id=12VxaKQWbNVRg1xgUuJwPSOtgeLg808f7	45.51768 9.213944 177.4815266188234 19	45.5177	9.21394	177.482	19	2023-09-29 16:47:00	2023-09-29 16:47:00	990
BSD2	31B	B	31	BSD2_piazza-ateneo_Floor	r14	BSD2_piazza-ateneo_Floor-1_r14	piazza-ateneo	0	0	1	swab	1	0	0	Pavimento	outdoor	floor	floor	Floor	NA	2023-09-2916.48.123065224953585605776-16_48_18.jpg	https://drive.google.com/uc?id=1kIArNYjb6WXy3mNinJpED7B6MXlXF5_s	45.517674 9.21404 177.13838920462877 19	45.5177	9.21404	177.138	19	2023-09-29 16:48:00	2023-09-29 16:48:00	991
BSD2	31C	C	31	BSD2_piazza-ateneo_Floor	r15	BSD2_piazza-ateneo_Floor-1_r15	piazza-ateneo	0	0	1	swab	1	0	0	Pavimento	outdoor	floor	floor	Floor	NA	2023-09-2916.48.482278170961460879540-16_48_55.jpg	https://drive.google.com/uc?id=1JxWMVMK-CtmBZwhqsjGy1Vv_x5TQXa8Z	45.517688 9.213943 173.54730358999223 4.900000095367432	45.5177	9.21394	173.547	4.9	2023-09-29 16:49:00	2023-09-29 16:49:00	992
BSD2	52A	A	52	BSD2_piazza-ateneo_Floor	r16	BSD2_piazza-ateneo_Floor-1_r16	piazza-ateneo	0	0	1	swab	1	0	0	Pavimento	outdoor	floor	floor	Floor	NA	image-16_37_10.jpg	https://drive.google.com/uc?id=1WCQE6s26JYkat-NFUhkgW7mudMX6OgdB	45.517793 9.21402 133.79227447509766 41	45.5178	9.21402	133.792	41	2023-09-29 16:37:00	2023-09-29 16:37:00	1053
BSD2	52B	B	52	BSD2_piazza-ateneo_Floor	r17	BSD2_piazza-ateneo_Floor-1_r17	piazza-ateneo	0	0	1	swab	1	0	0	Pavimento	outdoor	floor	floor	Floor	NA	image-16_36_31.jpg	https://drive.google.com/uc?id=1phNOALu0js0eqnKWxE6ShrL4yUiW0QPZ	45.517738 9.21396 130.61200911885453 18.846417618760857	45.5177	9.21396	130.612	18.8464	2023-09-29 16:36:00	2023-09-29 16:36:00	1054
BSD2	72A	A	72	BSD2_piazza-ateneo_Floor	r19	BSD2_piazza-ateneo_Floor-1_r19	piazza-ateneo	0	0	1	swab	1	0	0	Pavimento della piazza	outdoor	floor	floor	Floor	NA	IMG_20230929_163858-16_39_25.jpg	https://drive.google.com/uc?id=1I8zNvk7UU5LWwE1MMOVaaf9Nx2XFZg5g	45.517854 9.213663 179.39999389648438 16.66900062561035	45.5179	9.21366	179.4	16.669	2023-09-29 16:39:00	2023-09-29 16:39:00	1119
BSD2	15B	B	15	BSD2_piazza-ateneo_Floor	r2	BSD2_piazza-ateneo_Floor-1_r2	piazza-ateneo	0	0	1	swab	1	0	0	Gradini	outdoor	floor	floor	Floor	NA	image-16_47_1.jpg	https://drive.google.com/uc?id=1ibShRzx0mNJR_aQY4PITLLEYNLM20sR-	45.517813 9.213941 130.3903623279184 31.72139182493088	45.5178	9.21394	130.39	31.7214	2023-09-29 16:47:00	2023-09-29 16:47:00	799
BSD2	72B	B	72	BSD2_piazza-ateneo_Floor	r20	BSD2_piazza-ateneo_Floor-1_r20	piazza-ateneo	0	0	1	swab	1	0	0	Pavimento della piazza	outdoor	floor	floor	Floor	NA	IMG_20230929_163858-16_39_48.jpg	https://drive.google.com/uc?id=1HPBA95RB76o-b4vZOJoX8jQePTvaVelS	45.517645 9.214076 179.39999389648438 39.183998107910156	45.5176	9.21408	179.4	39.184	2023-09-29 16:39:00	2023-09-29 16:39:00	1120
BSD2	72C	C	72	BSD2_piazza-ateneo_Floor	r21	BSD2_piazza-ateneo_Floor-1_r21	piazza-ateneo	0	0	1	swab	1	0	0	Pavimento della piazza	outdoor	floor	floor	Floor	NA	IMG_20230929_163858-16_40_13.jpg	https://drive.google.com/uc?id=1cZGgfOQYnnxOjq2B2cEY2LwPhlSZxlNZ	45.517844 9.213695 179.39999389648438 52.93199920654297	45.5178	9.21369	179.4	52.932	2023-09-29 16:40:00	2023-09-29 16:40:00	1121
BSD2	96A	A	96	BSD2_piazza-ateneo_Floor	r22	BSD2_piazza-ateneo_Floor-1_r22	piazza-ateneo	0	0	1	swab	1	0	0	Pavimento	outdoor	floor	floor	Floor	NA	2023-09-2916.55.115716874234592100118-16_55_23.jpg	https://drive.google.com/uc?id=10rHA7nWLqSG5uqUTOhf3akFMFwn8XMFb	45.517711 9.213915 174.43986698519439 4.900000095367432	45.5177	9.21392	174.44	4.9	2023-09-29 16:55:00	2023-09-29 16:55:00	1197
BSD2	96B	B	96	BSD2_piazza-ateneo_Floor	r23	BSD2_piazza-ateneo_Floor-1_r23	piazza-ateneo	0	0	1	swab	1	0	0	Pavimento	outdoor	floor	floor	Floor	NA	2023-09-2916.55.50561893598870737929-16_55_57.jpg	https://drive.google.com/uc?id=12RSCuzb1gU-YnRprKJywm_ZTf4ubsx7P	45.517863 9.213633 179.39999389648438 14.454000473022461	45.5179	9.21363	179.4	14.454	2023-09-29 16:56:00	2023-09-29 16:56:00	1198
BSD2	96C	C	96	BSD2_piazza-ateneo_Floor	r24	BSD2_piazza-ateneo_Floor-1_r24	piazza-ateneo	0	0	1	swab	1	0	0	Pavimento	outdoor	floor	floor	Floor	NA	2023-09-2916.56.123865090037795078557-16_56_18.jpg	https://drive.google.com/uc?id=1rFSfTRQOC2VgT44LrTcm4dZ7nPInMgdA	45.517807 9.213899 189.82214581873268 4.900000095367432	45.5178	9.2139	189.822	4.9	2023-09-29 02:56:00	2023-09-29 02:56:00	1199
BSD2	15C	C	15	BSD2_piazza-ateneo_Floor	r3	BSD2_piazza-ateneo_Floor-1_r3	piazza-ateneo	0	0	1	swab	1	0	0	Gradini piazza	outdoor	floor	floor	Floor	NA	image-16_45_58.jpg	https://drive.google.com/uc?id=1fE0oeV2qR3PXp9QD7XpcqElNytTv8nec	45.518119 9.213957 134.0154151916504 45.752	45.5181	9.21396	134.015	45.752	2023-09-29 16:46:00	2023-09-29 16:46:00	800
BSD2	161A	A	161	BSD2_piazza-ateneo_Floor	r4	BSD2_piazza-ateneo_Floor-1_r4	piazza-ateneo	0	0	1	swab	1	0	0	Superficie pavimento	outdoor	floor	floor	Floor	NA	1000090975-16_36_11.jpg	https://drive.google.com/uc?id=1aM3DN-Q66g7a0ZdyE8KpULkweguiyP9C	45.518048 9.213726 181.07192772138535 90.97200012207031	45.518	9.21373	181.072	90.972	2023-09-29 16:35:00	2023-09-29 16:35:00	804
BSD2	161B	B	161	BSD2_piazza-ateneo_Floor	r5	BSD2_piazza-ateneo_Floor-1_r5	piazza-ateneo	0	0	1	swab	1	0	0	Piastrella	outdoor	floor	floor	Floor	NA	1000090976-16_36_42.jpg	https://drive.google.com/uc?id=1MPrhFW61GG3Ma5cHOgfHV7I194bjRlYR	45.517948 9.213686 181.13824477261753 60.474998474121094	45.5179	9.21369	181.138	60.475	2023-09-29 16:36:00	2023-09-29 16:36:00	805
BSD2	161C	C	161	BSD2_piazza-ateneo_Floor	r6	BSD2_piazza-ateneo_Floor-1_r6	piazza-ateneo	0	0	1	swab	1	0	0	Pavimento	outdoor	floor	floor	Floor	NA	1000090977-16_37_9.jpg	https://drive.google.com/uc?id=1PDJQzlwZ8gMBtWaCZwEc59oMKq2ZMEF0	45.51784 9.213582 179.39999389648438 31.066999435424805	45.5178	9.21358	179.4	31.067	2023-09-29 16:37:00	2023-09-29 16:37:00	806
BSD2	171A	A	171	BSD2_piazza-ateneo_Floor	r7	BSD2_piazza-ateneo_Floor-1_r7	piazza-ateneo	0	0	1	swab	1	0	0	Pavimento	outdoor	floor	floor	Floor	NA	2023-09-2916.36.523235647567282910059-16_37_12.jpg	https://drive.google.com/uc?id=1B4Cd6OC3Zl4LXwMgW7trJzn83GjDqtFm	45.517651 9.213925 150.89142634999007 19	45.5177	9.21392	150.891	19	2023-09-29 16:37:00	2023-09-29 16:37:00	837
BSD2	171B	B	171	BSD2_piazza-ateneo_Floor	r8	BSD2_piazza-ateneo_Floor-1_r8	piazza-ateneo	0	0	1	swab	1	0	0	Pavimento	outdoor	floor	floor	Floor	NA	2023-09-2916.38.213411295365948934413-16_38_29.jpg	https://drive.google.com/uc?id=10hcHirBJDsiv9vOm44-yMo6nFgXdLQp4	45.517718 9.213844 171.21647093817592 19	45.5177	9.21384	171.216	19	2023-09-29 16:38:00	2023-09-29 16:38:00	838
BSD2	171C	C	171	BSD2_piazza-ateneo_Floor	r9	BSD2_piazza-ateneo_Floor-1_r9	piazza-ateneo	0	0	1	swab	1	0	0	Pavimento	outdoor	floor	floor	Floor	NA	2023-09-2916.38.46781656999728998476-16_38_53.jpg	https://drive.google.com/uc?id=1uVmirzNASfe0Ob9eLDVt8AUOIgV4spEa	45.517609 9.213933 166.02928704861552 19	45.5176	9.21393	166.029	19	2023-09-29 16:38:00	2023-09-29 16:38:00	839
BSD2	52C	C	52	BSD2_piazza-ateneo_Floor	t18	BSD2_piazza-ateneo_Floor-1_t18	piazza-ateneo	0	0	1	swab	1	0	0	Pavimento	outdoor	floor	floor	Floor	NA	image-16_37_41.jpg	https://drive.google.com/uc?id=1--zg0nST593Ru7b1yEt478MiAGtKTGZd	45.51757 9.213947 135.31861877441406 42	45.5176	9.21395	135.319	42	2023-09-29 16:38:00	2023-09-29 16:38:00	1055
BSD2	4A	A	4	BSD2_piazza-ateneo_Grating	r1	BSD2_piazza-ateneo_Grating-2_r1	piazza-ateneo	0	0	1	swab	1	0	0	Grata	outdoor	floor	floor	Grating	NA	image-16_58_54.jpg	https://drive.google.com/uc?id=1s1fhIjtNBDxUBDVVAblhustB88j1f9iH	45.517834 9.213845 130.46376119489236 13.030668079880487	45.5178	9.21384	130.464	13.0307	2023-09-29 16:59:00	2023-09-29 16:59:00	1044
BSD2	4B	B	4	BSD2_piazza-ateneo_Grating	r2	BSD2_piazza-ateneo_Grating-2_r2	piazza-ateneo	0	0	1	swab	1	0	0	Grata	outdoor	floor	floor	Grating	NA	image-16_59_25.jpg	https://drive.google.com/uc?id=1qQk2BaMHzPoOGuy0fnUMbAWpWWkJWe8z	45.517652 9.213918 130.41645299232943 12.479509399278173	45.5177	9.21392	130.416	12.4795	2023-09-29 16:59:00	2023-09-29 16:59:00	1045
BSD2	4C	C	4	BSD2_piazza-ateneo_Grating	r3	BSD2_piazza-ateneo_Grating-2_r3	piazza-ateneo	0	0	1	swab	1	0	0	Grata	outdoor	floor	floor	Grating	NA	image-16_59_51.jpg	https://drive.google.com/uc?id=1xbCR65NTkpFlvcTMoTMoE2fbclkauZHh	45.517814 9.213858 130.45781628418433 12.45770218005598	45.5178	9.21386	130.458	12.4577	2023-09-29 17:00:00	2023-09-29 17:00:00	1046
BSD2	5A	A	5	BSD2_piazza-ateneo_Hydrant	r1	BSD2_piazza-ateneo_Hydrant-1_r1	piazza-ateneo	0	0	1	swab	1	0	0	Idrante	outdoor	water-related	water-related	Hydrant	NA	20230929_165410-16_56_20.jpg	https://drive.google.com/uc?id=1wnaGerArXMFxU6LzXmHeANS4PSkBJH4x	45.517885 9.213604 179.39999389648438 100	45.5179	9.2136	179.4	100	2023-09-29 16:56:00	2023-09-29 16:56:00	1077
BSD2	5B	B	5	BSD2_piazza-ateneo_Hydrant	r2	BSD2_piazza-ateneo_Hydrant-1_r2	piazza-ateneo	0	0	1	swab	1	0	0	Idrante	outdoor	water-related	water-related	Hydrant	NA	20230929_165410-16_56_54.jpg	https://drive.google.com/uc?id=1dLT6tnSXlSl7jvWhpZwmpLN8cKrqIG7-	45.517976 9.213846 179.39999389648438 10	45.518	9.21385	179.4	10	2023-09-29 16:57:00	2023-09-29 16:57:00	1078
BSD2	5C	C	5	BSD2_piazza-ateneo_Hydrant	r3	BSD2_piazza-ateneo_Hydrant-1_r3	piazza-ateneo	0	0	1	swab	1	0	0	Idrante	outdoor	water-related	water-related	Hydrant	NA	20230929_165410-16_57_22.jpg	https://drive.google.com/uc?id=1lWIa6YoqLzy8qk5tC83BTiKn30Q9uzi7	45.518007 9.213629 195.79998779296875 17.53700065612793	45.518	9.21363	195.8	17.537	2023-09-29 16:57:00	2023-09-29 16:57:00	1079
BSD2	160A	A	160	BSD2_piazza-ateneo_LiftKey	r1	BSD2_piazza-ateneo_LiftKey-1_r1	piazza-ateneo	0	0	1	swab	1	0	0	Tasto ascensore	indoor	indoor	indoor	LiftKey	NA	IMG_20230929_163628-16_36_55.jpg	https://drive.google.com/uc?id=1TvTauYO2XafVIKS4SPwKT7P9kr2ZSagS	45.517884 9.213698 179.39999389648438 23.19700050354004	45.5179	9.2137	179.4	23.197	2023-09-29 16:37:00	2023-09-29 16:37:00	801
BSD2	51C	C	51	BSD2_piazza-ateneo_LiftKey	r10	BSD2_piazza-ateneo_LiftKey-1_r10	piazza-ateneo	0	0	1	swab	1	0	0	Tasto ascensore centro piazza	indoor	indoor	indoor	LiftKey	NA	1000090993-16_47_22.jpg	https://drive.google.com/uc?id=13bFqExbDr5vIYelGm-lN3BEUFnY4Yd7x	45.517655 9.21365 179.39999389648438 40.000999450683594	45.5177	9.21365	179.4	40.001	2023-09-29 16:47:00	2023-09-29 16:47:00	1052
BSD2	160B	B	160	BSD2_piazza-ateneo_LiftKey	r2	BSD2_piazza-ateneo_LiftKey-1_r2	piazza-ateneo	0	0	1	swab	1	0	0	Tasto ascensore	indoor	indoor	indoor	LiftKey	NA	IMG_20230929_163628-16_37_27.jpg	https://drive.google.com/uc?id=1tTYSPIpNH3TdV1mIMHk59x9udUl7jIT1	45.517839 9.213823 179.39999389648438 22.9950008392334	45.5178	9.21382	179.4	22.995	2023-09-29 16:37:00	2023-09-29 16:37:00	802
BSD2	160C	C	160	BSD2_piazza-ateneo_LiftKey	r3	BSD2_piazza-ateneo_LiftKey-1_r3	piazza-ateneo	0	0	1	swab	1	0	0	Tasto ascensore	indoor	indoor	indoor	LiftKey	NA	IMG_20230929_163628-16_37_50.jpg	https://drive.google.com/uc?id=1lmx2wdRkK1DPFYrvT0FYPpDSEE-RDSWO	45.517839 9.213823 179.39999389648438 51.83219909667969	45.5178	9.21382	179.4	51.8322	2023-09-29 16:37:00	2023-09-29 16:37:00	803
BSD2	1C	C	1	BSD2_piazza-ateneo_LiftKey	r4	BSD2_piazza-ateneo_LiftKey-1_r4	piazza-ateneo	0	0	1	swab	1	0	0	Porta ascensore	indoor	indoor	indoor	LiftKey	NA	image-16_57_29.jpg	https://drive.google.com/uc?id=1Cmj5XyMCBuhb70mbrWo_X5famnKbf1sq	45.517773 9.213882 133.06271362304688 35	45.5178	9.21388	133.063	35	2023-09-29 16:57:00	2023-09-29 16:57:00	917
BSD2	33A	A	33	BSD2_piazza-ateneo_LiftKey	r5	BSD2_piazza-ateneo_LiftKey-1_r5	piazza-ateneo	0	0	1	swab	1	0	0	Tasti ascensore	indoor	indoor	indoor	LiftKey	NA	2023-09-2916.52.107657031602659317083-16_52_21.jpg	https://drive.google.com/uc?id=1xPIOD6BX-T4fFYwg83EbUdeXmkT8de3i	45.517969 9.2141 190.85085501056165 19	45.518	9.2141	190.851	19	2023-09-29 16:52:00	2023-09-29 16:52:00	993
BSD2	33B	B	33	BSD2_piazza-ateneo_LiftKey	r6	BSD2_piazza-ateneo_LiftKey-1_r6	piazza-ateneo	0	0	1	swab	1	0	0	Tasti ascensore	indoor	indoor	indoor	LiftKey	NA	2023-09-2916.53.2036610046177392951-16_53_33.jpg	https://drive.google.com/uc?id=119rfiHqt1XRDob1xo6oCYxr9ie7iHtN2	45.517862 9.213526 179.39999389648438 26.26799964904785	45.5179	9.21353	179.4	26.268	2023-09-29 16:53:00	2023-09-29 16:53:00	994
BSD2	33C	C	33	BSD2_piazza-ateneo_LiftKey	r7	BSD2_piazza-ateneo_LiftKey-1_r7	piazza-ateneo	0	0	1	swab	1	0	0	Tasti ascensore	indoor	indoor	indoor	LiftKey	NA	2023-09-2916.54.258429165318929265331-16_54_32.jpg	https://drive.google.com/uc?id=1k-ISwcLRlgYu8ynrO6rxSMwDUUIP1dLh	45.517794 9.213559 179.39999389648438 45.599998474121094	45.5178	9.21356	179.4	45.6	2023-09-29 16:54:00	2023-09-29 16:54:00	995
BSD2	51A	A	51	BSD2_piazza-ateneo_LiftKey	r8	BSD2_piazza-ateneo_LiftKey-1_r8	piazza-ateneo	0	0	1	swab	1	0	0	Tasto ascensore	indoor	indoor	indoor	LiftKey	NA	1000090991-16_46_9.jpg	https://drive.google.com/uc?id=1MwJrTxA1emcO3W5FgEuWdiDIIUMSuvrc	45.517752 9.213643 179.39999389648438 34.082000732421875	45.5178	9.21364	179.4	34.082	2023-09-29 16:45:00	2023-09-29 16:45:00	1050
BSD2	51B	B	51	BSD2_piazza-ateneo_LiftKey	r9	BSD2_piazza-ateneo_LiftKey-1_r9	piazza-ateneo	0	0	1	swab	1	0	0	Tasto ascensore	indoor	indoor	indoor	LiftKey	NA	1000090992-16_46_44.jpg	https://drive.google.com/uc?id=1fs_6iKl-a8FLuuMclvMiz4QmFFHH8hZ3	45.517826 9.213555 179.39999389648438 26.64699935913086	45.5178	9.21355	179.4	26.647	2023-09-29 16:46:00	2023-09-29 16:46:00	1051
BSD2	24C	C	24	BSD2_piazza-ateneo_Pole	r1	BSD2_piazza-ateneo_Pole-1_r1	piazza-ateneo	0	0	1	swab	1	0	0	Paletto	outdoor	vertical-surface	Other	Pole	NA	image-16_54_12.jpg	https://drive.google.com/uc?id=1rjrB9e9sM918j7IK-q6_UMRb5s04AUDf	45.518026 9.214116 130.86943957225625 13.632309871545313	45.518	9.21412	130.869	13.6323	2023-09-29 16:54:00	2023-09-29 16:54:00	971
BSD2	24B	B	24	BSD2_piazza-ateneo_Sign	r1	BSD2_piazza-ateneo_Sign-2_r1	piazza-ateneo	0	0	1	swab	1	0	0	Smoking Area	outdoor	vertical-surface	Sign	Sign	NA	image-16_53_33.jpg	https://drive.google.com/uc?id=19tTDDailcvVed3ZmwMQhbfAeWIVrCr2R	45.517968 9.213883 134.08534622192383 35	45.518	9.21388	134.085	35	2023-09-29 16:53:00	2023-09-29 16:53:00	970
BSD2	14A	A	14	BSD2_piazza-ateneo_Spotlight	r1	BSD2_piazza-ateneo_Spotlight-3_r1	piazza-ateneo	0	0	1	swab	1	0	0	Luce	outdoor	anthropic-element	ElectricTool	Spotlight	NA	16959988708193239256691489544349-16_47_57.jpg	https://drive.google.com/uc?id=17QGWMdO6ZOl5Vv5-2Bd9L6AHXlr7JoVr	45.517048 9.214113 178.09999084472656 47.007999420166016	45.517	9.21411	178.1	47.008	2023-09-29 16:48:00	2023-09-29 16:48:00	765
BSD2	14B	B	14	BSD2_piazza-ateneo_Spotlight	r2	BSD2_piazza-ateneo_Spotlight-3_r2	piazza-ateneo	0	0	1	swab	1	0	0	Luce	outdoor	anthropic-element	ElectricTool	Spotlight	NA	16959988283748216338634952017333-16_47_14.jpg	https://drive.google.com/uc?id=1oinkPReWNSdrj_0ICqvrdO32z01rSTKa	45.517592 9.213738 179.29998779296875 100	45.5176	9.21374	179.3	100	2023-09-29 16:47:00	2023-09-29 16:47:00	766
BSD2	14C	C	14	BSD2_piazza-ateneo_Spotlight	r3	BSD2_piazza-ateneo_Spotlight-3_r3	piazza-ateneo	0	0	1	swab	1	0	0	Luce	outdoor	anthropic-element	ElectricTool	Spotlight	NA	16959989067735911590918254212955-16_48_32.jpg	https://drive.google.com/uc?id=1b_MfAmJwq3i-ihS9gOtBB7T4jCp5l9iV	45.517098 9.214075 179.29998779296875 29.586999893188477	45.5171	9.21407	179.3	29.587	2023-09-29 16:48:00	2023-09-29 16:48:00	767
BSD2	40A	A	40	BSD2_piazza-ateneo_Spotlight	r1	BSD2_piazza-ateneo_Spotlight-4_r1	piazza-ateneo	0	0	1	swab	1	0	0	Luce	outdoor	anthropic-element	ElectricTool	Spotlight	NA	image-16_41_47.jpg	https://drive.google.com/uc?id=1d9LxCg4DC_7p4HtChhCvMtRJ_HoNcW43	45.51891 9.215554 136.07545852661133 89.5695814064	45.5189	9.21555	136.075	89.5696	2023-09-29 16:41:00	2023-09-29 16:41:00	1014
BSD2	40B	B	40	BSD2_piazza-ateneo_Spotlight	r2	BSD2_piazza-ateneo_Spotlight-4_r2	piazza-ateneo	0	0	1	swab	1	0	0	Luce	outdoor	anthropic-element	ElectricTool	Spotlight	NA	image-16_43_1.jpg	https://drive.google.com/uc?id=1SO8J-d-e7dsemQLoO9J5dnTfYE_lZT3i	45.518435 9.214052 136.04967880249023 45.752	45.5184	9.21405	136.05	45.752	2023-09-29 16:43:00	2023-09-29 16:43:00	1015
BSD2	40C	C	40	BSD2_piazza-ateneo_Spotlight	r3	BSD2_piazza-ateneo_Spotlight-4_r3	piazza-ateneo	0	0	1	swab	1	0	0	Luce	outdoor	anthropic-element	ElectricTool	Spotlight	NA	image-16_42_20.jpg	https://drive.google.com/uc?id=12GkHi34HNvqxe6EyB3PzuGp4vC-P9O_-	45.518139 9.214268 134.33355331420898 45.752	45.5181	9.21427	134.334	45.752	2023-09-29 16:42:00	2023-09-29 16:42:00	1016
BSD2	16A	A	16	BSD2_piazza-ateneo_TrashBin	r1	BSD2_piazza-ateneo_TrashBin-4_r1	piazza-ateneo	0	0	1	swab	1	0	0	Bidone	outdoor	trash-related	TrashBin	TrashBin	NA	16959991909405714045511799572452-16_53_15.jpg	https://drive.google.com/uc?id=1D147T9lbwsjZUHyafj_0u0UxI8mf8MTC	45.517254 9.21399 178.59999084472656 22.527000427246094	45.5173	9.21399	178.6	22.527	2023-09-29 16:53:00	2023-09-29 16:53:00	831
BSD2	16B	B	16	BSD2_piazza-ateneo_TrashBin	r2	BSD2_piazza-ateneo_TrashBin-4_r2	piazza-ateneo	0	0	1	swab	1	0	0	Bidone	outdoor	trash-related	TrashBin	TrashBin	NA	16959992384611489188721176410819-16_54_4.jpg	https://drive.google.com/uc?id=1PW_RSaYA4QjmfGKnjT7SbcwLZlDFxV1W	45.51732 9.213755 183.39999389648438 35.055198669433594	45.5173	9.21376	183.4	35.0552	2023-09-29 16:54:00	2023-09-29 16:54:00	832
BSD2	16C	C	16	BSD2_piazza-ateneo_TrashBin	r3	BSD2_piazza-ateneo_TrashBin-4_r3	piazza-ateneo	0	0	1	swab	1	0	0	Bidone	outdoor	trash-related	TrashBin	TrashBin	NA	16959992827181864933907540753621-16_54_46.jpg	https://drive.google.com/uc?id=1_BGG1Cl4-DKbaT-Dxn2EzmeD28RQMMPj	45.517223 9.213953 179.29998779296875 23.541000366210938	45.5172	9.21395	179.3	23.541	2023-09-29 16:54:00	2023-09-29 16:54:00	833
BSD2	38A	A	38	BSD2_piazza-ateneo_TrashBin	r1	BSD2_piazza-ateneo_TrashBin-5_r1	piazza-ateneo	0	0	1	swab	1	0	0	Cestino	outdoor	trash-related	TrashBin	TrashBin	NA	image-16_44_38.jpg	https://drive.google.com/uc?id=1ISSN20d2mVqZqY_mlDvmCL5o6XwD3seK	45.517942 9.213825 133.7310028076172 35	45.5179	9.21382	133.731	35	2023-09-29 16:44:00	2023-09-29 16:44:00	1005
BSD2	38B	B	38	BSD2_piazza-ateneo_TrashBin	r2	BSD2_piazza-ateneo_TrashBin-5_r2	piazza-ateneo	0	0	1	swab	1	0	0	Cestino	outdoor	trash-related	TrashBin	TrashBin	NA	image-16_44_6.jpg	https://drive.google.com/uc?id=1_2TkfP76GMdTe1eo0COdrS3oIJ2k9sFu	45.517573 9.214045 133.32981872558594 42	45.5176	9.21405	133.33	42	2023-09-29 16:44:00	2023-09-29 16:44:00	1006
BSD2	38C	C	38	BSD2_piazza-ateneo_TrashBin	r3	BSD2_piazza-ateneo_TrashBin-5_r3	piazza-ateneo	0	0	1	swab	1	0	0	Cestino	outdoor	trash-related	TrashBin	TrashBin	NA	image-16_45_3.jpg	https://drive.google.com/uc?id=17_TBlOOadHUvBOuU43-RzX46oS_NhYfH	45.517992 9.214494 131.46130240371815 13.028653398814196	45.518	9.21449	131.461	13.0287	2023-09-29 16:45:00	2023-09-29 16:45:00	1007
BSD2	18A	A	18	BSD2_piazza-ateneo_TreeBark	r1	BSD2_piazza-ateneo_TreeBark-10_r1	piazza-ateneo	0	0	1	swab	1	0	0	Tronco albero	outdoor	vegetation_and_mushrooms	vegetation	TreeBark	NA	1000010728-16_38_11.heic	https://drive.google.com/uc?id=1uhIvEuhOOcZSH09qBhCMLebwC5EwrJCz	45.518568 9.213865 183.59999084472656 23.531999588012695	45.5186	9.21387	183.6	23.532	2023-09-29 16:38:00	2023-09-29 16:38:00	894
BSD2	18B	B	18	BSD2_piazza-ateneo_TreeBark	r2	BSD2_piazza-ateneo_TreeBark-10_r2	piazza-ateneo	0	0	1	swab	1	0	0	Tronco albero	outdoor	vegetation_and_mushrooms	vegetation	TreeBark	NA	1000010728-16_38_31.heic	https://drive.google.com/uc?id=1GCAAjRwnwSVjFtyahT_pEHPJgNig3Z_-	45.518438 9.214085 183.59999084472656 28.391000747680664	45.5184	9.21409	183.6	28.391	2023-09-29 16:38:00	2023-09-29 16:38:00	895
BSD2	18C	C	18	BSD2_piazza-ateneo_TreeBark	r3	BSD2_piazza-ateneo_TreeBark-10_r3	piazza-ateneo	0	0	1	swab	1	0	0	Tronco albero	outdoor	vegetation_and_mushrooms	vegetation	TreeBark	NA	1000010728-16_38_53.heic	https://drive.google.com/uc?id=1NGoosIyFBky3va2ziNmhD-mEQoGxFoI4	45.518664 9.213938 183.59999084472656 29.37299919128418	45.5187	9.21394	183.6	29.373	2023-09-29 16:38:00	2023-09-29 16:38:00	896
BSD2	21A	A	21	BSD2_piazza-ateneo_TreeBark	r1	BSD2_piazza-ateneo_TreeBark-11_r1	piazza-ateneo	0	0	1	swab	1	0	0	Tronco albero	outdoor	vegetation_and_mushrooms	vegetation	TreeBark	NA	IMG_20230929_164135-16_41_43.jpg	https://drive.google.com/uc?id=1Aqv6WmLxoirxwog9QwbAcpvCzyGrcZjn	45.517674 9.213938 179.39999389648438 65.70800018310547	45.5177	9.21394	179.4	65.708	2023-09-29 16:41:00	2023-09-29 16:41:00	960
BSD2	21B	B	21	BSD2_piazza-ateneo_TreeBark	r2	BSD2_piazza-ateneo_TreeBark-11_r2	piazza-ateneo	0	0	1	swab	1	0	0	Tronco albero	outdoor	vegetation_and_mushrooms	vegetation	TreeBark	NA	IMG_20230929_164135-16_42_12.jpg	https://drive.google.com/uc?id=1SuBHRMSdAV8-dO9pW2_zr_FtvlrP6Z0y	45.517765 9.213629 179.39999389648438 53.19200134277344	45.5178	9.21363	179.4	53.192	2023-09-29 16:42:00	2023-09-29 16:42:00	961
BSD2	21C	C	21	BSD2_piazza-ateneo_TreeBark	r3	BSD2_piazza-ateneo_TreeBark-11_r3	piazza-ateneo	0	0	1	swab	1	0	0	Tronco albero	outdoor	vegetation_and_mushrooms	vegetation	TreeBark	NA	IMG_20230929_164135-16_42_35.jpg	https://drive.google.com/uc?id=1N_eJAXcWTJyfIlF0KyI1uKYyE1ibHcG0	45.517651 9.213986 179.29998779296875 24.459999084472656	45.5177	9.21399	179.3	24.46	2023-09-29 16:42:00	2023-09-29 16:42:00	962
BSD2	119A	A	119	BSD2_piazza-ateneo_TreeBark	r1	BSD2_piazza-ateneo_TreeBark-27_r1	piazza-ateneo	0	0	1	swab	1	0	0	Tronco albero	outdoor	vegetation_and_mushrooms	vegetation	TreeBark	NA	image-16_39_30.jpg	https://drive.google.com/uc?id=1q0z9Jv04XHTaXeP1_HNi5BT8sdqx64Zc	45.517671 9.214333 146.57331471610814 5.722257626547359	45.5177	9.21433	146.573	5.72226	2023-09-29 16:39:00	2023-09-29 16:39:00	666
BSD2	119B	B	119	BSD2_piazza-ateneo_TreeBark	r2	BSD2_piazza-ateneo_TreeBark-27_r2	piazza-ateneo	0	0	1	swab	1	0	0	Tronco albero	outdoor	vegetation_and_mushrooms	vegetation	TreeBark	NA	image-16_40_2.jpg	https://drive.google.com/uc?id=108M1nNL4T6NAl923ZlqMUrqf2ibHxwgF	45.517663 9.214326 145.87537770345807 5.208312171820183	45.5177	9.21433	145.875	5.20831	2023-09-29 16:40:00	2023-09-29 16:40:00	667
BSD2	119C	C	119	BSD2_piazza-ateneo_TreeBark	r3	BSD2_piazza-ateneo_TreeBark-27_r3	piazza-ateneo	0	0	1	swab	1	0	0	Tronco albero	outdoor	vegetation_and_mushrooms	vegetation	TreeBark	NA	image-16_40_41.jpg	https://drive.google.com/uc?id=1MKLmF_ejCtnX813LDfMXhUSAtgrML5mk	45.51766 9.214316 145.1030387878418 5.154492620524013	45.5177	9.21432	145.103	5.15449	2023-09-29 16:40:00	2023-09-29 16:40:00	668
BSD2	147A	A	147	BSD2_piazza-ateneo_TreeBark	r1	BSD2_piazza-ateneo_TreeBark-29_r1	piazza-ateneo	0	0	1	swab	1	0	0	tronco albero	outdoor	vegetation_and_mushrooms	vegetation	TreeBark	NA	1BED24D0-A93E-4D96-A42C-F92BE2657F4A-16_45_24.jpeg	https://drive.google.com/uc?id=1Uv9VULitMT-VBE1kLKQ3zr4uI0Mn9wgX	45.517671 9.214003 132.70748138427734 35	45.5177	9.214	132.707	35	2023-09-29 16:45:00	2023-09-29 16:45:00	756
BSD2	147B	B	147	BSD2_piazza-ateneo_TreeBark	r2	BSD2_piazza-ateneo_TreeBark-29_r2	piazza-ateneo	0	0	1	swab	1	0	0	tronco albero	outdoor	vegetation_and_mushrooms	vegetation	TreeBark	NA	1BED24D0-A93E-4D96-A42C-F92BE2657F4A-16_45_24.jpeg	https://drive.google.com/uc?id=1fl48Dd8mq8zF5PmSILNrPQhxPthPzfzr	45.517671 9.214003 132.70748138427734 35	45.5177	9.214	132.707	35	2023-09-29 16:45:00	2023-09-29 16:45:00	757
BSD2	147C	C	147	BSD2_piazza-ateneo_TreeBark	r3	BSD2_piazza-ateneo_TreeBark-29_r3	piazza-ateneo	0	0	1	swab	1	0	0	tronco albero	outdoor	vegetation_and_mushrooms	vegetation	TreeBark	NA	1BED24D0-A93E-4D96-A42C-F92BE2657F4A-16_45_24.jpeg	https://drive.google.com/uc?id=1kXm4eQgB1xYxZZT7ijvOUbmZvPlvrI09	45.517671 9.214003 132.70748138427734 35	45.5177	9.214	132.707	35	2023-09-29 16:45:00	2023-09-29 16:45:00	758
BSD2	30A	A	30	BSD2_piazza-ateneo_TreeBark	r1	BSD2_piazza-ateneo_TreeBark-30_r1	piazza-ateneo	0	0	1	swab	1	0	0	Tronco	outdoor	vegetation_and_mushrooms	vegetation	TreeBark	NA	2023-09-2916.57.138575809277681690688-16_57_21.jpg	https://drive.google.com/uc?id=1mCVwPISzfHojuqERJxoxyZ5cu5F3Zxh8	45.517792 9.213608 179.29998779296875 16.530000686645508	45.5178	9.21361	179.3	16.53	2023-09-29 16:57:00	2023-09-29 16:57:00	987
BSD2	30B	B	30	BSD2_piazza-ateneo_TreeBark	r2	BSD2_piazza-ateneo_TreeBark-30_r2	piazza-ateneo	0	0	1	swab	1	0	0	Tronco	outdoor	vegetation_and_mushrooms	vegetation	TreeBark	NA	2023-09-2916.57.593378678970839023132-16_58_6.jpg	https://drive.google.com/uc?id=1B0bqlTSiYTqZ7nWWTrVUcPvPq0OKwIL6	45.517656 9.213997 179.88680633250624 19	45.5177	9.214	179.887	19	2023-09-29 16:58:00	2023-09-29 16:58:00	988
BSD2	30C	C	30	BSD2_piazza-ateneo_TreeBark	r3	BSD2_piazza-ateneo_TreeBark-30_r3	piazza-ateneo	0	0	1	swab	1	0	0	Tronco	outdoor	vegetation_and_mushrooms	vegetation	TreeBark	NA	2023-09-2916.58.388334550253826611617-16_58_46.jpg	https://drive.google.com/uc?id=1pOzIPnqoq7Kc320zfvakl4wgArJ8omCf	45.517722 9.213973 166.8443274339661 19	45.5177	9.21397	166.844	19	2023-09-29 16:59:00	2023-09-29 16:59:00	989
BSD2	37A	A	37	BSD2_piazza-ateneo_TreeBark	r1	BSD2_piazza-ateneo_TreeBark-31_r1	piazza-ateneo	0	0	1	swab	1	0	0	Albero	outdoor	vegetation_and_mushrooms	vegetation	TreeBark	NA	image-16_48_16.jpg	https://drive.google.com/uc?id=17Eqmlf5MEMQ_IrIzY4GKMRJh-zfZCve-	45.518265 9.214258 131.55437645036727 8.209548546591671	45.5183	9.21426	131.554	8.20955	2023-09-29 16:48:00	2023-09-29 16:48:00	1002
BSD2	37B	B	37	BSD2_piazza-ateneo_TreeBark	r2	BSD2_piazza-ateneo_TreeBark-31_r2	piazza-ateneo	0	0	1	swab	1	0	0	Albero	outdoor	vegetation_and_mushrooms	vegetation	TreeBark	NA	image-16_49_17.jpg	https://drive.google.com/uc?id=1-NxPY32z9RvJx6W5-4iUkLJFRljcpZf4	45.518458 9.214099 136.45634841918945 40	45.5185	9.2141	136.456	40	2023-09-29 16:49:00	2023-09-29 16:49:00	1003
BSD2	37C	C	37	BSD2_piazza-ateneo_TreeBark	r3	BSD2_piazza-ateneo_TreeBark-31_r3	piazza-ateneo	0	0	1	swab	1	0	0	Albero	outdoor	vegetation_and_mushrooms	vegetation	TreeBark	NA	image-16_48_41.jpg	https://drive.google.com/uc?id=1n5rYy8wze01ZIyF4JjkYmS_ygM0s8xHM	45.518269 9.214251 131.51023597325275 10.068780153014385	45.5183	9.21425	131.51	10.0688	2023-09-29 16:48:00	2023-09-29 16:48:00	1004
BSD2	41A	A	41	BSD2_piazza-ateneo_TreeBark	r1	BSD2_piazza-ateneo_TreeBark-7_r1	piazza-ateneo	0	0	1	swab	1	0	0	Tronco	outdoor	vegetation_and_mushrooms	vegetation	TreeBark	NA	16959981632637698407117754576055-16_36_16.jpg	https://drive.google.com/uc?id=1BVuvn6OFE76AtRFCjz8jW2s61lnk-rpk	45.51775 9.213692 179.39999389648438 11.416000366210938	45.5177	9.21369	179.4	11.416	2023-09-29 16:36:00	2023-09-29 16:36:00	1017
BSD2	41B	B	41	BSD2_piazza-ateneo_TreeBark	r2	BSD2_piazza-ateneo_TreeBark-7_r2	piazza-ateneo	0	0	1	swab	1	0	0	Tronco	outdoor	vegetation_and_mushrooms	vegetation	TreeBark	NA	16959982130593383845746313536857-16_37_4.jpg	https://drive.google.com/uc?id=1vY0vRzLzpkRkBEDX95Gi1OPQHuQkS64K	45.517922 9.213624 179.39999389648438 17.305999755859375	45.5179	9.21362	179.4	17.306	2023-09-29 16:37:00	2023-09-29 16:37:00	1018
BSD2	41C	C	41	BSD2_piazza-ateneo_TreeBark	r3	BSD2_piazza-ateneo_TreeBark-7_r3	piazza-ateneo	0	0	1	swab	1	0	0	Tronco	outdoor	vegetation_and_mushrooms	vegetation	TreeBark	NA	16959983288652366909524761652821-16_39_8.jpg	https://drive.google.com/uc?id=1LcpWKdU9GtC8NMNYKhik0sHQJBOD3Caq	45.517863 9.213768 179.39999389648438 10.918999671936035	45.5179	9.21377	179.4	10.919	2023-09-29 16:38:00	2023-09-29 16:38:00	1019
BSD2	2A	A	2	BSD2_piazza-ateneo_TreeBark	r1	BSD2_piazza-ateneo_TreeBark-8_r1	piazza-ateneo	0	0	1	swab	1	0	0	Tronco Alberello	outdoor	vegetation_and_mushrooms	vegetation	TreeBark	NA	image-16_40_56.jpg	https://drive.google.com/uc?id=1tY2dArgHEReb1q_FivDB5HxLpQSzucgr	45.517759 9.213844 132.52841567993164 35	45.5178	9.21384	132.528	35	2023-09-29 16:40:00	2023-09-29 16:40:00	984
BSD2	2B	B	2	BSD2_piazza-ateneo_TreeBark	r2	BSD2_piazza-ateneo_TreeBark-8_r2	piazza-ateneo	0	0	1	swab	1	0	0	Tronchetto Alberello	outdoor	vegetation_and_mushrooms	vegetation	TreeBark	NA	image-16_41_44.jpg	https://drive.google.com/uc?id=1iZNsDjbEk0_WWi7wdDFRJl8QTaeKrVDr	45.517645 9.213891 133.98406600952148 41	45.5176	9.21389	133.984	41	2023-09-29 16:41:00	2023-09-29 16:41:00	985
BSD2	2C	C	2	BSD2_piazza-ateneo_TreeBark	r3	BSD2_piazza-ateneo_TreeBark-8_r3	piazza-ateneo	0	0	1	swab	1	0	0	Tronco Alberone	outdoor	vegetation_and_mushrooms	vegetation	TreeBark	NA	image-16_42_20.jpg	https://drive.google.com/uc?id=1qw4D1RhYmPdpipROzwiEd_Nj2_UpDrnI	45.517748 9.213928 135.3476791381836 39.86194556346651	45.5177	9.21393	135.348	39.8619	2023-09-29 16:42:00	2023-09-29 16:42:00	986
BSD2	172A	A	172	BSD2_piazza-ateneo_TreeBark	r1	BSD2_piazza-ateneo_TreeBark-9_r1	piazza-ateneo	0	0	1	swab	1	0	0	Tronco Albero	outdoor	vegetation_and_mushrooms	vegetation	TreeBark	NA	1000090978-16_38_29.jpg	https://drive.google.com/uc?id=1BBUSCknyj_mYZJZr1SpwHL8hyiTWt20t	45.518073 9.213734 179.39999389648438 47.99300003051758	45.5181	9.21373	179.4	47.993	2023-09-29 16:38:00	2023-09-29 16:38:00	840
BSD2	172B	B	172	BSD2_piazza-ateneo_TreeBark	r2	BSD2_piazza-ateneo_TreeBark-9_r2	piazza-ateneo	0	0	1	swab	1	0	0	Tronco Albero	outdoor	vegetation_and_mushrooms	vegetation	TreeBark	NA	1000090980-16_39_6.jpg	https://drive.google.com/uc?id=10FMbvE2ikeZufxvbG33oVFU7LECVcznB	45.517924 9.213617 179.29998779296875 24.225000381469727	45.5179	9.21362	179.3	24.225	2023-09-29 16:39:00	2023-09-29 16:39:00	841
BSD2	172C	C	172	BSD2_piazza-ateneo_TreeBark	r3	BSD2_piazza-ateneo_TreeBark-9_r3	piazza-ateneo	0	0	1	swab	1	0	0	Tronco Albero	outdoor	vegetation_and_mushrooms	vegetation	TreeBark	NA	1000090980-16_39_6.jpg	https://drive.google.com/uc?id=1qSC1Uzv6B2LOmw58bWAXsZ2c1rNzCVtU	45.517924 9.213617 179.29998779296875 24.225000381469727	45.5179	9.21362	179.3	24.225	2023-09-29 16:39:00	2023-09-29 16:39:00	842
BSD2	49A	A	49	BSD2_piazza-ateneo_TreeLeaves	r1	BSD2_piazza-ateneo_TreeLeaves-10_r1	piazza-ateneo	0	0	1	swab	1	0	0	Foglie albero	outdoor	vegetation_and_mushrooms	vegetation	TreeLeaves	NA	1000010729-16_40_23.heic	https://drive.google.com/uc?id=1QOmgkZY255GhteZUg0guUTJ3tlLUpxrb	45.518275 9.213771 183.59999084472656 24.34600067138672	45.5183	9.21377	183.6	24.346	2023-09-29 16:40:00	2023-09-29 16:40:00	1041
BSD2	49B	B	49	BSD2_piazza-ateneo_TreeLeaves	r2	BSD2_piazza-ateneo_TreeLeaves-10_r2	piazza-ateneo	0	0	1	swab	1	0	0	Foglie	outdoor	vegetation_and_mushrooms	vegetation	TreeLeaves	NA	1000010729-16_40_47.heic	https://drive.google.com/uc?id=1LcAhgbmLtL2DHPnvcC9moQ0kkkY6jWuJ	45.518623 9.213966 183.59999084472656 23.913000106811523	45.5186	9.21397	183.6	23.913	2023-09-29 16:40:00	2023-09-29 16:40:00	1042
BSD2	49C	C	49	BSD2_piazza-ateneo_TreeLeaves	r3	BSD2_piazza-ateneo_TreeLeaves-10_r3	piazza-ateneo	0	0	1	swab	1	0	0	Foglie	outdoor	vegetation_and_mushrooms	vegetation	TreeLeaves	NA	1000010729-16_41_9.heic	https://drive.google.com/uc?id=1IQ1s76g1gsS-zCMcPzMIT-vU3_RVLp2p	45.518598 9.213907 183.6999969482422 21.033000946044922	45.5186	9.21391	183.7	21.033	2023-09-29 16:41:00	2023-09-29 16:41:00	1043
BSD2	127A	A	127	BSD2_piazza-ateneo_TreeLeaves	r1	BSD2_piazza-ateneo_TreeLeaves-11_r1	piazza-ateneo	0	0	1	swab	1	0	0	Foglie albero	outdoor	vegetation_and_mushrooms	vegetation	TreeLeaves	NA	IMG_20230929_164338-16_43_44.jpg	https://drive.google.com/uc?id=1XbzOubEXyb5Ebfs7u1QcMa49ee2pRIO0	45.517709 9.213862 179.29998779296875 38.6349983215332	45.5177	9.21386	179.3	38.635	2023-09-29 16:44:00	2023-09-29 16:44:00	693
BSD2	127B	B	127	BSD2_piazza-ateneo_TreeLeaves	r2	BSD2_piazza-ateneo_TreeLeaves-11_r2	piazza-ateneo	0	0	1	swab	1	0	0	Foglie albero	outdoor	vegetation_and_mushrooms	vegetation	TreeLeaves	NA	IMG_20230929_164338-16_44_43.jpg	https://drive.google.com/uc?id=1TFgKaH8nKFRZqYoeJfAxDezygsgULDgV	45.517698 9.213643 179.29998779296875 18.46500015258789	45.5177	9.21364	179.3	18.465	2023-09-29 16:44:00	2023-09-29 16:44:00	694
BSD2	127C	C	127	BSD2_piazza-ateneo_TreeLeaves	r3	BSD2_piazza-ateneo_TreeLeaves-11_r3	piazza-ateneo	0	0	1	swab	1	0	0	Foglie albero	outdoor	vegetation_and_mushrooms	vegetation	TreeLeaves	NA	IMG_20230929_164338-16_45_13.jpg	https://drive.google.com/uc?id=1aI4SExuCvm1P_iHWTiL2cWH5Ni0B5G8M	45.517719 9.213607 179.29998779296875 51.0359992980957	45.5177	9.21361	179.3	51.036	2023-09-29 16:45:00	2023-09-29 16:45:00	695
BSD2	6A	A	6	BSD2_piazza-ateneo_TreeLeaves	r1	BSD2_piazza-ateneo_TreeLeaves-2_r1	piazza-ateneo	0	0	1	swab	1	0	0	Foglie albero	outdoor	vegetation_and_mushrooms	vegetation	TreeLeaves	NA	image-16_41_59.jpg	https://drive.google.com/uc?id=1ztBPX5_V7noM9AB-pQPls0BEPO6Of9rw	45.517655 9.214312 145.0830192565918 4.633749940835114	45.5177	9.21431	145.083	4.63375	2023-09-29 16:41:00	2023-09-29 16:41:00	1110
BSD2	6B	B	6	BSD2_piazza-ateneo_TreeLeaves	r2	BSD2_piazza-ateneo_TreeLeaves-2_r2	piazza-ateneo	0	0	1	swab	1	0	0	Foglie albero	outdoor	vegetation_and_mushrooms	vegetation	TreeLeaves	NA	image-16_42_32.jpg	https://drive.google.com/uc?id=1-17JNRLm0BfykJZT2irjUG6yNw45pRkN	45.517501 9.214056 150.04156875610352 41	45.5175	9.21406	150.042	41	2023-09-29 16:42:00	2023-09-29 16:42:00	1111
BSD2	6C	C	6	BSD2_piazza-ateneo_TreeLeaves	r3	BSD2_piazza-ateneo_TreeLeaves-2_r3	piazza-ateneo	0	0	1	swab	1	0	0	Foglie albero	outdoor	vegetation_and_mushrooms	vegetation	TreeLeaves	NA	image-16_43_22.jpg	https://drive.google.com/uc?id=14po5cewQAn5Z3kVkAJ6Sf8hrYgkLlf81	45.517565 9.213984 140.2596893310547 41	45.5176	9.21398	140.26	41	2023-09-29 16:42:00	2023-09-29 16:42:00	1112
BSD2	120A	A	120	BSD2_piazza-ateneo_TreeLeaves	r1	BSD2_piazza-ateneo_TreeLeaves-28_r1	piazza-ateneo	0	0	1	swab	1	0	0	foglie	outdoor	vegetation_and_mushrooms	vegetation	TreeLeaves	NA	image-16_46_45.jpg	https://drive.google.com/uc?id=1D-VO2rdLoMV8OU_5QIhuVd5O9Moi_zuA	45.517802 9.213883 132.96581649780273 35	45.5178	9.21388	132.966	35	2023-09-29 16:46:00	2023-09-29 16:46:00	672
BSD2	120B	B	120	BSD2_piazza-ateneo_TreeLeaves	r2	BSD2_piazza-ateneo_TreeLeaves-28_r2	piazza-ateneo	0	0	1	swab	1	0	0	foglie	outdoor	vegetation_and_mushrooms	vegetation	TreeLeaves	NA	image-16_46_45.jpg	https://drive.google.com/uc?id=1nmvbXBlUKujiHsaXZWMrjWqLqs6IdCHa	45.517802 9.213883 132.96581649780273 35	45.5178	9.21388	132.966	35	2023-09-29 16:46:00	2023-09-29 16:46:00	673
BSD2	120C	C	120	BSD2_piazza-ateneo_TreeLeaves	r3	BSD2_piazza-ateneo_TreeLeaves-28_r3	piazza-ateneo	0	0	1	swab	1	0	0	foglie	outdoor	vegetation_and_mushrooms	vegetation	TreeLeaves	NA	image-16_46_45.jpg	https://drive.google.com/uc?id=1ryiJlopmHsMHbIz6XTaTK-OA1q6IjnW5	45.517802 9.213883 132.96581649780273 35	45.5178	9.21388	132.966	35	2023-09-29 16:46:00	2023-09-29 16:46:00	674
BSD2	7A	A	7	BSD2_piazza-ateneo_TreeLeaves	r1	BSD2_piazza-ateneo_TreeLeaves-7_r1	piazza-ateneo	0	0	1	swab	1	0	0	Foglia	outdoor	vegetation_and_mushrooms	vegetation	TreeLeaves	NA	16959983985774043407119679467202-16_40_8.jpg	https://drive.google.com/uc?id=1xeIW3uhUU-PuWh9jDvdDf-l104SyvRnG	45.51767 9.213806 179.39999389648438 22.864999771118164	45.5177	9.21381	179.4	22.865	2023-09-29 16:40:00	2023-09-29 16:40:00	1143
BSD2	7B	B	7	BSD2_piazza-ateneo_TreeLeaves	r2	BSD2_piazza-ateneo_TreeLeaves-7_r2	piazza-ateneo	0	0	1	swab	1	0	0	Foglia	outdoor	vegetation_and_mushrooms	vegetation	TreeLeaves	NA	16959984304334382706142209625668-16_40_39.jpg	https://drive.google.com/uc?id=1XGjbqOM0aC2sLy44kZPfRpJeOBHp6XOQ	45.517773 9.213757 179.39999389648438 11.862000465393066	45.5178	9.21376	179.4	11.862	2023-09-29 16:40:00	2023-09-29 16:40:00	1144
BSD2	7C	C	7	BSD2_piazza-ateneo_TreeLeaves	r3	BSD2_piazza-ateneo_TreeLeaves-7_r3	piazza-ateneo	0	0	1	swab	1	0	0	Foglia	outdoor	vegetation_and_mushrooms	vegetation	TreeLeaves	NA	16959984693586952193124813367691-16_41_19.jpg	https://drive.google.com/uc?id=1her3R_dfyXQqJFe1_vPg_nKyJYWkH9e0	45.517799 9.213696 179.39999389648438 8.48900032043457	45.5178	9.2137	179.4	8.489	2023-09-29 16:41:00	2023-09-29 16:41:00	1145
BSD2	27A	A	27	BSD2_piazza-ateneo_TreeLeaves	r1	BSD2_piazza-ateneo_TreeLeaves-8_r1	piazza-ateneo	0	0	1	swab	1	0	0	Foglie Alberello morente	outdoor	vegetation_and_mushrooms	vegetation	TreeLeaves	NA	image-16_43_17.jpg	https://drive.google.com/uc?id=1B8v8RrxjwHit6Ghe5Zd8UlfR0F5Cnahj	45.517864 9.213941 133.45448303222656 35	45.5179	9.21394	133.454	35	2023-09-29 16:43:00	2023-09-29 16:43:00	978
BSD2	27B	B	27	BSD2_piazza-ateneo_TreeLeaves	r2	BSD2_piazza-ateneo_TreeLeaves-8_r2	piazza-ateneo	0	0	1	swab	1	0	0	Foglie	outdoor	vegetation_and_mushrooms	vegetation	TreeLeaves	NA	image-16_44_5.jpg	https://drive.google.com/uc?id=1t2MSBMtZcJvH_zwQBnIvbgwmUHn_Rx4M	45.517844 9.213939 133.75766372680664 41	45.5178	9.21394	133.758	41	2023-09-29 16:44:00	2023-09-29 16:44:00	979
BSD2	27C	C	27	BSD2_piazza-ateneo_TreeLeaves	r3	BSD2_piazza-ateneo_TreeLeaves-8_r3	piazza-ateneo	0	0	1	swab	1	0	0	Foglie fighe	outdoor	vegetation_and_mushrooms	vegetation	TreeLeaves	NA	image-16_45_4.jpg	https://drive.google.com/uc?id=186vJNJbWK13VkOXOX_DnCsqz6IUqsPDG	45.517808 9.214021 130.71693909807473 7.487780366682038	45.5178	9.21402	130.717	7.48778	2023-09-29 16:45:00	2023-09-29 16:45:00	980
BSD2	56A	A	56	BSD2_piazza-ateneo_TreeLeaves	r1	BSD2_piazza-ateneo_TreeLeaves-9_r1	piazza-ateneo	0	0	1	swab	1	0	0	Foglia albero	outdoor	vegetation_and_mushrooms	vegetation	TreeLeaves	NA	1000090981-16_40_17.jpg	https://drive.google.com/uc?id=1IuHgTpcmy-3UHHW8Pv5Y8ZsOVimVBKk4	45.517925 9.213677 179.39999389648438 29.065000534057617	45.5179	9.21368	179.4	29.065	2023-09-29 16:40:00	2023-09-29 16:40:00	1065
BSD2	56B	B	56	BSD2_piazza-ateneo_TreeLeaves	r2	BSD2_piazza-ateneo_TreeLeaves-9_r2	piazza-ateneo	0	0	1	swab	1	0	0	Foglia albero	outdoor	vegetation_and_mushrooms	vegetation	TreeLeaves	NA	1000090982-16_40_41.jpg	https://drive.google.com/uc?id=1hTK-VatFy0OvAs_oJ6mB1hCl3z_gGPjB	45.518083 9.213704 179.39999389648438 45.07600021362305	45.5181	9.2137	179.4	45.076	2023-09-29 16:40:00	2023-09-29 16:40:00	1066
BSD2	56C	C	56	BSD2_piazza-ateneo_TreeLeaves	r3	BSD2_piazza-ateneo_TreeLeaves-9_r3	piazza-ateneo	0	0	1	swab	1	0	0	Foglia albero	outdoor	vegetation_and_mushrooms	vegetation	TreeLeaves	NA	1000090983-16_40_56.jpg	https://drive.google.com/uc?id=1mY9vEcbjnokjPhjZNWt3Cfbx1p_Etmaq	45.51812 9.213653 179.39999389648438 29.611000061035156	45.5181	9.21365	179.4	29.611	2023-09-29 16:40:00	2023-09-29 16:40:00	1067
BSD2	121A	A	121	BSD2_piazza-ateneo_WallBuilding	r1	BSD2_piazza-ateneo_WallBuilding-1_r1	piazza-ateneo	0	0	1	swab	1	0	0	Muro	outdoor	vertical-surface	wall	WallBuilding	NA	2023-09-2916.43.266933801796586420192-16_43_33.jpg	https://drive.google.com/uc?id=1zgbGmDGdCKozPjtQx2sJwYTBSfpHRHNq	45.517746 9.213602 179.39999389648438 12.6850004196167	45.5177	9.2136	179.4	12.685	2023-09-29 16:43:00	2023-09-29 16:43:00	675
BSD2	121B	B	121	BSD2_piazza-ateneo_WallBuilding	r2	BSD2_piazza-ateneo_WallBuilding-1_r2	piazza-ateneo	0	0	1	swab	1	0	0	Muro	outdoor	vertical-surface	wall	WallBuilding	NA	2023-09-2916.44.097784145962489089984-16_44_17.jpg	https://drive.google.com/uc?id=1eCynZ-XbIJyTjEhmvv0OYRTNxdoASHXc	45.517804 9.213131 140.40463514905423 35.04092788696289	45.5178	9.21313	140.405	35.0409	2023-09-29 16:44:00	2023-09-29 16:44:00	676
BSD2	121C	C	121	BSD2_piazza-ateneo_WallBuilding	r3	BSD2_piazza-ateneo_WallBuilding-1_r3	piazza-ateneo	0	0	1	swab	1	0	0	Muro	outdoor	vertical-surface	wall	WallBuilding	NA	2023-09-2916.44.482119769058526522971-16_44_54.jpg	https://drive.google.com/uc?id=1PitClgO4_vUs_RbKMOGvmRdwyQkCT43K	45.517763 9.213258 164.44000183418393 4.900000095367432	45.5178	9.21326	164.44	4.9	2023-09-29 16:44:00	2023-09-29 16:44:00	677
BSD2	17A	A	17	BSD2_piazza-ateneo_WallBuilding	r4	BSD2_piazza-ateneo_WallBuilding-1_r4	piazza-ateneo	0	0	1	swab	1	0	0	Muro	outdoor	vertical-surface	wall	WallBuilding	NA	image-16_51_33.jpg	https://drive.google.com/uc?id=1RI5xGIOlX73hiJEIYNQAjVm3a04EabMh	45.518305 9.21369 131.58228738717304 29.300257385447246	45.5183	9.21369	131.582	29.3003	2023-09-29 16:51:00	2023-09-29 16:51:00	864
BSD2	17B	B	17	BSD2_piazza-ateneo_WallBuilding	r5	BSD2_piazza-ateneo_WallBuilding-1_r5	piazza-ateneo	0	0	1	swab	1	0	0	Muro	outdoor	vertical-surface	wall	WallBuilding	NA	image-16_52_21.jpg	https://drive.google.com/uc?id=17LSfqu_JeIX3BkWHiyTUoBtaSgFHzLgt	45.518159 9.213835 135.36637115478516 45.752	45.5182	9.21383	135.366	45.752	2023-09-29 16:52:00	2023-09-29 16:52:00	865
BSD2	17C	C	17	BSD2_piazza-ateneo_WallBuilding	r6	BSD2_piazza-ateneo_WallBuilding-1_r6	piazza-ateneo	0	0	1	swab	1	0	0	Muro	outdoor	vertical-surface	wall	WallBuilding	NA	image-16_50_56.jpg	https://drive.google.com/uc?id=130JwIvB9sNmOyA-hw7lUTEOmRWaXSEpY	45.518349 9.213916 134.48981857299805 91.66666666666667	45.5183	9.21392	134.49	91.6667	2023-09-29 16:51:00	2023-09-29 16:51:00	866
BSD2	46A	A	46	BSD2_piazza-ateneo_WallBuilding	r1	BSD2_piazza-ateneo_WallBuilding-2_r1	piazza-ateneo	0	0	1	swab	1	0	0	Muro	outdoor	vertical-surface	wall	WallBuilding	NA	image-16_46_21.jpg	https://drive.google.com/uc?id=1Y3AWNi30EwM2bm5GegfnHxkA4vp8PlQi	45.517729 9.213848 127.3043307424106 32	45.5177	9.21385	127.304	32	2023-09-29 16:45:00	2023-09-29 16:45:00	1032
BSD2	46B	B	46	BSD2_piazza-ateneo_WallBuilding	r2	BSD2_piazza-ateneo_WallBuilding-2_r2	piazza-ateneo	0	0	1	swab	1	0	0	Muro	outdoor	vertical-surface	wall	WallBuilding	NA	image-16_47_16.jpg	https://drive.google.com/uc?id=11DkVvomyxQCbO2egnbTAfz6I3Dn1J1pR	45.517536 9.213931 136.9325294494629 35	45.5175	9.21393	136.933	35	2023-09-29 16:46:00	2023-09-29 16:46:00	1033
BSD2	46C	C	46	BSD2_piazza-ateneo_WallBuilding	r3	BSD2_piazza-ateneo_WallBuilding-2_r3	piazza-ateneo	0	0	1	swab	1	0	0	Muro	outdoor	vertical-surface	wall	WallBuilding	NA	image-16_47_49.jpg	https://drive.google.com/uc?id=1TXLRAhxqoeRvGZnOZmPuReoOdcelmNR_	45.517714 9.214035 149.01350021362305 44	45.5177	9.21404	149.014	44	2023-09-29 16:47:00	2023-09-29 16:47:00	1034
BSD2	26A	A	26	BSD2_piazza-ateneo_WallBuilding	r1	BSD2_piazza-ateneo_WallBuilding-3_r1	piazza-ateneo	0	0	1	swab	1	0	0	Muro	outdoor	vertical-surface	wall	WallBuilding	NA	1695998618008764817002195510387-16_43_43.jpg	https://drive.google.com/uc?id=1C93PZvHXkpchZ3xsCPwq81GgfDC3PFe_	45.517843 9.213891 179.39999389648438 87.089599609375	45.5178	9.21389	179.4	87.0896	2023-09-29 16:43:00	2023-09-29 16:43:00	975
BSD2	26B	B	26	BSD2_piazza-ateneo_WallBuilding	r2	BSD2_piazza-ateneo_WallBuilding-3_r2	piazza-ateneo	0	0	1	swab	1	0	0	Muro	outdoor	vertical-surface	wall	WallBuilding	NA	16959986658543570288565353860364-16_44_31.jpg	https://drive.google.com/uc?id=1-L_dmwf_k-uypR0TbAFsie-Dsc-Mpg_F	45.51729 9.214147 179.29998779296875 62.40399932861328	45.5173	9.21415	179.3	62.404	2023-09-29 16:44:00	2023-09-29 16:44:00	976
BSD2	26C	C	26	BSD2_piazza-ateneo_WallBuilding	r3	BSD2_piazza-ateneo_WallBuilding-3_r3	piazza-ateneo	0	0	1	swab	1	0	0	Muro	outdoor	vertical-surface	wall	WallBuilding	NA	16959987106592978227871751446693-16_45_15.jpg	https://drive.google.com/uc?id=1ybYOexpTHTQKFias3o4ULx6kbdMSpJux	45.516841 9.215021 179.39999389648438 92.56440734863281	45.5168	9.21502	179.4	92.5644	2023-09-29 16:45:00	2023-09-29 16:45:00	977
BSD2	58A	A	58	BSD2_piazza-ateneo_Window	r1	BSD2_piazza-ateneo_Window-1_r1	piazza-ateneo	0	0	1	swab	1	0	0	superficie vetrata	outdoor	vertical-surface	Window	Window	NA	image-16_38_28.jpg	https://drive.google.com/uc?id=19jJwDLd7vj7_cjKejmB5P91h9Xk23lzQ	45.517971 9.213791 132.90521621704102 35	45.518	9.21379	132.905	35	2023-09-29 16:38:00	2023-09-29 16:38:00	1071
BSD2	58B	B	58	BSD2_piazza-ateneo_Window	r2	BSD2_piazza-ateneo_Window-1_r2	piazza-ateneo	0	0	1	swab	1	0	0	superficie vetrata	outdoor	vertical-surface	Window	Window	NA	image-16_38_28.jpg	https://drive.google.com/uc?id=1iHCES8fMAyuWjftfPKiLS77pI2z6NMEZ	45.517971 9.213791 132.90521621704102 35	45.518	9.21379	132.905	35	2023-09-29 16:38:00	2023-09-29 16:38:00	1072
BSD2	58C	C	58	BSD2_piazza-ateneo_Window	r3	BSD2_piazza-ateneo_Window-1_r3	piazza-ateneo	0	0	1	swab	1	0	0	superficie vetrata	outdoor	vertical-surface	Window	Window	NA	image-16_38_28.jpg	https://drive.google.com/uc?id=1MycNvo1c6d2uSvPJFK_4dYwBubzrCE1x	45.517971 9.213791 132.90521621704102 35	45.518	9.21379	132.905	35	2023-09-29 16:38:00	2023-09-29 16:38:00	1073
BSD2	170A	A	170	BSD2_piazza-ateneo_Window	r4	BSD2_piazza-ateneo_Window-1_r4	piazza-ateneo	0	0	1	swab	1	0	0	Porta-finestra	outdoor	vertical-surface	Window	Window	NA	1000090995-16_48_54.jpg	https://drive.google.com/uc?id=1CNfJ-m4aPLMx9t906v9fZNYXG2PJxRYw	45.518023 9.213594 179.39999389648438 52.472599029541016	45.518	9.21359	179.4	52.4726	2023-09-29 16:48:00	2023-09-29 16:48:00	834
BSD2	170B	B	170	BSD2_piazza-ateneo_Window	r5	BSD2_piazza-ateneo_Window-1_r5	piazza-ateneo	0	0	1	swab	1	0	0	Porta-finestra	outdoor	vertical-surface	Window	Window	NA	1000090996-16_49_23.jpg	https://drive.google.com/uc?id=1qGr-GORJ3rhHbBM7q9WopBPS1E5rcse-	45.518058 9.213585 179.39999389648438 39.65959930419922	45.5181	9.21359	179.4	39.6596	2023-09-29 16:49:00	2023-09-29 16:49:00	835
BSD2	170C	C	170	BSD2_piazza-ateneo_Window	r6	BSD2_piazza-ateneo_Window-1_r6	piazza-ateneo	0	0	1	swab	1	0	0	Porta-finestra	outdoor	vertical-surface	Window	Window	NA	1000090994-16_48_27.jpg	https://drive.google.com/uc?id=1eRNhzvrPPxsB2QRg6fnkCNjAOyHRz3kQ	45.51801 9.213543 179.29998779296875 35.71500015258789	45.518	9.21354	179.3	35.715	2023-09-29 16:48:00	2023-09-29 16:48:00	836
BSD2	22A	A	22	BSD2_piazza-ateneo_Window	r7	BSD2_piazza-ateneo_Window-1_r7	piazza-ateneo	0	0	1	swab	1	0	0	Vetrata u6	outdoor	vertical-surface	Window	Window	NA	IMG_20230929_165240-16_53_32.jpg	https://drive.google.com/uc?id=1gE0nhbtjwxrSuJ3DliSwPOhx0a3Ln_2K	45.517894 9.213648 179.39999389648438 18.961999893188477	45.5179	9.21365	179.4	18.962	2023-09-29 16:53:00	2023-09-29 16:53:00	963
BSD2	22B	B	22	BSD2_piazza-ateneo_Window	r8	BSD2_piazza-ateneo_Window-1_r8	piazza-ateneo	0	0	1	swab	1	0	0	Vetrata u6	outdoor	vertical-surface	Window	Window	NA	IMG_20230929_165240-16_54_17.jpg	https://drive.google.com/uc?id=1tbgE4SsSlcdJI1RAt3X5Ltj03EmXh1Rl	45.517925 9.213634 179.39999389648438 18.868999481201172	45.5179	9.21363	179.4	18.869	2023-09-29 16:54:00	2023-09-29 16:54:00	964
BSD2	22C	C	22	BSD2_piazza-ateneo_Window	r9	BSD2_piazza-ateneo_Window-1_r9	piazza-ateneo	0	0	1	swab	1	0	0	Vetrata u6	outdoor	vertical-surface	Window	Window	NA	IMG_20230929_165241-16_55_25.jpg	https://drive.google.com/uc?id=1wL3VoJX6BmbdIR1d0-v-dsUCsNUCU6b9	45.517791 9.213629 179.39999389648438 15.666000366210938	45.5178	9.21363	179.4	15.666	2023-09-29 16:55:00	2023-09-29 16:55:00	965
BSD2	3A	A	3	BSD2_piazza-ateneo_Window	r1	BSD2_piazza-ateneo_Window-2_r1	piazza-ateneo	0	0	1	swab	1	0	0	Salita parcheggio	outdoor	vertical-surface	Window	Window	NA	image-16_47_35.jpg	https://drive.google.com/uc?id=1i7aaKdbPpax4qyMqbaX-LogXblDqa-Ru	45.517924 9.214198 132.35242080688477 43	45.5179	9.2142	132.352	43	2023-09-29 16:47:00	2023-09-29 16:47:00	1011
BSD2	3A	A	3	BSD2_piazza-ateneo_Window	r2	BSD2_piazza-ateneo_Window-2_r2	piazza-ateneo	0	0	1	swab	1	0	0	Vetro	outdoor	vertical-surface	Window	Window	NA	image-16_48_33.jpg	https://drive.google.com/uc?id=1uTVCJjH6Ex_x7QPuzTa5F7TdGP6SR574	45.51787 9.213983 130.70391146279871 7.392258221097753	45.5179	9.21398	130.704	7.39226	2023-09-29 16:48:00	2023-09-29 16:48:00	1012
BSD2	3B	B	3	BSD2_piazza-ateneo_Window	r3	BSD2_piazza-ateneo_Window-2_r3	piazza-ateneo	0	0	1	swab	1	0	0	Coso di ferro	outdoor	vertical-surface	Window	Window	NA	image-16_49_45.jpg	https://drive.google.com/uc?id=1lTkazjlr3vhxSU4SqpYExzL4zHn6_u5b	45.517633 9.213812 134.90917587280273 41	45.5176	9.21381	134.909	41	2023-09-29 16:49:00	2023-09-29 16:49:00	1013
BSD2	180A	A	180	BSD2_piazza-scienza_Banister	r1	BSD2_piazza-scienza_Banister-1_r1	piazza-scienza	0	1	0	swab	1	0	0	ringhiera u4	outdoor	touch-ralated	Banister	Banister	NA	E9FA5CAC-3DB6-4570-85A8-FBA925D8891D-15_48_41.jpeg	https://drive.google.com/uc?id=1SrGzTussi3g6llXNYVI30vhWR-sef7yf	45.514089 9.211093 150.95197677612305 23.88612490942054	45.5141	9.21109	150.952	23.8861	2023-09-29 15:48:00	2023-09-29 15:48:00	867
BSD2	180B	B	180	BSD2_piazza-scienza_Banister	r2	BSD2_piazza-scienza_Banister-1_r2	piazza-scienza	0	1	0	swab	1	0	0	ringhiera u4	outdoor	touch-ralated	Banister	Banister	NA	E9FA5CAC-3DB6-4570-85A8-FBA925D8891D-15_48_41.jpeg	https://drive.google.com/uc?id=10JL7JC7GNpzKMESBUxNewyyH-hOO83Jg	45.514089 9.211093 150.95197677612305 23.88612490942054	45.5141	9.21109	150.952	23.8861	2023-09-29 15:48:00	2023-09-29 15:48:00	868
BSD2	180C	C	180	BSD2_piazza-scienza_Banister	r3	BSD2_piazza-scienza_Banister-1_r3	piazza-scienza	0	1	0	swab	1	0	0	ringhiera u4	outdoor	touch-ralated	Banister	Banister	NA	E9FA5CAC-3DB6-4570-85A8-FBA925D8891D-15_48_41.jpeg	https://drive.google.com/uc?id=1JXb5kgzZ8GOPGlRVd785cM3StUAFoJab	45.514089 9.211093 150.95197677612305 23.88612490942054	45.5141	9.21109	150.952	23.8861	2023-09-29 15:48:00	2023-09-29 15:48:00	869
BSD2	57A	A	57	BSD2_piazza-scienza_Banister	r1	BSD2_piazza-scienza_Banister-2_r1	piazza-scienza	0	1	0	swab	1	0	0	Ringhiera	outdoor	touch-ralated	Banister	Banister	NA	image-15_44_29.jpg	https://drive.google.com/uc?id=1S0Ukc1ZLiyp8dSF1JRQ05SFf1pse4NVq	45.513537 9.212017 135.13544845581055 35	45.5135	9.21202	135.135	35	2023-09-29 15:44:00	2023-09-29 15:44:00	1068
BSD2	57B	B	57	BSD2_piazza-scienza_Banister	r2	BSD2_piazza-scienza_Banister-2_r2	piazza-scienza	0	1	0	swab	1	0	0	Ringhiera U3	outdoor	touch-ralated	Banister	Banister	NA	image-15_43_59.jpg	https://drive.google.com/uc?id=16ipJpvJS1ho1UdDgtjWIVYw9LU3EWXrM	45.513435 9.212002 135.9437599182129 35	45.5134	9.212	135.944	35	2023-09-29 15:44:00	2023-09-29 15:44:00	1069
BSD2	57C	C	57	BSD2_piazza-scienza_Banister	r3	BSD2_piazza-scienza_Banister-2_r3	piazza-scienza	0	1	0	swab	1	0	0	Ringhiera U3	outdoor	touch-ralated	Banister	Banister	NA	image-15_43_23.jpg	https://drive.google.com/uc?id=1WHHnPVg8oSlkeUwKbqE6UptPBucKdd2d	45.513353 9.212086 133.71654891967773 35	45.5134	9.21209	133.717	35	2023-09-29 15:43:00	2023-09-29 15:43:00	1070
BSD2	53A	A	53	BSD2_piazza-scienza_Banister	r1	BSD2_piazza-scienza_Banister-3_r1	piazza-scienza	0	1	0	swab	1	0	0	Ringhiera U4	outdoor	touch-ralated	Banister	Banister	NA	1000090929-15_59_53.jpg	https://drive.google.com/uc?id=1jQUS7-TVtBCRJHO-0VnYbn-PE0l1568n	45.514297 9.212346 176.79998779296875 30.12299919128418	45.5143	9.21235	176.8	30.123	2023-09-29 15:59:00	2023-09-29 15:59:00	1056
BSD2	53B	B	53	BSD2_piazza-scienza_Banister	r2	BSD2_piazza-scienza_Banister-3_r2	piazza-scienza	0	1	0	swab	1	0	0	Ringhiera U4	outdoor	touch-ralated	Banister	Banister	NA	1000090930-16_0_29.jpg	https://drive.google.com/uc?id=1xkgzCC8UHWvx67WH4_WT4YRxEa4_Ebm7	45.514304 9.212413 176.89999389648438 77.96199798583984	45.5143	9.21241	176.9	77.962	2023-09-29 16:00:00	2023-09-29 16:00:00	1057
BSD2	53C	C	53	BSD2_piazza-scienza_Banister	r3	BSD2_piazza-scienza_Banister-3_r3	piazza-scienza	0	1	0	swab	1	0	0	Ringhiera U4	outdoor	touch-ralated	Banister	Banister	NA	1000090931-16_0_51.jpg	https://drive.google.com/uc?id=1LhStjxZqJ1WiPIzopy46cnB6N4vDDR2I	45.514156 9.21146 176.79998779296875 9.003999710083008	45.5142	9.21146	176.8	9.004	2023-09-29 16:00:00	2023-09-29 16:00:00	1058
BSD2	54A	A	54	BSD2_piazza-scienza_Banister	r1	BSD2_piazza-scienza_Banister-4_r1	piazza-scienza	0	1	0	swab	1	0	0	Corrimanio della scala	outdoor	touch-ralated	Banister	Banister	NA	image-16_0_58.jpg	https://drive.google.com/uc?id=1Ffxrye5fjYe4BQYdnKWyl5RsdkkgV8Ax	45.514175 9.211935 130.3534707882849 13.369174945885625	45.5142	9.21194	130.353	13.3692	2023-09-29 16:01:00	2023-09-29 16:01:00	1059
BSD2	54B	B	54	BSD2_piazza-scienza_Banister	r2	BSD2_piazza-scienza_Banister-4_r2	piazza-scienza	0	1	0	swab	1	0	0	Corrimanio della scalinata	outdoor	touch-ralated	Banister	Banister	NA	image-16_1_57.jpg	https://drive.google.com/uc?id=1_1pzEVVKTctPO04r4_z3-92ppXUnMoj4	45.513921 9.211797 134.37 35	45.5139	9.2118	134.37	35	2023-09-29 16:01:00	2023-09-29 16:01:00	1060
BSD2	163A	A	163	BSD2_piazza-scienza_Bench	r1	BSD2_piazza-scienza_Bench-2_r1	piazza-scienza	0	1	0	swab	1	0	0	Panchina giardino	outdoor	seat	Bench	Bench	NA	image-16_6_21.jpg	https://drive.google.com/uc?id=1zKZHBXUTDao78gtqWAcXL4JUNHRlVts3	45.514035 9.211106 136.83890914916992 49.49243040730134	45.514	9.21111	136.839	49.4924	2023-09-29 16:06:00	2023-09-29 16:06:00	810
BSD2	163B	B	163	BSD2_piazza-scienza_Bench	r2	BSD2_piazza-scienza_Bench-2_r2	piazza-scienza	0	1	0	swab	1	0	0	Panchina giardino	outdoor	seat	Bench	Bench	NA	image-16_6_21.jpg	https://drive.google.com/uc?id=1XLUXORMERkn0B1maZPmbRrdAu4-zxhf1	45.514035 9.211106 136.83890914916992 49.49243040730134	45.514	9.21111	136.839	49.4924	2023-09-29 16:06:00	2023-09-29 16:06:00	811
BSD2	163C	C	163	BSD2_piazza-scienza_Bench	r3	BSD2_piazza-scienza_Bench-2_r3	piazza-scienza	0	1	0	swab	1	0	0	Panchina giardino	outdoor	seat	Bench	Bench	NA	image-16_6_21.jpg	https://drive.google.com/uc?id=1k6ekiybwfI-b5i6wC4Gk_shDV3Rb8VSG	45.514035 9.211106 136.83890914916992 49.49243040730134	45.514	9.21111	136.839	49.4924	2023-09-29 16:06:00	2023-09-29 16:06:00	812
BSD2	73A	A	73	BSD2_piazza-scienza_Bench	r1	BSD2_piazza-scienza_Bench-3_r1	piazza-scienza	0	1	0	swab	1	0	0	Panchina	outdoor	seat	Bench	Bench	NA	2023-09-2915.59.158059063294835919251-15_59_22.jpg	https://drive.google.com/uc?id=17x3jIsDndrWj21VpFd5HVBcnWcFg5Mjt	45.513989 9.212242 172.3575864881277 19	45.514	9.21224	172.358	19	2023-09-29 15:59:00	2023-09-29 15:59:00	1122
BSD2	73B	B	73	BSD2_piazza-scienza_Bench	r2	BSD2_piazza-scienza_Bench-3_r2	piazza-scienza	0	1	0	swab	1	0	0	Panchina	outdoor	seat	Bench	Bench	NA	2023-09-2915.59.591472641036994379800-16_0_6.jpg	https://drive.google.com/uc?id=1jVHzallso7l0eYT-Y4AQL7Lmr1CG7yIl	45.513763 9.212266 207.82096316758543 68.58061981201172	45.5138	9.21227	207.821	68.5806	2023-09-29 15:59:00	2023-09-29 15:59:00	1123
BSD2	73C	C	73	BSD2_piazza-scienza_Bench	r3	BSD2_piazza-scienza_Bench-3_r3	piazza-scienza	0	1	0	swab	1	0	0	Panchina	outdoor	seat	Bench	Bench	NA	2023-09-2916.00.377606530933198143113-16_0_54.jpg	https://drive.google.com/uc?id=1iQZYrDlL0WelbB3Y_50iYKvPkzNezMW3	45.513393 9.212274 191.75324273388833 48.24345779418945	45.5134	9.21227	191.753	48.2435	2023-09-29 16:01:00	2023-09-29 16:01:00	1124
BSD2	50A	A	50	BSD2_piazza-scienza_BikeParking	r1	BSD2_piazza-scienza_BikeParking-1_r1	piazza-scienza	0	1	0	swab	1	0	0	Parcheggio bici U4	outdoor	anthropic-element	BikeParking	BikeParking	NA	IMG_20230929_160758-16_8_29.jpg	https://drive.google.com/uc?id=1-PUfL6q-fu0WTcQTi4ajaBTyGVZc3fg7	45.514368 9.210454 177.29998779296875 23.32200050354004	45.5144	9.21045	177.3	23.322	2023-09-29 16:08:00	2023-09-29 16:08:00	1047
BSD2	50B	B	50	BSD2_piazza-scienza_BikeParking	r2	BSD2_piazza-scienza_BikeParking-1_r2	piazza-scienza	0	1	0	swab	1	0	0	Parcheggio bici U4	outdoor	anthropic-element	BikeParking	BikeParking	NA	IMG_20230929_160758-16_8_54.jpg	https://drive.google.com/uc?id=1C8j0fSy2pXDvGUAtUS3cxwEawrRi1AGI	45.514237 9.210666 177.1999969482422 47.16999816894531	45.5142	9.21067	177.2	47.17	2023-09-29 16:08:00	2023-09-29 16:08:00	1048
BSD2	50C	C	50	BSD2_piazza-scienza_BikeParking	r3	BSD2_piazza-scienza_BikeParking-1_r3	piazza-scienza	0	1	0	swab	1	0	0	Parcheggio bici U4	outdoor	anthropic-element	BikeParking	BikeParking	NA	IMG_20230929_160758-16_9_15.jpg	https://drive.google.com/uc?id=1VdiQu1KTDpFvMC1EwSZrM6fQyfOIez3J	45.514254 9.210578 177.1999969482422 25.63599967956543	45.5143	9.21058	177.2	25.636	2023-09-29 16:09:00	2023-09-29 16:09:00	1049
BSD2	169A	A	169	BSD2_piazza-scienza_BikeParking	r4	BSD2_piazza-scienza_BikeParking-1_r4	piazza-scienza	0	1	0	swab	1	0	0	Parcheggio bici	outdoor	anthropic-element	BikeParking	BikeParking	NA	1000090915-15_48_13.jpg	https://drive.google.com/uc?id=1vsP_7qCtWzLShe6RGGhehbtZmh_-fX4a	45.51383 9.211025 176.89999389648438 66.35800170898438	45.5138	9.21102	176.9	66.358	2023-09-29 15:48:00	2023-09-29 15:48:00	828
BSD2	169B	B	169	BSD2_piazza-scienza_BikeParking	r5	BSD2_piazza-scienza_BikeParking-1_r5	piazza-scienza	0	1	0	swab	1	0	0	Parcheggio bici	outdoor	anthropic-element	BikeParking	BikeParking	NA	1000090917-15_48_33.jpg	https://drive.google.com/uc?id=1BShhmUowZiG5bXgbdmG8lGpTGIkLh3nc	45.514243 9.211362 176.79998779296875 53.04199981689453	45.5142	9.21136	176.8	53.042	2023-09-29 15:48:00	2023-09-29 15:48:00	829
BSD2	169C	C	169	BSD2_piazza-scienza_BikeParking	r6	BSD2_piazza-scienza_BikeParking-1_r6	piazza-scienza	0	1	0	swab	1	0	0	Parcheggio bici	outdoor	anthropic-element	BikeParking	BikeParking	NA	1000090918-15_48_56.jpg	https://drive.google.com/uc?id=1VpNsHcoC0H62n7h1uNilJD3ikm4GbqD_	45.514203 9.211224 176.89999389648438 74.28700256347656	45.5142	9.21122	176.9	74.287	2023-09-29 15:48:00	2023-09-29 15:48:00	830
BSD2	64B	B	64	BSD2_piazza-scienza_Doorhandle	r1	BSD2_piazza-scienza_Doorhandle-1_r1	piazza-scienza	0	1	0	swab	1	0	0	Porta e maniglia	outdoor	touch-ralated	Doorhandle	Doorhandle	NA	image-15_55_27.jpg	https://drive.google.com/uc?id=1UdccTi3-aag4G3dMP6eLp80wRJUhL7LT	45.514123 9.212246 128.12184857594744 31	45.5141	9.21225	128.122	31	2023-09-29 15:55:00	2023-09-29 15:55:00	1093
BSD2	153A	A	153	BSD2_piazza-scienza_Doorhandle	r1	BSD2_piazza-scienza_Doorhandle-3_r1	piazza-scienza	0	1	0	swab	1	0	0	Maniglia U4	outdoor	touch-ralated	Doorhandle	Doorhandle	NA	1000090935-16_4_34.jpg	https://drive.google.com/uc?id=1lEUukBthcAX_zCdiZJjhC7iE32-W9-gp	45.514215 9.211213 176.79998779296875 26.277999877929688	45.5142	9.21121	176.8	26.278	2023-09-29 16:04:00	2023-09-29 16:04:00	777
BSD2	153B	B	153	BSD2_piazza-scienza_Doorhandle	r2	BSD2_piazza-scienza_Doorhandle-3_r2	piazza-scienza	0	1	0	swab	1	0	0	Maniglia U4	outdoor	touch-ralated	Doorhandle	Doorhandle	NA	1000090951-16_4_57.jpg	https://drive.google.com/uc?id=174yuyDmVkW32P3TDJYL9SCtBE04xd6yf	45.514254 9.211323 176.89999389648438 20.562999725341797	45.5143	9.21132	176.9	20.563	2023-09-29 16:05:00	2023-09-29 16:05:00	778
BSD2	153C	C	153	BSD2_piazza-scienza_Doorhandle	r3	BSD2_piazza-scienza_Doorhandle-3_r3	piazza-scienza	0	1	0	swab	1	0	0	Maniglia U4	outdoor	touch-ralated	Doorhandle	Doorhandle	NA	1000090952-16_5_15.jpg	https://drive.google.com/uc?id=1atWjhGMlIwkcQMDw4vR_JW6OTxMmh4PC	45.514254 9.211323 176.89999389648438 43.56159973144531	45.5143	9.21132	176.9	43.5616	2023-09-29 16:05:00	2023-09-29 16:05:00	779
BSD2	44A	A	44	BSD2_piazza-scienza_Doorhandle	r1	BSD2_piazza-scienza_Doorhandle-4_r1	piazza-scienza	0	1	0	swab	1	0	0	Maniglia	outdoor	touch-ralated	Doorhandle	Doorhandle	NA	1000010725-16_6_16.heic	https://drive.google.com/uc?id=13Q531KHILZvPrjfxnl45Ewd4TR6bfqXB	45.513891 9.212096 171.89999389648438 24.934999465942383	45.5139	9.2121	171.9	24.935	2023-09-29 16:06:00	2023-09-29 16:06:00	1026
BSD2	44B	B	44	BSD2_piazza-scienza_Doorhandle	r2	BSD2_piazza-scienza_Doorhandle-4_r2	piazza-scienza	0	1	0	swab	1	0	0	Maniglia	outdoor	touch-ralated	Doorhandle	Doorhandle	NA	1000010725-16_6_40.heic	https://drive.google.com/uc?id=1oBkar9lLRk98GIpUXiJxjJAtK08NP5F5	45.513945 9.212083 171.89999389648438 23.427000045776367	45.5139	9.21208	171.9	23.427	2023-09-29 16:06:00	2023-09-29 16:06:00	1027
BSD2	44C	C	44	BSD2_piazza-scienza_Doorhandle	r3	BSD2_piazza-scienza_Doorhandle-4_r3	piazza-scienza	0	1	0	swab	1	0	0	Maniglia	outdoor	touch-ralated	Doorhandle	Doorhandle	NA	1000010725-16_7_1.heic	https://drive.google.com/uc?id=1-tIUtna_hq_ZI2Zudy6JgjXgn2M-pqCO	45.513879 9.212108 171.6999969482422 24.584999084472656	45.5139	9.21211	171.7	24.585	2023-09-29 16:07:00	2023-09-29 16:07:00	1028
BSD2	75A	A	75	BSD2_piazza-scienza_Doorhandle	r1	BSD2_piazza-scienza_Doorhandle-5_r1	piazza-scienza	0	1	0	swab	1	0	0	Maniglie	outdoor	touch-ralated	Doorhandle	Doorhandle	NA	16959959162734695489649306988761-15_58_54.jpg	https://drive.google.com/uc?id=1rAyUynuB8geJWOO2oXdfOYSoPZ5Oa0iY	45.513802 9.211893 171.6999969482422 12.70300006866455	45.5138	9.21189	171.7	12.703	2023-09-29 15:59:00	2023-09-29 15:59:00	1128
BSD2	75B	B	75	BSD2_piazza-scienza_Doorhandle	r2	BSD2_piazza-scienza_Doorhandle-5_r2	piazza-scienza	0	1	0	swab	1	0	0	Maniglia	outdoor	touch-ralated	Doorhandle	Doorhandle	NA	16959959658098242298942168903310-15_59_41.jpg	https://drive.google.com/uc?id=11r9vTigd4k2rtEPNncNakwceHM5NbQF-	45.513917 9.211976 171.6999969482422 15.494999885559082	45.5139	9.21198	171.7	15.495	2023-09-29 15:59:00	2023-09-29 15:59:00	1129
BSD2	75C	C	75	BSD2_piazza-scienza_Doorhandle	r3	BSD2_piazza-scienza_Doorhandle-5_r3	piazza-scienza	0	1	0	swab	1	0	0	Maniglie	outdoor	touch-ralated	Doorhandle	Doorhandle	NA	16959959948613213314487709735966-16_0_4.jpg	https://drive.google.com/uc?id=1BzIhkX41f7lDMTikTRKvV1vaIQ_A7MgT	45.513777 9.21191 171.6999969482422 13.470999717712402	45.5138	9.21191	171.7	13.471	2023-09-29 16:00:00	2023-09-29 16:00:00	1130
BSD2	68A	A	68	BSD2_piazza-scienza_Edera	r1	BSD2_piazza-scienza_Edera-1_r1	piazza-scienza	0	1	0	swab	1	0	0	Foglia	outdoor	vegetation_and_mushrooms	vegetation	Edera	NA	image-15_54_32.jpg	https://drive.google.com/uc?id=160Hmd5VPOUCquW6TQ6GmdS1NSsmy7eBt	45.514002 9.211855 135.3781623840332 35	45.514	9.21185	135.378	35	2023-09-29 15:54:00	2023-09-29 15:54:00	1104
BSD2	68B	B	68	BSD2_piazza-scienza_Edera	r2	BSD2_piazza-scienza_Edera-1_r2	piazza-scienza	0	1	0	swab	1	0	0	Foglia	outdoor	vegetation_and_mushrooms	vegetation	Edera	NA	image-15_55_14.jpg	https://drive.google.com/uc?id=1EMPZ1uA_RmWpat-hlczAImFlSp8WTGs3	45.514126 9.21196 135.3811492919922 35	45.5141	9.21196	135.381	35	2023-09-29 15:55:00	2023-09-29 15:55:00	1105
BSD2	68C	C	68	BSD2_piazza-scienza_Edera	r3	BSD2_piazza-scienza_Edera-1_r3	piazza-scienza	0	1	0	swab	1	0	0	Foglia	outdoor	vegetation_and_mushrooms	vegetation	Edera	NA	image-15_55_48.jpg	https://drive.google.com/uc?id=1csPKwbGZvUS6QNncpjYo_fQA0IeppwDv	45.514124 9.211993 135.3868637084961 40	45.5141	9.21199	135.387	40	2023-09-29 15:56:00	2023-09-29 15:56:00	1106
BSD2	143A	A	143	BSD2_piazza-scienza_EntranceCarpetIndoor	r1	BSD2_piazza-scienza_EntranceCarpetIndoor-1_r1	piazza-scienza	0	1	0	swab	1	0	0	moquette ingresso u4	indoor	indoor	indoor	EntranceCarpetIndoor	NA	B601317C-7249-40A1-A30A-6371FCA059B0-15_51_19.jpeg	https://drive.google.com/uc?id=1mj0k997sNvXnoUGARioQ1apnL9Tplx9a	45.514018 9.211157 132.12330250721425 20.288642566942748	45.514	9.21116	132.123	20.2886	2023-09-29 15:51:00	2023-09-29 15:51:00	744
BSD2	143B	B	143	BSD2_piazza-scienza_EntranceCarpetIndoor	r2	BSD2_piazza-scienza_EntranceCarpetIndoor-1_r2	piazza-scienza	0	1	0	swab	1	0	0	moquette ingresso u4	indoor	indoor	indoor	EntranceCarpetIndoor	NA	B601317C-7249-40A1-A30A-6371FCA059B0-15_51_19.jpeg	https://drive.google.com/uc?id=1KRL5AZS7051ItsZ-f7ZGjxTlgpl8vCqf	45.514018 9.211157 132.12330250721425 20.288642566942748	45.514	9.21116	132.123	20.2886	2023-09-29 15:51:00	2023-09-29 15:51:00	745
BSD2	143C	C	143	BSD2_piazza-scienza_EntranceCarpetIndoor	r3	BSD2_piazza-scienza_EntranceCarpetIndoor-1_r3	piazza-scienza	0	1	0	swab	1	0	0	moquette ingresso u4	indoor	indoor	indoor	EntranceCarpetIndoor	NA	B601317C-7249-40A1-A30A-6371FCA059B0-15_51_19.jpeg	https://drive.google.com/uc?id=1pc6Ol-9A7X5IIyf-grtH_kj_vH_bLA9Z	45.514018 9.211157 132.12330250721425 20.288642566942748	45.514	9.21116	132.123	20.2886	2023-09-29 15:51:00	2023-09-29 15:51:00	746
BSD2	60A	A	60	BSD2_piazza-scienza_EntranceFloor	r1	BSD2_piazza-scienza_EntranceFloor-1_r1	piazza-scienza	0	1	0	swab	1	0	0	Pavimento ingresso U3	outdoor	floor	floor	EntranceFloor	NA	IMG_20230929_155340-15_53_46.jpg	https://drive.google.com/uc?id=1atFv4KhrsupsZ8U_gfEof-0MRh_0jh7O	45.513777 9.212203 177.09999084472656 22.5	45.5138	9.2122	177.1	22.5	2023-09-29 15:53:00	2023-09-29 15:53:00	1080
BSD2	60B	B	60	BSD2_piazza-scienza_EntranceFloor	r2	BSD2_piazza-scienza_EntranceFloor-1_r2	piazza-scienza	0	1	0	swab	1	0	0	Pavimento ingresso U3	outdoor	floor	floor	EntranceFloor	NA	IMG_20230929_155340-15_54_21.jpg	https://drive.google.com/uc?id=1gbIiIeolqpjK7t02K4xQvHprAen7sECe	45.513789 9.212211 177.09999084472656 23.600000381469727	45.5138	9.21221	177.1	23.6	2023-09-29 15:54:00	2023-09-29 15:54:00	1081
BSD2	60C	C	60	BSD2_piazza-scienza_EntranceFloor	r3	BSD2_piazza-scienza_EntranceFloor-1_r3	piazza-scienza	0	1	0	swab	1	0	0	Pavimento ingresso U3	outdoor	floor	floor	EntranceFloor	NA	IMG_20230929_155340-15_54_55.jpg	https://drive.google.com/uc?id=12q9t0Tx7yO3hwOXsLMaJ7oVQFOmXENEC	45.513822 9.211749 177 72.60099792480469	45.5138	9.21175	177	72.601	2023-09-29 15:55:00	2023-09-29 15:55:00	1082
BSD2	67A	A	67	BSD2_piazza-scienza_EntranceFloor	r1	BSD2_piazza-scienza_EntranceFloor-2_r1	piazza-scienza	0	1	0	swab	1	0	0	Pavimento ingresso u4	outdoor	floor	floor	EntranceFloor	NA	20230929_154251-15_43_32.jpg	https://drive.google.com/uc?id=1ifSIK6uTu6Js0Nn93lV3dJ6zCtG6yarC	45.514298 9.211233 176.89999389648438 100	45.5143	9.21123	176.9	100	2023-09-29 15:43:00	2023-09-29 15:43:00	1101
BSD2	67B	B	67	BSD2_piazza-scienza_EntranceFloor	r2	BSD2_piazza-scienza_EntranceFloor-2_r2	piazza-scienza	0	1	0	swab	1	0	0	Ingresso u4 pavimento	outdoor	floor	floor	EntranceFloor	NA	20230929_154251-15_44_17.jpg	https://drive.google.com/uc?id=1YAG6TGyVuSMdPsgRKb40DeZlZ8r6VxTq	45.514261 9.210834 176.89999389648438 45.599998474121094	45.5143	9.21083	176.9	45.6	2023-09-29 15:44:00	2023-09-29 15:44:00	1102
BSD2	67C	C	67	BSD2_piazza-scienza_EntranceFloor	r3	BSD2_piazza-scienza_EntranceFloor-2_r3	piazza-scienza	0	1	0	swab	1	0	0	Pavimento ingresso u4	outdoor	floor	floor	EntranceFloor	NA	20230929_154251-15_44_53.jpg	https://drive.google.com/uc?id=1jheRRVS6zYP9ZMQK7cEGsMvGToujH-W7	45.514291 9.210906 176.89999389648438 28.952999114990234	45.5143	9.21091	176.9	28.953	2023-09-29 15:45:00	2023-09-29 15:45:00	1103
BSD2	59A	A	59	BSD2_piazza-scienza_Floor	r1	BSD2_piazza-scienza_Floor-1_r1	piazza-scienza	0	1	0	swab	1	0	0	Pavimento	outdoor	floor	floor	Floor	NA	image-15_46_6.jpg	https://drive.google.com/uc?id=1YFJZZXLOL0_6W3KCbcHnIn8KWvU2fEbz	45.514124 9.212192 130.39587669206824 28.20451441873424	45.5141	9.21219	130.396	28.2045	2023-09-29 15:46:00	2023-09-29 15:46:00	1074
BSD2	142A	A	142	BSD2_piazza-scienza_Floor	r10	BSD2_piazza-scienza_Floor-1_r10	piazza-scienza	0	1	0	swab	1	0	0	Pavimento	outdoor	floor	floor	Floor	NA	image-15_42_51.jpg	https://drive.google.com/uc?id=19FiPRKqqyj6NEEnJNMTj8VJZAs7drCXE	45.513603 9.212327 133.20642471313477 35	45.5136	9.21233	133.206	35	2023-09-29 15:42:00	2023-09-29 15:42:00	741
BSD2	142B	B	142	BSD2_piazza-scienza_Floor	r11	BSD2_piazza-scienza_Floor-1_r11	piazza-scienza	0	1	0	swab	1	0	0	Pavimento	outdoor	floor	floor	Floor	NA	image-15_43_33.jpg	https://drive.google.com/uc?id=1zg9aaioCb6GKhSV57XyHiC9d4PfwuVPM	45.513675 9.212239 131.75135798566043 4.846758467893043	45.5137	9.21224	131.751	4.84676	2023-09-29 15:43:00	2023-09-29 15:43:00	742
BSD2	142C	C	142	BSD2_piazza-scienza_Floor	r12	BSD2_piazza-scienza_Floor-1_r12	piazza-scienza	0	1	0	swab	1	0	0	Pavimento	outdoor	floor	floor	Floor	NA	image-15_44_5.jpg	https://drive.google.com/uc?id=1zBu-p_7X0mKWkiN1MGWZ_fpDqH3zL3CT	45.513648 9.212246 131.03309656586498 4.812627614262413	45.5136	9.21225	131.033	4.81263	2023-09-29 15:44:00	2023-09-29 15:44:00	743
BSD2	157B	B	157	BSD2_piazza-scienza_Floor	r13	BSD2_piazza-scienza_Floor-1_r13	piazza-scienza	0	1	0	swab	1	0	0	Gradino	outdoor	floor	floor	Floor	NA	image-15_52_15.jpg	https://drive.google.com/uc?id=1yHkAgMVd7skTausP8YGbo8b9Pg5-tUlV	45.514026 9.212083 134.18687438964844 37	45.514	9.21208	134.187	37	2023-09-29 15:52:00	2023-09-29 15:52:00	790
BSD2	157C	C	157	BSD2_piazza-scienza_Floor	r14	BSD2_piazza-scienza_Floor-1_r14	piazza-scienza	0	1	0	swab	1	0	0	Gradino	outdoor	floor	floor	Floor	NA	image-15_51_20.jpg	https://drive.google.com/uc?id=12aYYInxOrCpSfhFKhGQznD3ToY0aJvbq	45.514105 9.21192 137.27392959594727 40	45.5141	9.21192	137.274	40	2023-09-29 15:51:00	2023-09-29 15:51:00	791
BSD2	54C	C	54	BSD2_piazza-scienza_Floor	r15	BSD2_piazza-scienza_Floor-1_r15	piazza-scienza	0	1	0	swab	1	0	0	Scale losche	outdoor	floor	floor	Floor	NA	image-16_2_39.jpg	https://drive.google.com/uc?id=18zwr6nDvt6d-b38QWCjuh0FgQIe__hYa	45.514079 9.212138 134.0617332458496 35	45.5141	9.21214	134.062	35	2023-09-29 16:02:00	2023-09-29 16:02:00	1061
BSD2	65A	A	65	BSD2_piazza-scienza_Floor	r16	BSD2_piazza-scienza_Floor-1_r16	piazza-scienza	0	1	0	swab	1	0	0	Scale giardino u3	outdoor	floor	floor	Floor	NA	image-15_57_40.jpg	https://drive.google.com/uc?id=1GvosD-uHrVaPSC6zGtji2FsDLbtRLea7	45.513986 9.212077 134.84869766235352 35	45.514	9.21208	134.849	35	2023-09-29 15:57:00	2023-09-29 15:57:00	1095
BSD2	65B	B	65	BSD2_piazza-scienza_Floor	r17	BSD2_piazza-scienza_Floor-1_r17	piazza-scienza	0	1	0	swab	1	0	0	Scale giardino u3	outdoor	floor	floor	Floor	NA	image-15_57_6.jpg	https://drive.google.com/uc?id=1fmAbeFRfxxfiK7CN9cSTck6IZ1uRqv9V	45.514173 9.212021 135.2351417541504 40	45.5142	9.21202	135.235	40	2023-09-29 15:57:00	2023-09-29 15:57:00	1096
BSD2	65C	C	65	BSD2_piazza-scienza_Floor	r18	BSD2_piazza-scienza_Floor-1_r18	piazza-scienza	0	1	0	swab	1	0	0	Ringhiera scale giardino u3	outdoor	floor	floor	Floor	NA	image-15_58_27.jpg	https://drive.google.com/uc?id=1oABkvWvk9fF0R7eE0SOI-h_6W0ZApBun	45.513992 9.212115 135.14599609375 35	45.514	9.21212	135.146	35	2023-09-29 15:58:00	2023-09-29 15:58:00	1097
BSD2	77A	A	77	BSD2_piazza-scienza_Floor	r19	BSD2_piazza-scienza_Floor-1_r19	piazza-scienza	0	1	0	swab	1	0	0	Incastro piastrelle	outdoor	floor	floor	Floor	NA	16959957066887213886308800294814-15_55_15.jpg	https://drive.google.com/uc?id=17r7YfHcFau2sVqUvF8pXWIez8-X47y1J	45.513784 9.211883 177.09999084472656 18.01300048828125	45.5138	9.21188	177.1	18.013	2023-09-29 15:55:00	2023-09-29 15:55:00	1134
BSD2	59B	B	59	BSD2_piazza-scienza_Floor	r2	BSD2_piazza-scienza_Floor-1_r2	piazza-scienza	0	1	0	swab	1	0	0	Pavimento muschioso	outdoor	floor	floor	Floor	NA	image-15_46_52.jpg	https://drive.google.com/uc?id=1o_0dWnwJ-OJTbWg96oTrBS81HNHy1vch	45.514175 9.21211 133.44800567626953 35	45.5142	9.21211	133.448	35	2023-09-29 15:46:00	2023-09-29 15:46:00	1075
BSD2	77B	B	77	BSD2_piazza-scienza_Floor	r20	BSD2_piazza-scienza_Floor-1_r20	piazza-scienza	0	1	0	swab	1	0	0	Incastro piastrelle	outdoor	floor	floor	Floor	NA	16959957576036855663207428434222-15_56_10.jpg	https://drive.google.com/uc?id=1gukNzJ6nttQ8bYP34Uf9_3Fthny2K3mT	45.513769 9.211874 171.6999969482422 12.637999534606934	45.5138	9.21187	171.7	12.638	2023-09-29 15:55:00	2023-09-29 15:55:00	1135
BSD2	77C	C	77	BSD2_piazza-scienza_Floor	r21	BSD2_piazza-scienza_Floor-1_r21	piazza-scienza	0	1	0	swab	1	0	0	Incastro piastrelle	outdoor	floor	floor	Floor	NA	16959958238675668755512390089254-15_57_8.jpg	https://drive.google.com/uc?id=1dkyzF7gHCkpwpu9YjcpzCTxkDX4HDYtQ	45.513767 9.211862 171.6999969482422 15.684000015258789	45.5138	9.21186	171.7	15.684	2023-09-29 15:57:00	2023-09-29 15:57:00	1136
BSD2	59C	C	59	BSD2_piazza-scienza_Floor	r3	BSD2_piazza-scienza_Floor-1_r3	piazza-scienza	0	1	0	swab	1	0	0	Pavimento sporco	outdoor	floor	floor	Floor	NA	image-15_47_12.jpg	https://drive.google.com/uc?id=1brfQaG6-_3GJ6oWQIGsstSg7fwrosJME	45.514095 9.212249 130.43358802153546 14.33668885438496	45.5141	9.21225	130.434	14.3367	2023-09-29 15:47:00	2023-09-29 15:47:00	1076
BSD2	74A	A	74	BSD2_piazza-scienza_Floor	r4	BSD2_piazza-scienza_Floor-1_r4	piazza-scienza	0	1	0	swab	1	0	0	Pavimento	outdoor	floor	floor	Floor	NA	16959949686911075163254540315051-15_43_0.jpg	https://drive.google.com/uc?id=1Ii-F3IZSfnTLrtz31udZX857b_QpSsAI	45.513891 9.212182 177.1999969482422 53.60200119018555	45.5139	9.21218	177.2	53.602	2023-09-29 15:43:00	2023-09-29 15:43:00	1125
BSD2	74B	B	74	BSD2_piazza-scienza_Floor	r5	BSD2_piazza-scienza_Floor-1_r5	piazza-scienza	0	1	0	swab	1	0	0	Pavimento	outdoor	floor	floor	Floor	NA	16959950152741743489249204438163-15_43_47.jpg	https://drive.google.com/uc?id=1Ve_jvs-pjVtLRPF7a6vY6GyM6mHx7Qql	45.513771 9.212106 177.09999084472656 22.76300048828125	45.5138	9.21211	177.1	22.763	2023-09-29 15:44:00	2023-09-29 15:44:00	1126
BSD2	74C	C	74	BSD2_piazza-scienza_Floor	r6	BSD2_piazza-scienza_Floor-1_r6	piazza-scienza	0	1	0	swab	1	0	0	Pavimento	outdoor	floor	floor	Floor	NA	16959950645234308720440518610137-15_44_33.jpg	https://drive.google.com/uc?id=1lNtBtQ1rXdQn4NSiRPbv1a23uBmuK-Qg	45.51375 9.212313 177 18.488000869750977	45.5138	9.21231	177	18.488	2023-09-29 15:45:00	2023-09-29 15:45:00	1127
BSD2	126A	A	126	BSD2_piazza-scienza_Floor	r7	BSD2_piazza-scienza_Floor-1_r7	piazza-scienza	0	1	0	swab	1	0	0	Mattonella	outdoor	floor	floor	Floor	NA	2023-09-2915.51.276874801159983329234-15_51_45.jpg	https://drive.google.com/uc?id=1lipRk1ebleD9RBk2ta-hT4frIs6nu4Nl	45.513742 9.211968 169.3290257193148 19	45.5137	9.21197	169.329	19	2023-09-29 15:51:00	2023-09-29 15:51:00	690
BSD2	126B	B	126	BSD2_piazza-scienza_Floor	r8	BSD2_piazza-scienza_Floor-1_r8	piazza-scienza	0	1	0	swab	1	0	0	Mattonella	outdoor	floor	floor	Floor	NA	2023-09-2915.52.023373201735190223107-15_52_13.jpg	https://drive.google.com/uc?id=1sVLzP2lFb0xvUGC0qWs4tTUZOjruzfqa	45.513786 9.210745 287.7833596477285 4.900000095367432	45.5138	9.21074	287.783	4.9	2023-09-29 15:52:00	2023-09-29 15:52:00	691
BSD2	126C	C	126	BSD2_piazza-scienza_Floor	r9	BSD2_piazza-scienza_Floor-1_r9	piazza-scienza	0	1	0	swab	1	0	0	Mattonella	outdoor	floor	floor	Floor	NA	2023-09-2915.52.446393966485751306024-15_52_51.jpg	https://drive.google.com/uc?id=1Go192wTyFpVMfuswkhOdPGeDjMCPykOc	45.513746 9.211811 181.1556072263047 4.900000095367432	45.5137	9.21181	181.156	4.9	2023-09-29 15:53:00	2023-09-29 15:53:00	692
BSD2	205A	A	205	BSD2_piazza-scienza_GardenSoil	r1	BSD2_piazza-scienza_GardenSoil-1_r1	piazza-scienza	0	1	0	soil	0	1	0		outdoor	soil	soil	GardenSoil	NA	16959953775925164350189980057470-15_49_48.jpg	https://drive.google.com/uc?id=1oKbWE-SJ26DUR0PwcAMPrPx7wIEHUE24	45.513891 9.212035 172.89999389648438 25.405000686645508	45.5139	9.21204	172.9	25.405	2023-09-29 15:49:00	2023-09-29 15:49:00	933
BSD2	208A	A	208	BSD2_piazza-scienza_GardenSoil	r10	BSD2_piazza-scienza_GardenSoil-1_r10	piazza-scienza	0	1	0	soil	0	1	0		outdoor	soil	soil	GardenSoil	NA	2023-09-2915.55.338418792826897176779-15_55_41.jpg	https://drive.google.com/uc?id=1TpPrVZhAFjJj6gdzd25GxO8FnT1riZn1	45.513778 9.211962 171.89999389648438 22.466999053955078	45.5138	9.21196	171.9	22.467	2023-09-29 15:56:00	2023-09-29 15:56:00	942
BSD2	208B	B	208	BSD2_piazza-scienza_GardenSoil	r11	BSD2_piazza-scienza_GardenSoil-1_r11	piazza-scienza	0	1	0	soil	0	1	0		outdoor	soil	soil	GardenSoil	NA	2023-09-2915.56.256189464128235253204-15_56_44.jpg	https://drive.google.com/uc?id=1FD_H1yl7Ulkmyy3y4UjU6JY5OjtsS0Zw	45.513901 9.211642 208.49800164931054 55	45.5139	9.21164	208.498	55	2023-09-29 15:56:00	2023-09-29 15:56:00	943
BSD2	208C	C	208	BSD2_piazza-scienza_GardenSoil	r12	BSD2_piazza-scienza_GardenSoil-1_r12	piazza-scienza	0	1	0	soil	0	1	0		outdoor	soil	soil	GardenSoil	NA	2023-09-2915.57.206857857869786708139-15_57_38.jpg	https://drive.google.com/uc?id=10mu20PMgSTLq0P5mDQIpUJzuolaqT65J	45.51385 9.210931 260.6824232386425 4.900000095367432	45.5138	9.21093	260.682	4.9	2023-09-29 15:57:00	2023-09-29 15:57:00	944
BSD2	209A	A	209	BSD2_piazza-scienza_GardenSoil	r13	BSD2_piazza-scienza_GardenSoil-1_r13	piazza-scienza	0	1	0	soil	0	1	0		outdoor	soil	soil	GardenSoil	NA	image-15_57_49.jpg	https://drive.google.com/uc?id=1B19Z2bpRQ51faoGgAEc9xEx8fC_n3H_L	45.513841 9.212172 133.40932846069336 75	45.5138	9.21217	133.409	75	2023-09-29 15:57:00	2023-09-29 15:57:00	945
BSD2	209B	B	209	BSD2_piazza-scienza_GardenSoil	r14	BSD2_piazza-scienza_GardenSoil-1_r14	piazza-scienza	0	1	0	soil	0	1	0		outdoor	soil	soil	GardenSoil	NA	image-15_58_41.jpg	https://drive.google.com/uc?id=1Yvr2_ENBtly3_DbSU3CFzX05SQkPCwUh	45.51396 9.211941 133.06876373291016 57.666666666666664	45.514	9.21194	133.069	57.6667	2023-09-29 15:58:00	2023-09-29 15:58:00	946
BSD2	209C	C	209	BSD2_piazza-scienza_GardenSoil	r15	BSD2_piazza-scienza_GardenSoil-1_r15	piazza-scienza	0	1	0	soil	0	1	0		outdoor	soil	soil	GardenSoil	NA	image-15_59_31.jpg	https://drive.google.com/uc?id=1a08O_woRIVGi9Rtheo4PKLLSzyOiUftx	45.514056 9.212171 133.4818458557129 35	45.5141	9.21217	133.482	35	2023-09-29 15:59:00	2023-09-29 15:59:00	947
BSD2	211A	A	211	BSD2_piazza-scienza_GardenSoil	r16	BSD2_piazza-scienza_GardenSoil-1_r16	piazza-scienza	0	1	0	soil	0	1	0		outdoor	soil	soil	GardenSoil	NA	image-16_4_18.jpg	https://drive.google.com/uc?id=10A8LjxZRYa9Ym6kW1MF2tIJHJJV5s9al	45.514141 9.212056 135.09009170532227 35	45.5141	9.21206	135.09	35	2023-09-29 16:04:00	2023-09-29 16:04:00	954
BSD2	211B	B	211	BSD2_piazza-scienza_GardenSoil	r17	BSD2_piazza-scienza_GardenSoil-1_r17	piazza-scienza	0	1	0	soil	0	1	0		outdoor	soil	soil	GardenSoil	NA	image-16_3_48.jpg	https://drive.google.com/uc?id=1Dmvqnxeyf91CJ8olcZQntFWNTuZgJzg1	45.51411 9.211916 130.40380518964503 15.35965308763491	45.5141	9.21192	130.404	15.3597	2023-09-29 16:04:00	2023-09-29 16:04:00	955
BSD2	211C	C	211	BSD2_piazza-scienza_GardenSoil	r18	BSD2_piazza-scienza_GardenSoil-1_r18	piazza-scienza	0	1	0	soil	0	1	0		outdoor	soil	soil	GardenSoil	NA	image-16_3_24.jpg	https://drive.google.com/uc?id=1cAtukldjOAYceFBHUia3xcRTU8p3n_Rn	45.514131 9.211972 134.28736877441406 35	45.5141	9.21197	134.287	35	2023-09-29 16:03:00	2023-09-29 16:03:00	956
BSD2	212A	A	212	BSD2_piazza-scienza_GardenSoil	r19	BSD2_piazza-scienza_GardenSoil-1_r19	piazza-scienza	0	1	0	soil	0	1	0		outdoor	soil	soil	GardenSoil	NA	image-15_43_46.jpg	https://drive.google.com/uc?id=153W1viq7OkNpULzQE2eQhI2qoin-lsiO	45.513948 9.212006 135.36687469482422 81.83547797413455	45.5139	9.21201	135.367	81.8355	2023-09-29 15:43:00	2023-09-29 15:43:00	957
BSD2	205B	B	205	BSD2_piazza-scienza_GardenSoil	r2	BSD2_piazza-scienza_GardenSoil-1_r2	piazza-scienza	0	1	0	soil	0	1	0		outdoor	soil	soil	GardenSoil	NA	1695995426215854889848310630237-15_50_35.jpg	https://drive.google.com/uc?id=12KF_brAZhqSAmWvSW5R2BNB9tD54z4Be	45.5139 9.211919 171.89999389648438 28.461999893188477	45.5139	9.21192	171.9	28.462	2023-09-29 15:50:00	2023-09-29 15:50:00	934
BSD2	212B	B	212	BSD2_piazza-scienza_GardenSoil	r20	BSD2_piazza-scienza_GardenSoil-1_r20	piazza-scienza	0	1	0	soil	0	1	0		outdoor	soil	soil	GardenSoil	NA	image-15_44_15.jpg	https://drive.google.com/uc?id=1V2iP3johe9qOxgYbUvUfXu3sxaA8vKri	45.514142 9.211183 130.8851944161231 64.54883019504888	45.5141	9.21118	130.885	64.5488	2023-09-29 15:44:00	2023-09-29 15:44:00	958
BSD2	212C	C	212	BSD2_piazza-scienza_GardenSoil	r21	BSD2_piazza-scienza_GardenSoil-1_r21	piazza-scienza	0	1	0	soil	0	1	0		outdoor	soil	soil	GardenSoil	NA	image-15_44_52.jpg	https://drive.google.com/uc?id=1yKKENvPS0k-3vh3m0kZILrvab61Ibilp	45.514111 9.212027 130.44758653640747 13.851307238502903	45.5141	9.21203	130.448	13.8513	2023-09-29 15:44:00	2023-09-29 15:44:00	959
BSD2	205C	C	205	BSD2_piazza-scienza_GardenSoil	r3	BSD2_piazza-scienza_GardenSoil-1_r3	piazza-scienza	0	1	0	soil	0	1	0		outdoor	soil	soil	GardenSoil	NA	16959954633266118291771511854540-15_51_23.jpg	https://drive.google.com/uc?id=1OKlYpi21WLVrNrGb6zXFxkv0hVzgpcbV	45.514172 9.212043 172.09999084472656 14.336000442504883	45.5142	9.21204	172.1	14.336	2023-09-29 15:51:00	2023-09-29 15:51:00	935
BSD2	206A	A	206	BSD2_piazza-scienza_GardenSoil	r4	BSD2_piazza-scienza_GardenSoil-1_r4	piazza-scienza	0	1	0	soil	0	1	0		outdoor	soil	soil	GardenSoil	NA	IMG_20230929_155620-15_56_43.jpg	https://drive.google.com/uc?id=1GgEfqgHPGFiKXQc6lGaP1R-1bv4Kh-q4	45.513771 9.211876 171.6999969482422 21.15999984741211	45.5138	9.21188	171.7	21.16	2023-09-29 15:56:00	2023-09-29 15:56:00	936
BSD2	206B	B	206	BSD2_piazza-scienza_GardenSoil	r5	BSD2_piazza-scienza_GardenSoil-1_r5	piazza-scienza	0	1	0	soil	0	1	0		outdoor	soil	soil	GardenSoil	NA	IMG_20230929_155620-15_57_8.jpg	https://drive.google.com/uc?id=1WdthJIUMKu4qHGJ7DeNsMmMOAt3i5jjx	45.513806 9.211886 171.6999969482422 65.14199829101562	45.5138	9.21189	171.7	65.142	2023-09-29 15:57:00	2023-09-29 15:57:00	937
BSD2	206C	C	206	BSD2_piazza-scienza_GardenSoil	r6	BSD2_piazza-scienza_GardenSoil-1_r6	piazza-scienza	0	1	0	soil	0	1	0		outdoor	soil	soil	GardenSoil	NA	IMG_20230929_155620-15_57_36.jpg	https://drive.google.com/uc?id=1X9uaZu2Y-6eh-ug2pcVfHezn_1RiAo2U	45.513792 9.211861 171.6999969482422 32.040000915527344	45.5138	9.21186	171.7	32.04	2023-09-29 15:57:00	2023-09-29 15:57:00	938
BSD2	207A	A	207	BSD2_piazza-scienza_GardenSoil	r7	BSD2_piazza-scienza_GardenSoil-1_r7	piazza-scienza	0	1	0	soil	0	1	0		outdoor	soil	soil	GardenSoil	NA	1000010726-16_11_17.heic	https://drive.google.com/uc?id=1KFCPe3zZEpyZ_IhvobjT_80yc3ta-Asm	45.513865 9.211953 171.89999389648438 26.284000396728516	45.5139	9.21195	171.9	26.284	2023-09-29 16:11:00	2023-09-29 16:11:00	939
BSD2	207B	B	207	BSD2_piazza-scienza_GardenSoil	r8	BSD2_piazza-scienza_GardenSoil-1_r8	piazza-scienza	0	1	0	soil	0	1	0		outdoor	soil	soil	GardenSoil	NA	1000010726-16_11_35.heic	https://drive.google.com/uc?id=1rdInEyFjYwvWsWOns5gpST0czEiqwjSM	45.513879 9.211922 171.79998779296875 23.16699981689453	45.5139	9.21192	171.8	23.167	2023-09-29 16:11:00	2023-09-29 16:11:00	940
BSD2	207C	C	207	BSD2_piazza-scienza_GardenSoil	r9	BSD2_piazza-scienza_GardenSoil-1_r9	piazza-scienza	0	1	0	soil	0	1	0		outdoor	soil	soil	GardenSoil	NA	1000010726-16_11_55.heic	https://drive.google.com/uc?id=1NJbWqh7GTL87ywdPiynw8dCSQjVbC9xi	45.51388 9.211917 171.79998779296875 45.81220245361328	45.5139	9.21192	171.8	45.8122	2023-09-29 16:11:00	2023-09-29 16:11:00	941
BSD2	204A	A	204	BSD2_piazza-scienza_GardenSoil	r1	BSD2_piazza-scienza_GardenSoil-2_r1	piazza-scienza	0	1	0	soil	1	0	0	Terreno giardinetto U4	outdoor	soil	soil	GardenSoil	NA	1000090926-15_56_55.jpg	https://drive.google.com/uc?id=1c9GA_9QlnI0Epw6VXtivp6BVO1xyXA_A	45.514209 9.211335 172.8736611006563 26.336999893188477	45.5142	9.21134	172.874	26.337	2023-09-29 15:56:00	2023-09-29 15:56:00	930
BSD2	204B	B	204	BSD2_piazza-scienza_GardenSoil	r2	BSD2_piazza-scienza_GardenSoil-2_r2	piazza-scienza	0	1	0	soil	1	0	0	Giardinetti U4	outdoor	soil	soil	GardenSoil	NA	1000090927-15_58_15.jpg	https://drive.google.com/uc?id=17QR0nxE0fsippNywotYPU-QUiHxdurHK	45.514264 9.21129 173.02470336692028 47.1682014465332	45.5143	9.21129	173.025	47.1682	2023-09-29 15:57:00	2023-09-29 15:57:00	931
BSD2	204C	C	204	BSD2_piazza-scienza_GardenSoil	r3	BSD2_piazza-scienza_GardenSoil-2_r3	piazza-scienza	0	1	0	soil	1	0	0	Giardinetti U4	outdoor	soil	soil	GardenSoil	NA	1000090928-15_58_43.jpg	https://drive.google.com/uc?id=1qi1JgD_cracJBniLzIJnTtpaDnkIcpnv	45.514227 9.211266 176.79998779296875 26.614999771118164	45.5142	9.21127	176.8	26.615	2023-09-29 15:58:00	2023-09-29 15:58:00	932
BSD2	210A	A	210	BSD2_piazza-scienza_GardenSoil	r4	BSD2_piazza-scienza_GardenSoil-2_r4	piazza-scienza	0	1	0	soil	0	1	0		outdoor	soil	soil	GardenSoil	NA	886EB05E-77F0-4A8D-B855-C86836D3E08A-16_0_3.jpeg	https://drive.google.com/uc?id=1YDIG-X4n8SYu1IiL3T0YLrL_Ws6E_AAc	45.514135 9.211432 133.88947682455182 7.489199164027154	45.5141	9.21143	133.889	7.4892	2023-09-29 16:00:00	2023-09-29 16:00:00	951
BSD2	210B	B	210	BSD2_piazza-scienza_GardenSoil	r5	BSD2_piazza-scienza_GardenSoil-2_r5	piazza-scienza	0	1	0	soil	0	1	0		outdoor	soil	soil	GardenSoil	NA	886EB05E-77F0-4A8D-B855-C86836D3E08A-16_0_3.jpeg	https://drive.google.com/uc?id=12q_xfI6RsDFLVqCg0R59W_j_VKi3WcIr	45.514135 9.211432 133.88947682455182 7.489199164027154	45.5141	9.21143	133.889	7.4892	2023-09-29 16:00:00	2023-09-29 16:00:00	952
BSD2	210C	C	210	BSD2_piazza-scienza_GardenSoil	r6	BSD2_piazza-scienza_GardenSoil-2_r6	piazza-scienza	0	1	0	soil	0	1	0		outdoor	soil	soil	GardenSoil	NA	886EB05E-77F0-4A8D-B855-C86836D3E08A-16_0_3.jpeg	https://drive.google.com/uc?id=1pPju-K6jX9Y6Lw_1pN6LPYWhohjprV34	45.514135 9.211432 133.88947682455182 7.489199164027154	45.5141	9.21143	133.889	7.4892	2023-09-29 16:00:00	2023-09-29 16:00:00	953
BSD2	157A	A	157	BSD2_piazza-scienza_Grating	r1	BSD2_piazza-scienza_Grating-1_r1	piazza-scienza	0	1	0	swab	1	0	0	Gradino	outdoor	floor	floor	Grating	NA	image-15_53_56.jpg	https://drive.google.com/uc?id=11pB5fy9L6itp1-omtvjreqaDtHjg-aYJ	45.51409 9.212121 135.42126083374023 40	45.5141	9.21212	135.421	40	2023-09-29 15:54:00	2023-09-29 15:54:00	789
BSD2	55A	A	55	BSD2_piazza-scienza_Grating	r1	BSD2_piazza-scienza_Grating-2_r1	piazza-scienza	0	1	0	swab	1	0	0	Grata giardino U3	outdoor	floor	floor	Grating	NA	IMG_20230929_155918-15_59_29.jpg	https://drive.google.com/uc?id=1Urwy5Y8l7fm6sSKq1M_UTs8E1M0AmnCJ	45.51376 9.211891 171.6999969482422 13.531999588012695	45.5138	9.21189	171.7	13.532	2023-09-29 15:59:00	2023-09-29 15:59:00	1062
BSD2	55B	B	55	BSD2_piazza-scienza_Grating	r2	BSD2_piazza-scienza_Grating-2_r2	piazza-scienza	0	1	0	swab	1	0	0	Grata giardino U3	outdoor	floor	floor	Grating	NA	IMG_20230929_155918-15_59_54.jpg	https://drive.google.com/uc?id=1383P_T_1a4hgjdR1u6Pfd6gAiv4Zmng7	45.513821 9.211902 171.6999969482422 54.35300064086914	45.5138	9.2119	171.7	54.353	2023-09-29 15:59:00	2023-09-29 15:59:00	1063
BSD2	55C	C	55	BSD2_piazza-scienza_Grating	r3	BSD2_piazza-scienza_Grating-2_r3	piazza-scienza	0	1	0	swab	1	0	0	Grata giardino U3	outdoor	floor	floor	Grating	NA	IMG_20230929_155918-16_0_12.jpg	https://drive.google.com/uc?id=1ralXlW1rzIF6DDqkP9Xs057VvARjdGVx	45.513877 9.211931 171.6999969482422 46.78799819946289	45.5139	9.21193	171.7	46.788	2023-09-29 16:00:00	2023-09-29 16:00:00	1064
BSD2	62A	A	62	BSD2_piazza-scienza_IntercomKeys	r1	BSD2_piazza-scienza_IntercomKeys-1_r1	piazza-scienza	0	1	0	swab	1	0	0	Tasti citofono U4	outdoor	touch-ralated	Button	IntercomKeys	NA	16959953388775846575449283188507-15_49_15.jpg	https://drive.google.com/uc?id=1UyljzSwo0TjiayaW6o5X3D6ud08zHj4S	45.514326 9.211208 176.89999389648438 22.902000427246094	45.5143	9.21121	176.9	22.902	2023-09-29 15:49:00	2023-09-29 15:49:00	1086
BSD2	62B	B	62	BSD2_piazza-scienza_IntercomKeys	r2	BSD2_piazza-scienza_IntercomKeys-1_r2	piazza-scienza	0	1	0	swab	1	0	0	Tasti citofono u4	outdoor	touch-ralated	Button	IntercomKeys	NA	20230929_155059-15_51_19.jpg	https://drive.google.com/uc?id=1Syb2FNqH9mSy9WngH4NWGXUIoL-1gmRA	45.514289 9.211027 176.89999389648438 23.538999557495117	45.5143	9.21103	176.9	23.539	2023-09-29 15:51:00	2023-09-29 15:51:00	1087
BSD2	62C	C	62	BSD2_piazza-scienza_IntercomKeys	r3	BSD2_piazza-scienza_IntercomKeys-1_r3	piazza-scienza	0	1	0	swab	1	0	0	Citofono u4	outdoor	touch-ralated	Button	IntercomKeys	NA	20230929_155059-15_52_3.jpg	https://drive.google.com/uc?id=1XYeoCheIJP_ISrDgyMNmqPhJ8pR7FTve	45.514282 9.210958 176.89999389648438 43.675201416015625	45.5143	9.21096	176.9	43.6752	2023-09-29 15:52:00	2023-09-29 15:52:00	1088
BSD2	150A	A	150	BSD2_piazza-scienza_IntercomKeys	r1	BSD2_piazza-scienza_IntercomKeys-2_r1	piazza-scienza	0	1	0	swab	1	0	0	tasti citofono	outdoor	touch-ralated	Button	IntercomKeys	NA	D31B30BD-DBD2-4ACF-BA9D-E19F2FF19318-15_41_47.jpeg	https://drive.google.com/uc?id=1BvtwHbNLuDkySnFBd29Dr4MWMLHrbVn8	45.513788 9.212082 131.022297129035 4.797128700325447	45.5138	9.21208	131.022	4.79713	2023-09-29 15:41:00	2023-09-29 15:41:00	768
BSD2	150B	B	150	BSD2_piazza-scienza_IntercomKeys	r2	BSD2_piazza-scienza_IntercomKeys-2_r2	piazza-scienza	0	1	0	swab	1	0	0	tasti citofono	outdoor	touch-ralated	Button	IntercomKeys	NA	D31B30BD-DBD2-4ACF-BA9D-E19F2FF19318-15_41_47.jpeg	https://drive.google.com/uc?id=1w46HUQRS_HmsC9dzvzN9OTacS8gR303z	45.513788 9.212082 131.022297129035 4.797128700325447	45.5138	9.21208	131.022	4.79713	2023-09-29 15:41:00	2023-09-29 15:41:00	769
BSD2	150C	C	150	BSD2_piazza-scienza_IntercomKeys	r3	BSD2_piazza-scienza_IntercomKeys-2_r3	piazza-scienza	0	1	0	swab	1	0	0	tasti citofono	outdoor	touch-ralated	Button	IntercomKeys	NA	D31B30BD-DBD2-4ACF-BA9D-E19F2FF19318-15_41_47.jpeg	https://drive.google.com/uc?id=1oX044yRFAbbnI0tapQRCB1JuERfSEGWi	45.513788 9.212082 131.022297129035 4.797128700325447	45.5138	9.21208	131.022	4.79713	2023-09-29 15:41:00	2023-09-29 15:41:00	770
BSD2	84A	A	84	BSD2_piazza-scienza_IntercomKeys	r4	BSD2_piazza-scienza_IntercomKeys-2_r4	piazza-scienza	0	1	0	swab	1	0	0	Citofono	outdoor	touch-ralated	Button	IntercomKeys	NA	2023-09-2916.06.125208652452608988178-16_6_20.jpg	https://drive.google.com/uc?id=1CBh5WharAN8KIG3SoD0Aqnfsp5QntL5V	45.513384 9.211931 241.19668178912252 48.788658142089844	45.5134	9.21193	241.197	48.7887	2023-09-29 16:06:00	2023-09-29 16:06:00	1158
BSD2	84B	B	84	BSD2_piazza-scienza_IntercomKeys	r5	BSD2_piazza-scienza_IntercomKeys-2_r5	piazza-scienza	0	1	0	swab	1	0	0	Citofono	outdoor	touch-ralated	Button	IntercomKeys	NA	2023-09-2916.06.565195825870798797621-16_7_2.jpg	https://drive.google.com/uc?id=1MfdQsP1QMk0hEc8w0UOprd-YznqZ1QsV	45.513603 9.210935 253.73024996370077 19	45.5136	9.21093	253.73	19	2023-09-29 16:07:00	2023-09-29 16:07:00	1159
BSD2	84C	C	84	BSD2_piazza-scienza_IntercomKeys	r6	BSD2_piazza-scienza_IntercomKeys-2_r6	piazza-scienza	0	1	0	swab	1	0	0	Citofono	outdoor	touch-ralated	Button	IntercomKeys	NA	2023-09-2916.08.015136696798657623873-16_8_9.jpg	https://drive.google.com/uc?id=1qF4Xlqv4w6VmB328OrLOC-XFX0Ca87yA	45.513237 9.210456 199.6999969482422 82.5	45.5132	9.21046	199.7	82.5	2023-09-29 16:08:00	2023-09-29 16:08:00	1160
BSD2	90A	A	90	BSD2_piazza-scienza_IntercomKeys	r7	BSD2_piazza-scienza_IntercomKeys-2_r7	piazza-scienza	0	1	0	swab	1	0	0	Citofono bicocca U3	outdoor	touch-ralated	Button	IntercomKeys	NA	image-15_50_14.jpg	https://drive.google.com/uc?id=1WrdO-S3DjyeBErSyGjjaUC4ttaHv8CmP	45.513784 9.211982 133.08652877807617 35	45.5138	9.21198	133.087	35	2023-09-29 15:50:00	2023-09-29 15:50:00	1179
BSD2	90B	B	90	BSD2_piazza-scienza_IntercomKeys	r8	BSD2_piazza-scienza_IntercomKeys-2_r8	piazza-scienza	0	1	0	swab	1	0	0	Citofono u3 bicocca	outdoor	touch-ralated	Button	IntercomKeys	NA	image-15_50_59.jpg	https://drive.google.com/uc?id=1XHlQ05cQWRZPHWIMxP5bnGjNrFJH0dab	45.51384 9.212097 133.4349594116211 37	45.5138	9.2121	133.435	37	2023-09-29 15:51:00	2023-09-29 15:51:00	1180
BSD2	90C	C	90	BSD2_piazza-scienza_IntercomKeys	r9	BSD2_piazza-scienza_IntercomKeys-2_r9	piazza-scienza	0	1	0	swab	1	0	0	Citofono U3 bicocca	outdoor	touch-ralated	Button	IntercomKeys	NA	image-15_51_25.jpg	https://drive.google.com/uc?id=10d5pBzGSif7N4_UjLCVGlGAzeGIISlTG	45.513802 9.212111 133.18523406982422 37	45.5138	9.21211	133.185	37	2023-09-29 15:51:00	2023-09-29 15:51:00	1181
BSD2	146A	A	146	BSD2_piazza-scienza_MicrowaveIndoor	r1	BSD2_piazza-scienza_MicrowaveIndoor-1_r1	piazza-scienza	0	1	0	swab	1	0	0	Microonde	indoor	indoor	indoor	MicrowaveIndoor	NA	image-16_4_48.jpg	https://drive.google.com/uc?id=11-KvjMNGhE4nXPo7TS3nbRr9XTDzmpqg	45.513917 9.212116 134.45845413208008 70.33333333333333	45.5139	9.21212	134.458	70.3333	2023-09-29 16:04:00	2023-09-29 16:04:00	753
BSD2	146B	B	146	BSD2_piazza-scienza_MicrowaveIndoor	r2	BSD2_piazza-scienza_MicrowaveIndoor-1_r2	piazza-scienza	0	1	0	swab	1	0	0	Microwave	indoor	indoor	indoor	MicrowaveIndoor	NA	image-16_5_27.jpg	https://drive.google.com/uc?id=1oOgfg_MLRvVreBju5sfdvycheDaWMOnI	45.513882 9.212041 133.82489395141602 35	45.5139	9.21204	133.825	35	2023-09-29 16:05:00	2023-09-29 16:05:00	754
BSD2	146C	C	146	BSD2_piazza-scienza_MicrowaveIndoor	r3	BSD2_piazza-scienza_MicrowaveIndoor-1_r3	piazza-scienza	0	1	0	swab	1	0	0	Microondi	indoor	indoor	indoor	MicrowaveIndoor	NA	image-16_6_27.jpg	https://drive.google.com/uc?id=1NuOmlra4ZuC2dO2zu-7U6uX2P4snVvEr	45.513886 9.212035 133.7377815246582 35	45.5139	9.21204	133.738	35	2023-09-29 16:06:00	2023-09-29 16:06:00	755
BSD2	155A	A	155	BSD2_piazza-scienza_Other	r1	BSD2_piazza-scienza_Other-1_r1	piazza-scienza	0	1	0	swab	1	0	0	Idrante giardino U3	outdoor	anthropic-element	Other	Other	NA	image-16_1_45.jpg	https://drive.google.com/uc?id=1diuK-59vhbLodvO5ZeNrZNHeUNfPtdCN	45.514071 9.212074 134.20619201660156 35	45.5141	9.21207	134.206	35	2023-09-29 16:01:00	2023-09-29 16:01:00	783
BSD2	155B	B	155	BSD2_piazza-scienza_Other	r2	BSD2_piazza-scienza_Other-1_r2	piazza-scienza	0	1	0	swab	1	0	0	Idrante giardino U3	outdoor	anthropic-element	Other	Other	NA	image-16_1_1.jpg	https://drive.google.com/uc?id=1U33rVy1w9c8hUE9xmZUPNex6GN3Bfg5U	45.514047 9.212124 133.20434188842773 37	45.514	9.21212	133.204	37	2023-09-29 16:01:00	2023-09-29 16:01:00	784
BSD2	155C	C	155	BSD2_piazza-scienza_Other	r3	BSD2_piazza-scienza_Other-1_r3	piazza-scienza	0	1	0	swab	1	0	0	Idratante giardino U3	outdoor	anthropic-element	Other	Other	NA	image-16_2_20.jpg	https://drive.google.com/uc?id=1tp0xWFvt7G6-bHlGQf2taXHr_CKSXsHS	45.514185 9.211956 135.3378562927246 36.91068394056713	45.5142	9.21196	135.338	36.9107	2023-09-29 16:02:00	2023-09-29 16:02:00	785
BSD2	152A	A	152	BSD2_piazza-scienza_Sign	r1	BSD2_piazza-scienza_Sign-3_r1	piazza-scienza	0	1	0	swab	1	0	0	Muro esterno	outdoor	vertical-surface	Sign	Sign	NA	1000090923-15_50_46.jpg	https://drive.google.com/uc?id=1Y2jX-JGfev_17VaFN-vohP7H3k67BwYp	45.514267 9.211398 176.79998779296875 39.481998443603516	45.5143	9.2114	176.8	39.482	2023-09-29 15:50:00	2023-09-29 15:50:00	774
BSD2	152B	B	152	BSD2_piazza-scienza_Sign	r2	BSD2_piazza-scienza_Sign-3_r2	piazza-scienza	0	1	0	swab	1	0	0	Muro esterno	outdoor	vertical-surface	Sign	Sign	NA	1000090924-15_51_13.jpg	https://drive.google.com/uc?id=1rAArG-M05IXLhypZH3xz9cQ7qzaXQ9GT	45.513557 9.210374 176.79998779296875 70.88899993896484	45.5136	9.21037	176.8	70.889	2023-09-29 15:51:00	2023-09-29 15:51:00	775
BSD2	152C	C	152	BSD2_piazza-scienza_Sign	r3	BSD2_piazza-scienza_Sign-3_r3	piazza-scienza	0	1	0	swab	1	0	0	Muro esterno	outdoor	vertical-surface	Sign	Sign	NA	1000090925-15_51_38.jpg	https://drive.google.com/uc?id=11xS87ldtDvE9wc3JbiQOW5X38I0PLvZc	45.514194 9.211387 176.79998779296875 61.60100173950195	45.5142	9.21139	176.8	61.601	2023-09-29 15:51:00	2023-09-29 15:51:00	776
BSD2	69A	A	69	BSD2_piazza-scienza_Sign	r1	BSD2_piazza-scienza_Sign-4_r1	piazza-scienza	0	1	0	swab	1	0	0	Cartello tram	outdoor	vertical-surface	Sign	Sign	NA	IMG_20230929_154627-15_46_33.jpg	https://drive.google.com/uc?id=1Lb3fO74HiZBSOEI5W4uLXbfILXKPzGH1	45.513378 9.21186 176.59999084472656 43.98899841308594	45.5134	9.21186	176.6	43.989	2023-09-29 15:46:00	2023-09-29 15:46:00	1107
BSD2	69B	B	69	BSD2_piazza-scienza_Sign	r2	BSD2_piazza-scienza_Sign-4_r2	piazza-scienza	0	1	0	swab	1	0	0	Cartello tram	outdoor	vertical-surface	Sign	Sign	NA	IMG_20230929_154627-15_47_8.jpg	https://drive.google.com/uc?id=1byled1EWg2No1QtL7Ymc36dJCnRs8kxd	45.51336 9.211797 176.6999969482422 34.03300094604492	45.5134	9.2118	176.7	34.033	2023-09-29 15:47:00	2023-09-29 15:47:00	1108
BSD2	69C	C	69	BSD2_piazza-scienza_Sign	r3	BSD2_piazza-scienza_Sign-4_r3	piazza-scienza	0	1	0	swab	1	0	0	Cartello tram	outdoor	vertical-surface	Sign	Sign	NA	IMG_20230929_154627-15_47_29.jpg	https://drive.google.com/uc?id=1_E1Y8yx1odXPWzNrG5_m3w1K_iGZu-SD	45.513691 9.211738 176.6999969482422 67.05500030517578	45.5137	9.21174	176.7	67.055	2023-09-29 15:47:00	2023-09-29 15:47:00	1109
BSD2	78A	A	78	BSD2_piazza-scienza_SignIndoor	r1	BSD2_piazza-scienza_SignIndoor-1_r1	piazza-scienza	0	1	0	swab	1	0	0	Pannella entrata u3 bicocca	indoor	indoor	indoor	SignIndoor	NA	image-15_54_0.jpg	https://drive.google.com/uc?id=1RbqqmUqhOSWfQPgk2AIGRZ3Orbg1pMbq	45.513819 9.211901 135.62344360351562 64.33333333333333	45.5138	9.2119	135.623	64.3333	2023-09-29 15:54:00	2023-09-29 15:54:00	1137
BSD2	78B	B	78	BSD2_piazza-scienza_SignIndoor	r2	BSD2_piazza-scienza_SignIndoor-1_r2	piazza-scienza	0	1	0	swab	1	0	0	Pannella entrata u3 bicocca	indoor	indoor	indoor	SignIndoor	NA	image-15_54_25.jpg	https://drive.google.com/uc?id=1riozMAWv79nMUB7tvqB0ynfQeIYPfEk9	45.51383 9.212145 135.17516708374023 35	45.5138	9.21214	135.175	35	2023-09-29 15:54:00	2023-09-29 15:54:00	1138
BSD2	78C	C	78	BSD2_piazza-scienza_SignIndoor	r3	BSD2_piazza-scienza_SignIndoor-1_r3	piazza-scienza	0	1	0	swab	1	0	0	Pannella entrata u3 bicocca	indoor	indoor	indoor	SignIndoor	NA	image-15_54_59.jpg	https://drive.google.com/uc?id=12Sni5UTVBWFwk1QQZaRd4vbfpOnxmZK2	45.513849 9.212162 135.26958465576172 35	45.5138	9.21216	135.27	35	2023-09-29 15:55:00	2023-09-29 15:55:00	1139
BSD2	93A	A	93	BSD2_piazza-scienza_SlidingDoorBuilding	r1	BSD2_piazza-scienza_SlidingDoorBuilding-1_r1	piazza-scienza	0	1	0	swab	1	0	0	ingresso u4	outdoor	vertical-surface	Door	SlidingDoorBuilding	NA	DB08E16D-B89D-4701-AD9F-6EFA6DCE8033-15_49_22.jpeg	https://drive.google.com/uc?id=1BF4Tov_XRnOkVZ2ssfI1Ex0t2ACGNYru	45.514085 9.211069 151.45960621908307 14.399439180346763	45.5141	9.21107	151.46	14.3994	2023-09-29 15:49:00	2023-09-29 15:49:00	1188
BSD2	93B	B	93	BSD2_piazza-scienza_SlidingDoorBuilding	r2	BSD2_piazza-scienza_SlidingDoorBuilding-1_r2	piazza-scienza	0	1	0	swab	1	0	0	ingresso u4	outdoor	vertical-surface	Door	SlidingDoorBuilding	NA	DB08E16D-B89D-4701-AD9F-6EFA6DCE8033-15_49_22.jpeg	https://drive.google.com/uc?id=1_vBe55LuNi1EAN_QZd0AixT4QQmbP-mK	45.514085 9.211069 151.45960621908307 14.399439180346763	45.5141	9.21107	151.46	14.3994	2023-09-29 15:49:00	2023-09-29 15:49:00	1189
BSD2	93C	C	93	BSD2_piazza-scienza_SlidingDoorBuilding	r3	BSD2_piazza-scienza_SlidingDoorBuilding-1_r3	piazza-scienza	0	1	0	swab	1	0	0	ingresso u4	outdoor	vertical-surface	Door	SlidingDoorBuilding	NA	DB08E16D-B89D-4701-AD9F-6EFA6DCE8033-15_49_22.jpeg	https://drive.google.com/uc?id=18JRtVp5Km577Q8EDVNLYej-rMzZdRFV6	45.514085 9.211069 151.45960621908307 14.399439180346763	45.5141	9.21107	151.46	14.3994	2023-09-29 15:49:00	2023-09-29 15:49:00	1190
BSD2	83A	A	83	BSD2_piazza-scienza_SlidingDoorBuilding	r1	BSD2_piazza-scienza_SlidingDoorBuilding-2_r1	piazza-scienza	0	1	0	swab	1	0	0	Porta ingresso U3	outdoor	floor	floor	SlidingDoorBuilding	NA	image-15_47_8.jpg	https://drive.google.com/uc?id=1-LPmR3wTTZedp8TPc4M5ZnLdJ_xjNyp8	45.513801 9.211981 137.19346618652344 40	45.5138	9.21198	137.193	40	2023-09-29 15:47:00	2023-09-29 15:47:00	1155
BSD2	83B	B	83	BSD2_piazza-scienza_SlidingDoorBuilding	r2	BSD2_piazza-scienza_SlidingDoorBuilding-2_r2	piazza-scienza	0	1	0	swab	1	0	0	Porta u3	outdoor	floor	floor	SlidingDoorBuilding	NA	image-15_48_4.jpg	https://drive.google.com/uc?id=1NMyXleMkFuhKWNmiJcWh7S-jDjnlj95-	45.513742 9.212041 137.19338989257812 36	45.5137	9.21204	137.193	36	2023-09-29 15:48:00	2023-09-29 15:48:00	1156
BSD2	83C	C	83	BSD2_piazza-scienza_SlidingDoorBuilding	r3	BSD2_piazza-scienza_SlidingDoorBuilding-2_r3	piazza-scienza	0	1	0	swab	1	0	0	Porta u3	outdoor	floor	floor	SlidingDoorBuilding	NA	image-15_49_16.jpg	https://drive.google.com/uc?id=1J9fzlR4nTxvrtP25jroyWv25rYhiML2T	45.51389 9.211927 137.19308471679688 37	45.5139	9.21193	137.193	37	2023-09-29 15:49:00	2023-09-29 15:49:00	1157
BSD2	148A	A	148	BSD2_piazza-scienza_Table	r1	BSD2_piazza-scienza_Table-1_r1	piazza-scienza	0	1	0	swab	1	0	0	Tavolino scassato	outdoor	touch-ralated	Table	Table	NA	image-15_48_32.jpg	https://drive.google.com/uc?id=1xr3Kf7uBSUF2HoT-094ZNRL0-PNrSeTg	45.514116 9.212191 134.1509132385254 35	45.5141	9.21219	134.151	35	2023-09-29 15:48:00	2023-09-29 15:48:00	759
BSD2	145A	A	145	BSD2_piazza-scienza_TableIndoor	r1	BSD2_piazza-scienza_TableIndoor-1_r1	piazza-scienza	0	1	0	swab	1	0	0	Tavolini u3	indoor	indoor	indoor	TableIndoor	NA	image-16_0_43.jpg	https://drive.google.com/uc?id=1nDCsv0JUVb3UCPuRFAyqb7SsivWGYv1L	45.513883 9.212054 136.0116844177246 35	45.5139	9.21205	136.012	35	2023-09-29 16:00:00	2023-09-29 16:00:00	750
BSD2	145B	B	145	BSD2_piazza-scienza_TableIndoor	r2	BSD2_piazza-scienza_TableIndoor-1_r2	piazza-scienza	0	1	0	swab	1	0	0	Tavolini u3	indoor	indoor	indoor	TableIndoor	NA	image-16_1_10.jpg	https://drive.google.com/uc?id=1fdDUa7kMFehs_RaB1q2SCAWnRJDas9cx	45.513889 9.212017 134.2561378479004 35	45.5139	9.21202	134.256	35	2023-09-29 16:01:00	2023-09-29 16:01:00	751
BSD2	145C	C	145	BSD2_piazza-scienza_TableIndoor	r3	BSD2_piazza-scienza_TableIndoor-1_r3	piazza-scienza	0	1	0	swab	1	0	0	Tavolino u3	indoor	indoor	indoor	TableIndoor	NA	image-16_1_47.jpg	https://drive.google.com/uc?id=1kBqi_MgUrKppKT-wtvhPqxU6Z5tOxbBT	45.513858 9.21209 134.2816390991211 35	45.5139	9.21209	134.282	35	2023-09-29 16:02:00	2023-09-29 16:02:00	752
BSD2	148B	B	148	BSD2_piazza-scienza_TableStand	r1	BSD2_piazza-scienza_TableStand-1_r1	piazza-scienza	0	1	0	swab	1	0	0	Base Tavolino lercio	outdoor	floor	floor	TableStand	NA	image-15_49_0.jpg	https://drive.google.com/uc?id=1O5FAeDF2dxig9BXCovG2g9aDVElOwLCr	45.51409 9.21217 135.3724594116211 43.13242960107235	45.5141	9.21217	135.372	43.1324	2023-09-29 15:49:00	2023-09-29 15:49:00	760
BSD2	148C	C	148	BSD2_piazza-scienza_TableUnder	r1	BSD2_piazza-scienza_TableUnder-1_r1	piazza-scienza	0	1	0	swab	1	0	0	Tavolino sporco	outdoor	touch-ralated	Table	TableUnder	NA	image-15_49_53.jpg	https://drive.google.com/uc?id=12VcKNlt-9UqsoRQ7Ij-y5y2k-ENq0DW3	45.514057 9.21212 135.05834197998047 35	45.5141	9.21212	135.058	35	2023-09-29 15:49:00	2023-09-29 15:49:00	761
BSD2	63A	A	63	BSD2_piazza-scienza_TrafficlightButton	r1	BSD2_piazza-scienza_TrafficlightButton-1_r1	piazza-scienza	0	1	0	swab	1	0	0	Tasto semaforo	outdoor	touch-ralated	Button	TrafficlightButton	NA	image-15_41_43.jpg	https://drive.google.com/uc?id=17kKkvbL_a02LynU0G9NZVSsnKH2TEreD	45.513523 9.212039 134.56283569335938 35	45.5135	9.21204	134.563	35	2023-09-29 15:42:00	2023-09-29 15:42:00	1089
BSD2	63B	B	63	BSD2_piazza-scienza_TrafficlightButton	r2	BSD2_piazza-scienza_TrafficlightButton-1_r2	piazza-scienza	0	1	0	swab	1	0	0	Superficie tasto semaforo	outdoor	touch-ralated	Button	TrafficlightButton	NA	image-15_41_18.jpg	https://drive.google.com/uc?id=1EFlxNPEkhBTaA_gS9GsawUmyczkVWREr	45.513426 9.212396 133.4872283935547 40	45.5134	9.2124	133.487	40	2023-09-29 15:41:00	2023-09-29 15:41:00	1090
BSD2	63C	C	63	BSD2_piazza-scienza_TrafficlightButton	r3	BSD2_piazza-scienza_TrafficlightButton-1_r3	piazza-scienza	0	1	0	swab	1	0	0	Tasto semaforo	outdoor	touch-ralated	Button	TrafficlightButton	NA	image-15_40_48.jpg	https://drive.google.com/uc?id=10p6HMd2zp2ZwC0QwSYGOUP5G7W_H8u8E	45.51347 9.212223 133.1996955871582 35	45.5135	9.21222	133.2	35	2023-09-29 15:40:00	2023-09-29 15:40:00	1091
BSD2	158A	A	158	BSD2_piazza-scienza_TrafficlightButton	r1	BSD2_piazza-scienza_TrafficlightButton-2_r1	piazza-scienza	0	1	0	swab	1	0	0	Semaforo	outdoor	touch-ralated	Button	TrafficlightButton	NA	1000090920-15_47_4.jpg	https://drive.google.com/uc?id=1pKTGrC-dKIz-t7x4DesSuDkkFgmELdmT	45.514218 9.210237 177.59999084472656 24.385000228881836	45.5142	9.21024	177.6	24.385	2023-09-29 15:47:00	2023-09-29 15:47:00	792
BSD2	158B	B	158	BSD2_piazza-scienza_TrafficlightButton	r2	BSD2_piazza-scienza_TrafficlightButton-2_r2	piazza-scienza	0	1	0	swab	1	0	0	Semaforo	outdoor	touch-ralated	Button	TrafficlightButton	NA	1000090921-15_47_21.jpg	https://drive.google.com/uc?id=13FKk5hZp5PyutFHbnl3huwkL4PqToxED	45.514029 9.210784 177.29998779296875 46.084999084472656	45.514	9.21078	177.3	46.085	2023-09-29 15:47:00	2023-09-29 15:47:00	793
BSD2	158C	C	158	BSD2_piazza-scienza_TrafficlightButton	r3	BSD2_piazza-scienza_TrafficlightButton-2_r3	piazza-scienza	0	1	0	swab	1	0	0	Semaforo	outdoor	touch-ralated	Button	TrafficlightButton	NA	1000090922-15_47_39.jpg	https://drive.google.com/uc?id=1HWpeIMggaLXFX_NXSsuS_5kkGm9DDpo7	45.513701 9.210994 176.89999389648438 78.39800262451172	45.5137	9.21099	176.9	78.398	2023-09-29 15:47:00	2023-09-29 15:47:00	794
BSD2	112A	A	112	BSD2_piazza-scienza_TramRails	r1	BSD2_piazza-scienza_TramRails-1_r1	piazza-scienza	0	1	0	swab	1	0	0	Binari tram	outdoor	anthropic-element	TramRails	TramRails	NA	IMG_20230929_154448-15_44_59.jpg	https://drive.google.com/uc?id=15RURhA9se2NST1YrkF8XzySzfe9vn2L-	45.513569 9.211527 176.79998779296875 32.72800064086914	45.5136	9.21153	176.8	32.728	2023-09-29 15:45:00	2023-09-29 15:45:00	645
BSD2	112B	B	112	BSD2_piazza-scienza_TramRails	r2	BSD2_piazza-scienza_TramRails-1_r2	piazza-scienza	0	1	0	swab	1	0	0	Binari tram	outdoor	anthropic-element	TramRails	TramRails	NA	IMG_20230929_154448-15_45_35.jpg	https://drive.google.com/uc?id=145OiejmtatysCENhoDW8BGFd5KREHK3T	45.513569 9.211527 176.79998779296875 78.69979858398438	45.5136	9.21153	176.8	78.6998	2023-09-29 15:45:00	2023-09-29 15:45:00	646
BSD2	112C	C	112	BSD2_piazza-scienza_TramRails	r3	BSD2_piazza-scienza_TramRails-1_r3	piazza-scienza	0	1	0	swab	1	0	0	Binari tram	outdoor	anthropic-element	TramRails	TramRails	NA	IMG_20230929_154448-15_46_1.jpg	https://drive.google.com/uc?id=1cx2dP9ynCCXhwLXaSMDEnoBm8xUqBKUS	45.513419 9.211532 176.79998779296875 46.08000183105469	45.5134	9.21153	176.8	46.08	2023-09-29 15:46:00	2023-09-29 15:46:00	647
BSD2	159B	B	159	BSD2_piazza-scienza_Trash	r1	BSD2_piazza-scienza_Trash-2_r1	piazza-scienza	0	1	0	swab	1	0	0	Pattumiera Schifosa puzzolente	outdoor	trash-related	TrashBin	Trash	NA	image-15_52_22.jpg	https://drive.google.com/uc?id=1BLUOmiIKviHuCOaMXQtn9wZfQ4TjA0FL	45.514109 9.212239 130.472801940343 12.953111946126635	45.5141	9.21224	130.473	12.9531	2023-09-29 15:52:00	2023-09-29 15:52:00	796
BSD2	159C	C	159	BSD2_piazza-scienza_Trash	r2	BSD2_piazza-scienza_Trash-2_r2	piazza-scienza	0	1	0	swab	1	0	0	Pattume	outdoor	trash-related	TrashBin	Trash	NA	image-15_53_4.jpg	https://drive.google.com/uc?id=1i3KtuH5ajDqw0Mi4G0r4Qq4fN3o_ENX6	45.514103 9.212175 130.43061292507673 16.151065705082022	45.5141	9.21218	130.431	16.1511	2023-09-29 15:53:00	2023-09-29 15:53:00	797
BSD2	114A	A	114	BSD2_piazza-scienza_TrashBin	r1	BSD2_piazza-scienza_TrashBin-2_r1	piazza-scienza	0	1	0	swab	1	0	0	Cestino	outdoor	trash-related	TrashBin	TrashBin	NA	IMG_20230929_160203-16_2_8.jpg	https://drive.google.com/uc?id=1aA8U-ygqg_gDRbwR4opshcjV-cD23WXm	45.513906 9.21183 171.6999969482422 29.57900047302246	45.5139	9.21183	171.7	29.579	2023-09-29 16:02:00	2023-09-29 16:02:00	651
BSD2	114B	B	114	BSD2_piazza-scienza_TrashBin	r2	BSD2_piazza-scienza_TrashBin-2_r2	piazza-scienza	0	1	0	swab	1	0	0	Cestino giardino U3	outdoor	trash-related	TrashBin	TrashBin	NA	IMG_20230929_160203-16_2_54.jpg	https://drive.google.com/uc?id=1INP6g8MjaHKdiIIB1qzQrxyIdFUo_lEo	45.513945 9.211836 171.6999969482422 16.589000701904297	45.5139	9.21184	171.7	16.589	2023-09-29 16:03:00	2023-09-29 16:03:00	652
BSD2	114C	C	114	BSD2_piazza-scienza_TrashBin	r3	BSD2_piazza-scienza_TrashBin-2_r3	piazza-scienza	0	1	0	swab	1	0	0	Cestino giardino U3	outdoor	trash-related	TrashBin	TrashBin	NA	IMG_20230929_160203-16_3_31.jpg	https://drive.google.com/uc?id=1EO3EoF0DrnU4A31Uv3JROZFg5tqgHCxR	45.513961 9.211832 171.6999969482422 28.295000076293945	45.514	9.21183	171.7	28.295	2023-09-29 16:03:00	2023-09-29 16:03:00	653
BSD2	76A	A	76	BSD2_piazza-scienza_TrashBin	r4	BSD2_piazza-scienza_TrashBin-2_r4	piazza-scienza	0	1	0	swab	1	0	0	Cestino	outdoor	trash-related	TrashBin	TrashBin	NA	16959955719512366578374661979170-15_52_57.jpg	https://drive.google.com/uc?id=1k0d-d2-wLTxqESCiLL0D8tMsg7ed_y_r	45.513824 9.211861 171.6999969482422 20.7549991607666	45.5138	9.21186	171.7	20.755	2023-09-29 15:53:00	2023-09-29 15:53:00	1131
BSD2	76B	B	76	BSD2_piazza-scienza_TrashBin	r5	BSD2_piazza-scienza_TrashBin-2_r5	piazza-scienza	0	1	0	swab	1	0	0	Cestino	outdoor	trash-related	TrashBin	TrashBin	NA	16959956107253253169017416790660-15_53_35.jpg	https://drive.google.com/uc?id=1tllHzSorNK-2QQc4Hp9VOlwNiEWYUqfm	45.513797 9.211877 171.6999969482422 22.128999710083008	45.5138	9.21188	171.7	22.129	2023-09-29 15:53:00	2023-09-29 15:53:00	1132
BSD2	76C	C	76	BSD2_piazza-scienza_TrashBin	r6	BSD2_piazza-scienza_TrashBin-2_r6	piazza-scienza	0	1	0	swab	1	0	0	Cestino	outdoor	trash-related	TrashBin	TrashBin	NA	16959956445164165128816319049320-15_54_9.jpg	https://drive.google.com/uc?id=1hegxM4VQnkxMBB7aaXxHZe-jNC1KEQr0	45.513832 9.211873 171.6999969482422 22.854000091552734	45.5138	9.21187	171.7	22.854	2023-09-29 15:54:00	2023-09-29 15:54:00	1133
BSD2	11A	A	11	BSD2_piazza-scienza_TrashBin	r1	BSD2_piazza-scienza_TrashBin-3_r1	piazza-scienza	0	1	0	swab	1	0	0	Cestino giardino -1	outdoor	trash-related	TrashBin	TrashBin	NA	1000010723-16_2_47.heic	https://drive.google.com/uc?id=1nbEJbV3T2WDzQN8_6U5cqTGnx9OYJo9o	45.513897 9.212009 171.89999389648438 22.582000732421875	45.5139	9.21201	171.9	22.582	2023-09-29 16:02:00	2023-09-29 16:02:00	669
BSD2	11B	B	11	BSD2_piazza-scienza_TrashBin	r2	BSD2_piazza-scienza_TrashBin-3_r2	piazza-scienza	0	1	0	swab	1	0	0	Cestino	outdoor	trash-related	TrashBin	TrashBin	NA	1000010723-16_3_22.heic	https://drive.google.com/uc?id=1HL9B3PP5ubam9Mmq5YirTjur9FQVbUrK	45.513992 9.212114 171.89999389648438 16.183000564575195	45.514	9.21211	171.9	16.183	2023-09-29 16:03:00	2023-09-29 16:03:00	670
BSD2	11C	C	11	BSD2_piazza-scienza_TrashBin	r3	BSD2_piazza-scienza_TrashBin-3_r3	piazza-scienza	0	1	0	swab	1	0	0	Cestino	outdoor	trash-related	TrashBin	TrashBin	NA	1000010723-16_3_51.heic	https://drive.google.com/uc?id=1dzjohcIeeeRyZtWVX8TWzP0cKnMDY3QZ	45.51379 9.211812 171.79998779296875 7.800000190734863	45.5138	9.21181	171.8	7.8	2023-09-29 16:03:00	2023-09-29 16:03:00	671
BSD2	159A	A	159	BSD2_piazza-scienza_TrashBin	r4	BSD2_piazza-scienza_TrashBin-3_r4	piazza-scienza	0	1	0	swab	1	0	0	Bidone Immondizia	outdoor	trash-related	TrashBin	TrashBin	NA	image-15_51_38.jpg	https://drive.google.com/uc?id=1MazUl2c7UuPCcibHy10b7RSf4plGP0P_	45.514046 9.212339 130.40191014333325 28.69846118986588	45.514	9.21234	130.402	28.6985	2023-09-29 15:50:00	2023-09-29 15:50:00	795
BSD2	167A	A	167	BSD2_piazza-scienza_TrashBin	r1	BSD2_piazza-scienza_TrashBin-5_r1	piazza-scienza	0	1	0	swab	1	0	0	Cestino	outdoor	trash-related	TrashBin	TrashBin	NA	IMG_20230929_154904-15_49_16.jpg	https://drive.google.com/uc?id=1WhQ45N6CHFf2Vh87so0lvLkkJS8TzQnh	45.513691 9.211738 176.6999969482422 100	45.5137	9.21174	176.7	100	2023-09-29 15:49:00	2023-09-29 15:49:00	822
BSD2	167B	B	167	BSD2_piazza-scienza_TrashBin	r2	BSD2_piazza-scienza_TrashBin-5_r2	piazza-scienza	0	1	0	swab	1	0	0	Cestino	outdoor	trash-related	TrashBin	TrashBin	NA	IMG_20230929_154904-15_49_53.jpg	https://drive.google.com/uc?id=161b6KTabDEbcpw5uNtHa3bcSZbril805	45.513691 9.211738 176.6999969482422 100	45.5137	9.21174	176.7	100	2023-09-29 15:49:00	2023-09-29 15:49:00	823
BSD2	167C	C	167	BSD2_piazza-scienza_TrashBin	r3	BSD2_piazza-scienza_TrashBin-5_r3	piazza-scienza	0	1	0	swab	1	0	0	Cestino	outdoor	trash-related	TrashBin	TrashBin	NA	IMG_20230929_154904-15_50_18.jpg	https://drive.google.com/uc?id=1PGeUKCLlWcrxP64NYB0q4tobnbn9FOn1	45.513691 9.211738 176.6999969482422 100	45.5137	9.21174	176.7	100	2023-09-29 15:50:00	2023-09-29 15:50:00	824
BSD2	168A	A	168	BSD2_piazza-scienza_TrashBin	r1	BSD2_piazza-scienza_TrashBin-6_r1	piazza-scienza	0	1	0	swab	1	0	0	Cestino U4	outdoor	trash-related	TrashBin	TrashBin	NA	1000090932-16_1_49.jpg	https://drive.google.com/uc?id=19_WJ4HnNKyHeh_JMVfA5O0gNmALOqqiP	45.514259 9.211204 176.89999389648438 25.570999145507812	45.5143	9.2112	176.9	25.571	2023-09-29 16:02:00	2023-09-29 16:02:00	825
BSD2	168B	B	168	BSD2_piazza-scienza_TrashBin	r2	BSD2_piazza-scienza_TrashBin-6_r2	piazza-scienza	0	1	0	swab	1	0	0	Cestino U4	outdoor	trash-related	TrashBin	TrashBin	NA	1000090933-16_2_38.jpg	https://drive.google.com/uc?id=1qZBNKWNU_wtLD-x1e05r_wRODEMSb4iP	45.51414 9.211236 176.89999389648438 72.73799896240234	45.5141	9.21124	176.9	72.738	2023-09-29 16:02:00	2023-09-29 16:02:00	826
BSD2	168C	C	168	BSD2_piazza-scienza_TrashBin	r3	BSD2_piazza-scienza_TrashBin-6_r3	piazza-scienza	0	1	0	swab	1	0	0	Cestino U4	outdoor	trash-related	TrashBin	TrashBin	NA	1000090934-16_2_55.jpg	https://drive.google.com/uc?id=10F27xRiaS30Y7SPp8n12obayyegM6n-S	45.514303 9.211204 175.09090186953432 21.82699966430664	45.5143	9.2112	175.091	21.827	2023-09-29 16:02:00	2023-09-29 16:02:00	827
BSD2	85A	A	85	BSD2_piazza-scienza_TrashBin	r1	BSD2_piazza-scienza_TrashBin-7_r1	piazza-scienza	0	1	0	swab	1	0	0	cestino giardino	outdoor	trash-related	TrashBin	TrashBin	NA	34B97214-990E-4588-B0C9-86504BC5310F-16_9_31.jpeg	https://drive.google.com/uc?id=1mnsN7T3Jc9pP2jkVlVf6vbeNK22SbOIG	45.514133 9.211294 140.45441823266447 6.355837944016578	45.5141	9.21129	140.454	6.35584	2023-09-29 16:09:00	2023-09-29 16:09:00	1161
BSD2	85B	B	85	BSD2_piazza-scienza_TrashBin	r2	BSD2_piazza-scienza_TrashBin-7_r2	piazza-scienza	0	1	0	swab	1	0	0	cestino giardino	outdoor	trash-related	TrashBin	TrashBin	NA	34B97214-990E-4588-B0C9-86504BC5310F-16_9_31.jpeg	https://drive.google.com/uc?id=1FgtLJbHgZ8UpOP2W7ddFNspEmKs6GFC6	45.514133 9.211294 140.45441823266447 6.355837944016578	45.5141	9.21129	140.454	6.35584	2023-09-29 16:09:00	2023-09-29 16:09:00	1162
BSD2	85C	C	85	BSD2_piazza-scienza_TrashBin	r3	BSD2_piazza-scienza_TrashBin-7_r3	piazza-scienza	0	1	0	swab	1	0	0	cestino giardino	outdoor	trash-related	TrashBin	TrashBin	NA	34B97214-990E-4588-B0C9-86504BC5310F-16_9_31.jpeg	https://drive.google.com/uc?id=1FSEqTGRehnPKmp1vXkdxK2UN_WlKkS-g	45.514133 9.211294 140.45441823266447 6.355837944016578	45.5141	9.21129	140.454	6.35584	2023-09-29 16:09:00	2023-09-29 16:09:00	1163
BSD2	43A	A	43	BSD2_piazza-scienza_TreeBark	r1	BSD2_piazza-scienza_TreeBark-7_r1	piazza-scienza	0	1	0	swab	1	0	0	Albero tronco	outdoor	vegetation_and_mushrooms	vegetation	TreeBark	NA	1000010724-16_4_34.heic	https://drive.google.com/uc?id=1DPr3dJUq1X25cx4O71NwgbuTHluv9_Kl	45.514067 9.212163 171.89999389648438 15.888999938964844	45.5141	9.21216	171.9	15.889	2023-09-29 16:04:00	2023-09-29 16:04:00	1023
BSD2	43B	B	43	BSD2_piazza-scienza_TreeBark	r2	BSD2_piazza-scienza_TreeBark-7_r2	piazza-scienza	0	1	0	swab	1	0	0	Albero	outdoor	vegetation_and_mushrooms	vegetation	TreeBark	NA	1000010724-16_4_56.heic	https://drive.google.com/uc?id=1lJWmw-EXQmr_uCKkYO-2a8gUsUHnlUGC	45.514127 9.212169 171.89999389648438 11.402999877929688	45.5141	9.21217	171.9	11.403	2023-09-29 16:05:00	2023-09-29 16:05:00	1024
BSD2	43C	C	43	BSD2_piazza-scienza_TreeBark	r3	BSD2_piazza-scienza_TreeBark-7_r3	piazza-scienza	0	1	0	swab	1	0	0	Albero	outdoor	vegetation_and_mushrooms	vegetation	TreeBark	NA	1000010724-16_5_24.heic	https://drive.google.com/uc?id=1LsjU9-qH7b4TYkp6iuW5WuTSnYyZzSyd	45.51391 9.212077 172.09999084472656 6.300000190734863	45.5139	9.21208	172.1	6.3	2023-09-29 16:05:00	2023-09-29 16:05:00	1025
BSD2	61A	A	61	BSD2_piazza-scienza_TreeCut	r1	BSD2_piazza-scienza_TreeCut-1_r1	piazza-scienza	0	1	0	swab	1	0	0	Ceppo tagliato (poverino :-( )	outdoor	vegetation_and_mushrooms	vegetation	TreeCut	NA	image-15_58_9.jpg	https://drive.google.com/uc?id=1aCOkT5jr9jrRioxD3HRVlLTtYS9S0xdP	45.514154 9.212079 133.67145919799805 35	45.5142	9.21208	133.671	35	2023-09-29 15:58:00	2023-09-29 15:58:00	1083
BSD2	61B	B	61	BSD2_piazza-scienza_TreeCut	r2	BSD2_piazza-scienza_TreeCut-1_r2	piazza-scienza	0	1	0	swab	1	0	0	Alberello tagliato )-;	outdoor	vegetation_and_mushrooms	vegetation	TreeCut	NA	image-15_58_53.jpg	https://drive.google.com/uc?id=1YMCkDfsrN8244inRaGlrxNCFvpv72Ssx	45.514074 9.211798 135.38304901123047 48.575795208353235	45.5141	9.2118	135.383	48.5758	2023-09-29 15:58:00	2023-09-29 15:58:00	1084
BSD2	61C	C	61	BSD2_piazza-scienza_TreeCut	r3	BSD2_piazza-scienza_TreeCut-1_r3	piazza-scienza	0	1	0	swab	1	0	0	Tronco tagliato (25 anni)	outdoor	vegetation_and_mushrooms	vegetation	TreeCut	NA	image-15_59_49.jpg	https://drive.google.com/uc?id=1f3IGV7wIrLUpDxTQKam41XfgMP9gXen3	45.514083 9.212246 130.4576923385282 20.414906490807564	45.5141	9.21225	130.458	20.4149	2023-09-29 16:00:00	2023-09-29 16:00:00	1085
BSD2	151A	A	151	BSD2_piazza-scienza_VendingMachinesIndoor	r1	BSD2_piazza-scienza_VendingMachinesIndoor-1_r1	piazza-scienza	0	1	0	swab	1	0	0	tasti distributori automatici	indoor	indoor	indoor	VendingMachinesIndoor	NA	0E74333F-C42B-4917-9991-CCCCC6EFDF31-16_4_48.jpeg	https://drive.google.com/uc?id=1BeVv3MF00GbjkpkZ5QsHTC233T8-3-SX	45.514083 9.211185 137.01799392700195 35	45.5141	9.21119	137.018	35	2023-09-29 16:04:00	2023-09-29 16:04:00	771
BSD2	151B	B	151	BSD2_piazza-scienza_VendingMachinesIndoor	r2	BSD2_piazza-scienza_VendingMachinesIndoor-1_r2	piazza-scienza	0	1	0	swab	1	0	0	tasti distributori automatici	indoor	indoor	indoor	VendingMachinesIndoor	NA	0E74333F-C42B-4917-9991-CCCCC6EFDF31-16_4_48.jpeg	https://drive.google.com/uc?id=1U_6yCS_Xx1larER14K4QX29R1RDb5971	45.514083 9.211185 137.01799392700195 35	45.5141	9.21119	137.018	35	2023-09-29 16:04:00	2023-09-29 16:04:00	772
BSD2	151C	C	151	BSD2_piazza-scienza_VendingMachinesIndoor	r3	BSD2_piazza-scienza_VendingMachinesIndoor-1_r3	piazza-scienza	0	1	0	swab	1	0	0	tasti distributori automatici	indoor	indoor	indoor	VendingMachinesIndoor	NA	0E74333F-C42B-4917-9991-CCCCC6EFDF31-16_4_48.jpeg	https://drive.google.com/uc?id=1BYg4QyaZQmq6Uh1ZbSa_6xU_PuFKwK8U	45.514083 9.211185 137.01799392700195 35	45.5141	9.21119	137.018	35	2023-09-29 16:04:00	2023-09-29 16:04:00	773
BSD2	149A	A	149	BSD2_piazza-scienza_WallBuilding	r1	BSD2_piazza-scienza_WallBuilding-1_r1	piazza-scienza	0	1	0	swab	1	0	0	Muro U3	outdoor	vertical-surface	wall	WallBuilding	NA	image-15_45_35.jpg	https://drive.google.com/uc?id=1EILg-qhGlhjATUf0JijDfzuUqUPXR5My	45.513357 9.212152 134.23627471923828 35	45.5134	9.21215	134.236	35	2023-09-29 15:45:00	2023-09-29 15:45:00	762
BSD2	149B	B	149	BSD2_piazza-scienza_WallBuilding	r2	BSD2_piazza-scienza_WallBuilding-1_r2	piazza-scienza	0	1	0	swab	1	0	0	Muro u3	outdoor	vertical-surface	wall	WallBuilding	NA	image-15_46_41.jpg	https://drive.google.com/uc?id=1O-nzUtOXEnb8Fgld3h4u5OZGS3AnTg-s	45.513382 9.211967 133.07941818237305 35	45.5134	9.21197	133.079	35	2023-09-29 15:47:00	2023-09-29 15:47:00	763
BSD2	149C	C	149	BSD2_piazza-scienza_WallBuilding	r3	BSD2_piazza-scienza_WallBuilding-1_r3	piazza-scienza	0	1	0	swab	1	0	0	Muro U3	outdoor	vertical-surface	wall	WallBuilding	NA	image-15_46_13.jpg	https://drive.google.com/uc?id=1zIAIv7EDUK0J4SMZN8SuKr6IPOU52MEW	45.513373 9.211907 135.57033157348633 38	45.5134	9.21191	135.57	38	2023-09-29 15:46:00	2023-09-29 15:46:00	764
BSD2	144A	A	144	BSD2_piazza-scienza_WallBuilding	r1	BSD2_piazza-scienza_WallBuilding-11_r1	piazza-scienza	0	1	0	swab	1	0	0	Muro	outdoor	vertical-surface	wall	WallBuilding	NA	image-15_45_38.jpg	https://drive.google.com/uc?id=1G2MCEUzay9ejfkAePSYb3WMXJN4QhWES	45.513591 9.21222 137.63190078735352 35	45.5136	9.21222	137.632	35	2023-09-29 15:45:00	2023-09-29 15:45:00	747
BSD2	144B	B	144	BSD2_piazza-scienza_WallBuilding	r2	BSD2_piazza-scienza_WallBuilding-11_r2	piazza-scienza	0	1	0	swab	1	0	0	Muro	outdoor	vertical-surface	wall	WallBuilding	NA	image-15_46_30.jpg	https://drive.google.com/uc?id=1bVvR4PCfWwSp_eA18e8oF-YJW7BRYnwQ	45.513241 9.212193 134.54335021972656 38	45.5132	9.21219	134.543	38	2023-09-29 15:46:00	2023-09-29 15:46:00	748
BSD2	144C	C	144	BSD2_piazza-scienza_WallBuilding	r3	BSD2_piazza-scienza_WallBuilding-11_r3	piazza-scienza	0	1	0	swab	1	0	0	Muro	outdoor	vertical-surface	wall	WallBuilding	NA	image-15_47_15.jpg	https://drive.google.com/uc?id=1TVrQM1YL9xbsYjoJQESDVtVEA5y4pu5d	45.513687 9.212318 136.01930236816406 35	45.5137	9.21232	136.019	35	2023-09-29 15:47:00	2023-09-29 15:47:00	749
BSD2	154A	A	154	BSD2_piazza-scienza_WallBuilding	r1	BSD2_piazza-scienza_WallBuilding-12_r1	piazza-scienza	0	1	0	swab	1	0	0	Muro	outdoor	vertical-surface	wall	WallBuilding	NA	2023-09-2916.09.535101960772823788887-16_10_11.jpg	https://drive.google.com/uc?id=19DJK24UNgxOjIgVgql9_FuddYfC1-6M_	45.513666 9.210907 256.95569583866745 4.900000095367432	45.5137	9.21091	256.956	4.9	2023-09-29 16:09:00	2023-09-29 16:09:00	780
BSD2	154B	B	154	BSD2_piazza-scienza_WallBuilding	r2	BSD2_piazza-scienza_WallBuilding-12_r2	piazza-scienza	0	1	0	swab	1	0	0	Muro	outdoor	vertical-surface	wall	WallBuilding	NA	2023-09-2916.09.535101960772823788887-16_10_11.jpg	https://drive.google.com/uc?id=16UEKfiK2Mb2qtNxVYq_xbCoGMyvu5c_Y	45.513666 9.210907 256.95569583866745 4.900000095367432	45.5137	9.21091	256.956	4.9	2023-09-29 16:09:00	2023-09-29 16:09:00	781
BSD2	154C	C	154	BSD2_piazza-scienza_WallBuilding	r3	BSD2_piazza-scienza_WallBuilding-12_r3	piazza-scienza	0	1	0	swab	1	0	0	Muro	outdoor	vertical-surface	wall	WallBuilding	NA	2023-09-2916.09.017037465548788045218-16_9_13.jpg	https://drive.google.com/uc?id=1kV9dThVsUlCFUOoAS9s-VowcNCuimq-z	45.513792 9.212144 177.09999084472656 28.100000381469727	45.5138	9.21214	177.1	28.1	2023-09-29 16:09:00	2023-09-29 16:09:00	782
BSD2	66A	A	66	BSD2_piazza-scienza_WallBuilding	r1	BSD2_piazza-scienza_WallBuilding-2_r1	piazza-scienza	0	1	0	swab	1	0	0	Muro ingresso u4	outdoor	vertical-surface	wall	WallBuilding	NA	20230929_154529-15_46_8.jpg	https://drive.google.com/uc?id=1WogbxvSHqrDiBw_mLZN6ZROSTFy9jJSm	45.514207 9.210164 176.89999389648438 37.5	45.5142	9.21016	176.9	37.5	2023-09-29 15:46:00	2023-09-29 15:46:00	1098
BSD2	66B	B	66	BSD2_piazza-scienza_WallBuilding	r2	BSD2_piazza-scienza_WallBuilding-2_r2	piazza-scienza	0	1	0	swab	1	0	0	Muro ingresso u4	outdoor	vertical-surface	wall	WallBuilding	NA	20230929_154529-15_46_56.jpg	https://drive.google.com/uc?id=1doWUgmAXl9mDJb4drDn0JoMA3rUB_dmI	45.514559 9.209983 176.89999389648438 36.5	45.5146	9.20998	176.9	36.5	2023-09-29 15:47:00	2023-09-29 15:47:00	1099
BSD2	66C	C	66	BSD2_piazza-scienza_WallBuilding	r3	BSD2_piazza-scienza_WallBuilding-2_r3	piazza-scienza	0	1	0	swab	1	0	0	Muro ingresso U4	outdoor	vertical-surface	wall	WallBuilding	NA	20230929_154529-15_48_1.jpg	https://drive.google.com/uc?id=16avc0C7FTOTx1P2eqdgJoZM8wZXnMHTO	45.514304 9.210319 176.89999389648438 30	45.5143	9.21032	176.9	30	2023-09-29 15:48:00	2023-09-29 15:48:00	1100
BSD2	81A	A	81	BSD2_piazza-scienza_WallBuilding	r1	BSD2_piazza-scienza_WallBuilding-3_r1	piazza-scienza	0	1	0	swab	1	0	0	Muro -colonna U3	outdoor	vertical-surface	wall	WallBuilding	NA	image-15_43_46.jpg	https://drive.google.com/uc?id=1Na5YWWen9qHqV5iIgCgDZiBGrc289dEi	45.513747 9.211899 137.0727996826172 42.516331190158354	45.5137	9.2119	137.073	42.5163	2023-09-29 15:43:00	2023-09-29 15:43:00	1149
BSD2	81B	B	81	BSD2_piazza-scienza_WallBuilding	r2	BSD2_piazza-scienza_WallBuilding-3_r2	piazza-scienza	0	1	0	swab	1	0	0	Muro	outdoor	vertical-surface	wall	WallBuilding	NA	image-15_44_22.jpg	https://drive.google.com/uc?id=1AnLU8GT17lJHKIued4EC6vlDILbVDTA5	45.513843 9.212214 130.7919403790667 30.323825786074686	45.5138	9.21221	130.792	30.3238	2023-09-29 15:44:00	2023-09-29 15:44:00	1150
BSD2	81C	C	81	BSD2_piazza-scienza_WallBuilding	r3	BSD2_piazza-scienza_WallBuilding-3_r3	piazza-scienza	0	1	0	swab	1	0	0	Muro	outdoor	vertical-surface	wall	WallBuilding	NA	image-15_45_17.jpg	https://drive.google.com/uc?id=17mP14hHHQfivb_UXiy-KSHJ9bpsCKG9i	45.513732 9.212206 130.5933484127745 12.554554281201954	45.5137	9.21221	130.593	12.5546	2023-09-29 15:45:00	2023-09-29 15:45:00	1151
BSD2	64A	A	64	BSD2_piazza-scienza_Window	r1	BSD2_piazza-scienza_Window-2_r1	piazza-scienza	0	1	0	swab	1	0	0	Vetro lercio	outdoor	vertical-surface	Window	Window	NA	image-15_54_28.jpg	https://drive.google.com/uc?id=17OwLz-2PhxBSScFkzG28UeD2Zpco9cE9	45.514102 9.212241 130.42597287073508 20.58162344135028	45.5141	9.21224	130.426	20.5816	2023-09-29 15:54:00	2023-09-29 15:54:00	1092
BSD2	64C	C	64	BSD2_piazza-scienza_Window	r2	BSD2_piazza-scienza_Window-2_r2	piazza-scienza	0	1	0	swab	1	0	0	Vetro lercissimo	outdoor	vertical-surface	Window	Window	NA	image-15_56_25.jpg	https://drive.google.com/uc?id=1jCNHpgjl9BJaiQ2z6iZ86hdG6TijE1Gy	45.51413 9.21197 130.78953530232 18.964090030816063	45.5141	9.21197	130.79	18.9641	2023-09-29 15:56:00	2023-09-29 15:56:00	1094
BSD2	70A	A	70	BSD2_piazza-scienza_Window	r1	BSD2_piazza-scienza_Window-3_r1	piazza-scienza	0	1	0	swab	1	0	0	Vetrata	outdoor	vertical-surface	Window	Window	NA	16959951303655809072700312727431-15_45_44.jpg	https://drive.google.com/uc?id=14aROFWi4Kb9ux-CB2gRbzuaerqRg8ecb	45.513827 9.212017 177.09999084472656 21.79400062561035	45.5138	9.21202	177.1	21.794	2023-09-29 15:46:00	2023-09-29 15:46:00	1113
BSD2	70B	B	70	BSD2_piazza-scienza_Window	r2	BSD2_piazza-scienza_Window-3_r2	piazza-scienza	0	1	0	swab	1	0	0	Vetrata	outdoor	vertical-surface	Window	Window	NA	16959951695512101921949494379550-15_46_24.jpg	https://drive.google.com/uc?id=1QxuUpulUynYh24Lq0KCaLV5-YJ3wryJJ	45.513811 9.21209 177.09999084472656 29.743000030517578	45.5138	9.21209	177.1	29.743	2023-09-29 15:46:00	2023-09-29 15:46:00	1114
BSD2	70C	C	70	BSD2_piazza-scienza_Window	r3	BSD2_piazza-scienza_Window-3_r3	piazza-scienza	0	1	0	swab	1	0	0	Vetrata	outdoor	vertical-surface	Window	Window	NA	16959952198963152142966436488724-15_47_11.jpg	https://drive.google.com/uc?id=1zV1dyabtOcseslwxDnz49zTBu3zCMVp2	45.51379 9.212127 177.09999084472656 19.077999114990234	45.5138	9.21213	177.1	19.078	2023-09-29 15:47:00	2023-09-29 15:47:00	1115
BSD2	197A	A	197	BSD2_vivaio-bicocca_Apiary	r1	BSD2_vivaio-bicocca_Apiary-1_r1	vivaio-bicocca	1	0	0	soil	0	1	0		outdoor	animal-related	animal-related	Apiary	NA	16959910243215684255005970647526-14_37_31.jpg	https://drive.google.com/uc?id=1PPIozNuHuYMoNBGkO4cbjSTQDKUwU3vE	45.508289 9.210655 174.59999084472656 56.099998474121094	45.5083	9.21065	174.6	56.1	2023-09-29 14:37:00	2023-09-29 14:37:00	903
BSD2	197B	B	197	BSD2_vivaio-bicocca_Apiary	r2	BSD2_vivaio-bicocca_Apiary-1_r2	vivaio-bicocca	1	0	0	soil	0	1	0		outdoor	animal-related	animal-related	Apiary	NA	16959910874801027558087846160884-14_38_27.jpg	https://drive.google.com/uc?id=1I7D1QtNBYZ3weaXwLW9p6JlmLSVfKcL5	45.50815 9.210247 174.59999084472656 9.5	45.5082	9.21025	174.6	9.5	2023-09-29 14:38:00	2023-09-29 14:38:00	904
BSD2	197C	C	197	BSD2_vivaio-bicocca_Apiary	r3	BSD2_vivaio-bicocca_Apiary-1_r3	vivaio-bicocca	1	0	0	soil	0	1	0		outdoor	animal-related	animal-related	Apiary	NA	16959911407971713026862294832543-14_39_11.jpg	https://drive.google.com/uc?id=1D4cPIiUZXsl_3rjULWpIcjt-yu2_YZXR	45.508012 9.210211 174.79998779296875 12.5	45.508	9.21021	174.8	12.5	2023-09-29 14:39:00	2023-09-29 14:39:00	905
BSD2	89A	A	89	BSD2_vivaio-bicocca_Apiary	r4	BSD2_vivaio-bicocca_Apiary-1_r4	vivaio-bicocca	1	0	0	swab	1	0	0	Parete casetta api	outdoor	animal-related	animal-related	Apiary	NA	image-15_8_54.jpg	https://drive.google.com/uc?id=1ahAq44E38s6HEK-H6nbP8FApCttnT_Nm	45.507856 9.209889 135.19346618652344 35	45.5079	9.20989	135.193	35	2023-09-29 15:08:00	2023-09-29 15:08:00	1173
BSD2	89B	B	89	BSD2_vivaio-bicocca_Apiary	r5	BSD2_vivaio-bicocca_Apiary-1_r5	vivaio-bicocca	1	0	0	swab	1	0	0	Parete casetta api	outdoor	animal-related	animal-related	Apiary	NA	image-15_9_49.jpg	https://drive.google.com/uc?id=14Zc-hu70A88WBmwYgSNIz3oJKDkgIYd9	45.508064 9.209927 135.19346618652344 35	45.5081	9.20993	135.193	35	2023-09-29 15:09:00	2023-09-29 15:09:00	1174
BSD2	89C	C	89	BSD2_vivaio-bicocca_Apiary	r6	BSD2_vivaio-bicocca_Apiary-1_r6	vivaio-bicocca	1	0	0	swab	1	0	0	Parete casetta api	outdoor	animal-related	animal-related	Apiary	NA	image-15_10_39.jpg	https://drive.google.com/uc?id=1mBwF1ZSjAAkeKwB2c1FtZ_OlNEPaVUyB	45.508006 9.209896 135.19346618652344 35	45.508	9.2099	135.193	35	2023-09-29 15:10:00	2023-09-29 15:10:00	1175
BSD2	202A	A	202	BSD2_vivaio-bicocca_BiolakeSoil	r1	BSD2_vivaio-bicocca_BiolakeSoil-1_r1	vivaio-bicocca	1	0	0	soil	0	1	0		outdoor	soil	soil	BiolakeSoil	NA	image-14_44_29.jpg	https://drive.google.com/uc?id=1bruQnFA4M8T0RFW5toDqMqotvLIlosO8	45.508369 9.209501 135.6043586730957 37	45.5084	9.2095	135.604	37	2023-09-29 14:44:00	2023-09-29 14:44:00	924
BSD2	202B	B	202	BSD2_vivaio-bicocca_BiolakeSoil	r2	BSD2_vivaio-bicocca_BiolakeSoil-1_r2	vivaio-bicocca	1	0	0	soil	0	1	0		outdoor	soil	soil	BiolakeSoil	NA	image-14_45_49.jpg	https://drive.google.com/uc?id=1eLfYp88iH2mOIbby9SgTLjt8_javSWR5	45.508381 9.209568 132.22948837280273 37	45.5084	9.20957	132.229	37	2023-09-29 14:45:00	2023-09-29 14:45:00	925
BSD2	202C	C	202	BSD2_vivaio-bicocca_BiolakeSoil	r3	BSD2_vivaio-bicocca_BiolakeSoil-1_r3	vivaio-bicocca	1	0	0	soil	0	1	0		outdoor	soil	soil	BiolakeSoil	NA	image-14_43_37.jpg	https://drive.google.com/uc?id=1tGfktKbP3y-ZOuelGb059Pe_zJViCRJM	45.508276 9.209547 132.2308464050293 37	45.5083	9.20955	132.231	37	2023-09-29 14:43:00	2023-09-29 14:43:00	926
BSD2	186A	A	186	BSD2_vivaio-bicocca_BiolakeWater	r1	BSD2_vivaio-bicocca_BiolakeWater-1_r1	vivaio-bicocca	1	0	0	water	0	0	1		outdoor	water	water	BiolakeWater	NA	image-14_29_42-14_32_51.jpeg	https://drive.google.com/uc?id=1XeNdRIvhbAjIUlE-dn3gWaqoQPgLm2I4	45.508333 9.21019 132.0515480041504 35	45.5083	9.21019	132.052	35	2023-09-29 14:32:00	2023-09-29 14:32:00	885
BSD2	186B	B	186	BSD2_vivaio-bicocca_BiolakeWater	r2	BSD2_vivaio-bicocca_BiolakeWater-1_r2	vivaio-bicocca	1	0	0	water	0	0	1		outdoor	water	water	BiolakeWater	NA	16959909203184504999446163334854-14_35_41.jpg	https://drive.google.com/uc?id=1I3DQ_6ik5SbC9N8XDdWZP8YyoM5orgRn	45.508612 9.209558 174.6999969482422 8	45.5086	9.20956	174.7	8	2023-09-29 14:30:00	2023-09-29 14:30:00	886
BSD2	186C	C	186	BSD2_vivaio-bicocca_BiolakeWater	r3	BSD2_vivaio-bicocca_BiolakeWater-1_r3	vivaio-bicocca	1	0	0	water	0	0	1		outdoor	water	water	BiolakeWater	NA	1695990494226365873926401314162-14_28_23.jpg	https://drive.google.com/uc?id=1HP6JZdxBobsFajrLldGBLgbsCFKJzERj	45.507922 9.20899 174.6999969482422 77.08300018310547	45.5079	9.20899	174.7	77.083	2023-09-29 14:28:00	2023-09-29 14:28:00	887
BSD2	187A	A	187	BSD2_vivaio-bicocca_BiolakeWater	r4	BSD2_vivaio-bicocca_BiolakeWater-1_r4	vivaio-bicocca	1	0	0	water	0	0	1		outdoor	water	water	BiolakeWater	NA	d96976b7-3885-41be-b180-3ea3bdbd5b2f-14_46_57.jpeg	https://drive.google.com/uc?id=1PXhtKTSVTPjSnwS0Gt_kkMgOpb4AAlOw	45.508295 9.209658 132.81952667236328 40	45.5083	9.20966	132.82	40	2023-09-29 14:47:00	2023-09-29 14:47:00	888
BSD2	187B	B	187	BSD2_vivaio-bicocca_BiolakeWater	r5	BSD2_vivaio-bicocca_BiolakeWater-1_r5	vivaio-bicocca	1	0	0	water	0	0	1		outdoor	water	water	BiolakeWater	NA	IMG_4308-14_31_49.jpeg	https://drive.google.com/uc?id=1EH7zFjv-c58bl-Tc4znd8vFHyXFieFpj	45.508359 9.209906 135.1991566431536 51.66194274985644	45.5084	9.20991	135.199	51.6619	2023-09-29 14:31:00	2023-09-29 14:31:00	889
BSD2	187C	C	187	BSD2_vivaio-bicocca_BiolakeWater	r6	BSD2_vivaio-bicocca_BiolakeWater-1_r6	vivaio-bicocca	1	0	0	water	0	0	1		outdoor	water	water	BiolakeWater	NA	image-14_29_48.jpg	https://drive.google.com/uc?id=1byObYoEXdI9gSFLMLqF29c1sM1cPMlcV	45.50835 9.210034 131.26655960083008 35	45.5084	9.21003	131.267	35	2023-09-29 14:30:00	2023-09-29 14:30:00	890
BSD2	188B	B	188	BSD2_vivaio-bicocca_BiolakeWater	r7	BSD2_vivaio-bicocca_BiolakeWater-1_r7	vivaio-bicocca	1	0	0	water	0	0	1		outdoor	water	water	BiolakeWater	NA	image-15_3_25.jpg	https://drive.google.com/uc?id=1Lc26tTw3QmLTvb_tiaZKBiUIAUl7NUxo	45.508115 9.209953 131.6347427368164 49.155355066463606	45.5081	9.20995	131.635	49.1554	2023-09-29 15:03:00	2023-09-29 15:03:00	892
BSD2	188A	A	188	BSD2_vivaio-bicocca_BiolakeWater	r8	BSD2_vivaio-bicocca_BiolakeWater-1_r8	vivaio-bicocca	1	0	0	water	0	0	1		outdoor	water	water	BiolakeWater	NA	1000090844-14_28_51.jpg	https://drive.google.com/uc?id=1dVpFhoFTYxdNsRRcn6ojU1Yda5Dcx0wQ	45.508586 9.209694 178.26514650035168 26.16900062561035	45.5086	9.20969	178.265	26.169	2023-09-29 14:29:00	2023-09-29 14:29:00	891
BSD2	188C	C	188	BSD2_vivaio-bicocca_BiolakeWater	r9	BSD2_vivaio-bicocca_BiolakeWater-1_r9	vivaio-bicocca	1	0	0	water	0	0	1		outdoor	water	water	BiolakeWater	NA	16959907312846880088445197710905-14_32_45.jpg	https://drive.google.com/uc?id=1Uw0o4G3yW8Yu88zQDVRFkxlEXf4KOYMd	45.509086 9.210613 176.29998779296875 82.5	45.5091	9.21061	176.3	82.5	2023-09-29 14:32:00	2023-09-29 14:32:00	893
[truncated: 1,426 more rows]
