# Supplementary material for: The Bicocca sampling days model: a participatory citizen science approach to environmental microbiome research and education
Source: ISME Commun. 2025 Nov 22;5(1):ycaf220. doi: 10.1093/ismeco/ycaf220 (PMC12704432; doi:10.1093/ismeco/ycaf220)
Supplement: Additional_file_4_ycaf220 [file additional_file_4_ycaf220.xlsx]

## Sheet: survey_scoring
		Which study program are you enrolled in?	Which year are you attending?	Have you participated in one or more editions of the "Bicocca Sampling Day" event?	Which edition(s) of the "Bicocca Sampling Day" did you attend?						I currently have the skills necessary to Observe/record data related to the sampling of environmental microbiota	I currently have the skills necessary to Accurately identify potential sampling points for environmental microbiota	I currently have the skills necessary to Understand the protocol for environmental microbiota sampling	I currently have the skills necessary to Successfully submit metadata related to environmental microbiota sampling through KoboToolbox	I currently have the skills necessary to Collect data on environmental microbiota samples in a standardized manner	I currently have the skills necessary to Design an environmental microbiota sampling campaign	I currently have the skills necessary to Communicate the environmental microbiota sampling protocol to others	I currently have the skills necessary to Train others to participate in the activity			Prior to participating in the Bicocca Sampling Days I had the skills necessary to Observe/record data related to the sampling of environmental microbiota	Prior to participating in the Bicocca Sampling Days I had the skills necessary to Accurately identify potential sampling points for environmental microbiota	Prior to participating in the Bicocca Sampling Days I had the skills necessary to Understand the protocol for environmental microbiota sampling	Prior to participating in the Bicocca Sampling Days I had the skills necessary to Successfully submit metadata related to environmental microbiota sampling through KoboToolbox	Prior to participating in the Bicocca Sampling Days I had the skills necessary to Collect data on environmental microbiota samples in a standardized manner	Prior to participating in the Bicocca Sampling Days I had the skills necessary to Design an environmental microbiota sampling campaign	Prior to participating in the Bicocca Sampling Days I had the skills necessary to Communicate the environmental microbiota sampling protocol to others	Prior to participating in the Bicocca Sampling Days I had the skills necessary to Train others to participate in the activity				Science and technology are making our lives healthier, easier, and more comfortable	The benefits of science are greater than any harmful effects	Science makes our way of life move too fast	We depend too much of science and not enough on faith		Humans were created to rule over the rest of nature	People have the right to modify the natural environment to suit their needs	Plants and animals exist primarily to be used by people	People need not to adapt to the natural environment because they can remake it to suit their needs		When you hear or read the terms "environmental microbiota sampling," do you feel:	If you answered a. (a clear understanding of what it means) or b. (a general sense of what it means) in the previous question, please tell us in your own words what it means to sample environmental microbiota and how this sampling is carried out.		The use of sterile swabs is NOT effective for environmental microbiota sampling	The sampling of microbiota involves the compilation of metadata	The collected samples should be stored at room temperature	Collecting multiple replicates from each sampling point is a good practice	Noting the type of surface sampled is not relevant because environmental microbial communities are not influenced by the type of surface
date_time	index	degree	enrollment_year	BSD	BSD_1	BSD_2	BSD_3	BSD_4	BSD_editions_number	BSD_editions	skills_post_1	skills_post_2	skills_post_3	skills_post_4	skills_post_5	skills_post_6	skills_post_7	skills_post_8	average_skills_post	group_average_skills_post	skills_retroactive_1	skills_retroactive_2	skills_retroactive_3	skills_retroactive_4	skills_retroactive_5	skills_retroactive_6	skills_retroactive_7	skills_retroactive_8	average_skills_retroactive	level_skills_retroactive	group_average_skills_retroactive	attitude_nature_1	attitude_nature_2	attitude_nature_3	attitude_nature_4	average_attitude_nature	attitude_humannature_1	attitude_humannature_2	attitude_humannature_3	attitude_humannature_4	average_attitude_humannature	comprehension_level	open_answer	definition_score	knowledge_1	knowledge_2	knowledge_3	knowledge_4	knowledge_5
27/03/2024 17:36:11	1	biological_sciences	3	T	F	T	T	T	3	2, 3, 4	5	5	5	5	5	5	5	5	5	3.88333	4	4	4	4	4	3	3	4	3.75	high	1.99722	3	2	3	5	3.25	1	1	1	1	1	general_comprehension		NA	1	1	1	1	1
27/03/2024 17:39:29	2	biological_sciences	2	T	F	F	F	T	1	4	5	5	5	5	5	3	4	3	4.375	3.88333	1	1	1	1	1	1	1	1	1	low	1.99722	5	5	3	4	4.25	2	1	1	1	1.25	clear_comprehension	Avviene tramite strumenti appositi come tamponi e contenitori in varie aree	1	1	1	1	1	1
27/03/2024 17:43:19	3	biological_sciences	2	T	F	F	T	T	2	3, 4	4	4	4	3	3	3	3	3	3.375	3.88333	2	2	2	2	2	2	2	2	2	high	1.99722	4	4	3	3	3.5	2	2	2	2	2	general_comprehension	Per campionamento del microbiota ambientale si intende il campionamento dell'insieme dei microorganismi che vivono in un dato ambiente. Il campionamento avviene prendendo diversi campioni e combinandoli tra loro ottieniamo un campione probabilistico	2	1	1	1	1	1
27/03/2024 17:44:33	4	biological_sciences	2	T	F	T	T	T	3	2, 3, 4	5	5	4	4	4	2	3	3	3.75	3.88333	3	4	3	1	2	1	2	1	2.125	high	1.99722	4	2	4	3	3.25	2	1	1	2	1.5	general_comprehension	Dal mio punto di vista campionare il microbiota ambientale significa raccogliere dei campioni in maniera standardizzata da spot esterni registrando tutte le informazioni necessarie per creare dei metadati affidabili, successivamente analizzare il dna estratto dai microrganismi confrontandolo con banche date e identificarli. Infine posso utilizzare questi dati per diversi scopi di ricerca	4	1	1	1	1	1
27/03/2024 17:49:15	5	biological_sciences	2	F	F	F	F	F	0	NA	NA	NA	NA	NA	NA	NA	NA	NA	NA	NA	NA	NA	NA	NA	NA	NA	NA	NA	NA	NA	NA	4	4	1	5	3.5	1	1	1	1	1	low_comprehension		NA	1	1	0	1	0
27/03/2024 17:50:18	6	biological_sciences	3	F	F	F	F	F	0	NA	NA	NA	NA	NA	NA	NA	NA	NA	NA	NA	NA	NA	NA	NA	NA	NA	NA	NA	NA	NA	NA	5	5	5	3	4.5	1	1	1	2	1.25	general_comprehension		NA	1	1	1	1	1
27/03/2024 17:53:29	7	biological_sciences	3	T	T	T	T	F	3	1, 2, 3	4	4	4	4	4	4	4	4	4	3.88333	3	3	3	3	3	3	3	3	3	high	1.99722	4	5	4	4	4.25	1	3	1	1	1.5	general_comprehension	Campionare l'ambiente per identificare specie microbiche	1	1	1	1	1	1
27/03/2024 18:02:48	8	biological_sciences	3	T	F	F	F	T	1	4	4	3	5	5	4	3	4	4	4	3.88333	2	2	4	1	3	1	3	3	2.375	high	1.99722	4	4	3	5	4	1	3	2	2	2	clear_comprehension	Campionare il microbiota ambientale consiste nel prelevare, da un ambiente selezionato, i microrganismi, a noi invisibili, che ci abitano. Questo processo può essere fatto usando una Falcon e raccogliendo una porzione di suolo o di acqua, oppure tramite dei tamponi che, strofinando su superfici a nostra scelta, raccolgono tutti i microrganismi e le sostanze su essa presenti.	2	1	1	1	1	1
27/03/2024 18:09:44	9	biology	outside_prescribed_time	T	F	T	F	F	1	2	4	4	4	4	4	4	4	4	4	3.88333	3	2	2	1	3	1	1	1	1.75	low	1.99722	5	4	4	5	4.5	1	2	1	2	1.5	clear_comprehension	Il campionamento del microbiota ambientale consiste nel prelevare mediante attrezzatura sterile come ad esempio dei tamponi, del materiale dall'ambiente. Questo può avvenire ad esempio sfregando il tampone su una superficie, per un tempo sufficiente, ma anche raccogliendo campioni di acqua in barattoli appositi. Necessario per ogni campionamento etichettare e corredare di più informazioni possibi…	5	1	1	1	1	1
27/03/2024 18:12:30	10	biological_sciences	3	F	F	F	F	F	0	NA	NA	NA	NA	NA	NA	NA	NA	NA	NA	NA	NA	NA	NA	NA	NA	NA	NA	NA	NA	NA	NA	5	4	5	5	4.75	3	5	1	3	3	clear_comprehension	Raccolta di microorganismi ed analisi di essi	0	1	0	1	0	1
27/03/2024 18:12:31	11	biological_sciences	2	T	F	T	T	T	3	2, 3, 4	4	4	5	5	5	3	5	5	4.5	3.88333	3	3	4	2	2	1	1	1	2.125	high	1.99722	5	4	3	5	4.25	1	2	1	2	1.5	clear_comprehension	Il campionamento avviene attraverso la raccolta di campioni ambientali: terriccio, acqua e superfici. Il campionamento delle superfici avviene attraverso degli swab sterili, da immergere in acqua distillata e strofinare sulla superficie di interesse. Lo swab deve essere poi richiuso per evitarne la contaminazione. Il campionamento di terra e acqua avviene tramite raccolta di campioni ambientali. …	3	1	1	1	1	1
27/03/2024 18:18:39	12	biological_sciences	3	T	F	T	T	T	3	2, 3, 4	5	5	5	5	5	4	2	2	4.125	3.88333	3	3	3	2	2	1	1	1	2	high	1.99722	5	5	5	5	5	3	2	1	1	1.75	clear_comprehension	Significa andare ad analizzare dal punto di vista microbiologico gli elementi che caratterizzano un determinato ampiente	1	1	1	1	1	1
27/03/2024 19:32:20	13	biological_sciences	outside_prescribed_time	T	F	F	T	F	1	3	4	5	5	1	4	1	5	5	3.75	3.88333	4	2	4	1	2	1	2	2	2.25	high	1.99722	4	4	3	5	4	1	2	1	1	1.25	clear_comprehension		NA	1	1	1	1	1
27/03/2024 20:03:51	14	biology	2	T	T	F	T	F	2	1, 3	4	4	4	3	4	2	3	3	3.375	3.88333	2	2	2	2	2	2	2	2	2	high	1.99722	4	4	3	5	4	1	1	1	1	1	general_comprehension	Raccogliere materiale organico o strofinare un tampone su una superficie in cui potrebbero esserci microorganismi, raccogliere dati sulla tipologia di substrato campionato e posizione	2	1	1	1	1	1
27/03/2024 20:08:12	15	biological_sciences	3	T	F	T	F	T	2	2, 4	2	4	4	1	2	2	2	4	2.625	3.88333	1	1	1	1	1	1	1	1	1	low	1.99722	5	5	2	5	4.25	1	2	2	2	1.75	clear_comprehension	Prelievo di materiale tramite tampone per poi estrarre e sequenzare i vari genomi presenti nel campione e catalogarli per descrivere tutte le varie specie microbiche presenti.	3	1	1	1	1	1
27/03/2024 20:40:41	16	environmental_sciences_technologies	3	T	F	T	T	T	3	2, 3, 4	5	5	5	5	5	3	4	5	4.625	3.88333	1	4	3	1	1	1	1	1	1.625	low	1.99722	4	3	2	3	3	1	2	1	1	1.25	general_comprehension	Significa andare a campionare diversi elementi dell'ambiente del sistema (terreno, acqua e superfici) che ci interessa analizzare, per poter comprendere attraverso analisi in laboratorio di sequenziamento del DNA, quali tipologie di batteri possiamo trovare. Nel campionamento dobbiamo seguire delle procedure standard e svolgere diverse repliche dello stesso campione per poter svolgere analisi più…	5	1	1	1	1	1
27/03/2024 22:02:06	17	biological_sciences	3	T	F	T	T	T	3	2, 3, 4	2	4	4	1	2	3	5	5	3.25	3.88333	1	1	3	1	1	1	1	1	1.25	low	1.99722	3	4	4	4	3.75	1	2	3	2	2	clear_comprehension		NA	1	1	1	1	1
27/03/2024 22:13:07	18	biology	2	T	T	T	T	T	4	1, 2, 3, 4	5	5	5	5	5	4	5	5	4.875	3.88333	3	4	5	3	3	2	3	2	3.125	high	1.99722	5	5	3	5	4.5	1	1	1	2	1.25	clear_comprehension	Campionare il microbiota ambientale con appositi swab permette di ottenere un campione significativo e coerente della componente batterica in una determinata superficie. In un momento successivo si procederà con la tecnica di estrazione del dna batterico dal campione in triplicato	4	1	1	1	1	1
27/03/2024 22:53:19	19	biological_sciences	2	T	F	F	T	T	2	3, 4	4	4	4	5	4	3	5	4	4.125	3.88333	1	2	2	1	1	1	1	1	1.25	low	1.99722	4	3	3	4	3.5	1	3	1	1	1.5	clear_comprehension	Campionare il microbiota ambientale significa usare appositi strumenti (swabs, falcon…) per prelevare campioni ambientali che possano contenere microorganismi da analizzare Immaginando di voler campionare una superficie come il tronco di un albero, si può utilizzare uno swab: si apre lo swab dal tappo terminale rosso, lo si bagna in acqua sterile e poi si campiona la superficie, impugnando lo swa…	3	1	1	1	1	1
28/03/2024 01:36:10	20	biology	2	T	T	T	T	F	3	1, 2, 3	4	4	5	3	3	3	4	3	3.625	3.88333	2	2	3	1	2	1	1	1	1.625	low	1.99722	5	5	4	5	4.75	1	1	1	1	1	general_comprehension		NA	1	1	1	1	0
28/03/2024 08:03:05	21	biological_sciences	2	T	F	T	T	T	3	2, 3, 4	4	4	4	2	2	3	4	4	3.375	3.88333	3	2	3	2	2	2	2	2	2.25	high	1.99722	4	2	3	3	3	1	2	2	1	1.5	clear_comprehension		NA	1	1	1	1	1
28/03/2024 08:12:07	22	biology	2	T	T	T	T	F	3	1, 2, 3	5	4	5	5	5	4	5	5	4.75	3.88333	3	2	3	1	2	1	2	2	2	high	1.99722	5	4	5	5	4.75	1	1	1	2	1.25	clear_comprehension	Raccogliere campioni che possano dare informazioni (tassonomiche, ecologiche) sulla fauna microbica presente nell' ambiente di campionamento	1	1	1	1	1	1
28/03/2024 08:27:22	23	biological_sciences	3	T	F	T	T	T	3	2, 3, 4	4	3	4	5	4	3	4	4	3.875	3.88333	4	2	2	2	2	2	2	2	2.25	high	1.99722	5	4	3	4	4	2	2	4	4	3	clear_comprehension		NA	1	1	1	1	0
28/03/2024 08:38:06	24	biological_sciences	2	T	F	F	T	T	2	3, 4	3	4	4	2	4	4	4	4	3.625	3.88333	3	3	3	2	2	2	2	2	2.375	high	1.99722	4	4	3	4	3.75	2	2	2	2	2	clear_comprehension	Campionare il microbiota ambientale significa andare a raccogliere campioni in punti specifici e strategici, per avere così una mole di dati significativi dal punto di vista statistico, per andare poi a processarli ed estrarre le informazioni.	1	1	1	1	1	1
28/03/2024 09:55:00	25	biology	2	T	T	T	F	F	2	1, 2	5	4	5	5	4	4	3	3	4.125	3.88333	3	2	4	3	2	1	2	2	2.375	high	1.99722	3	2	3	4	3	1	2	1	2	1.5	clear_comprehension		NA	1	1	1	1	1
28/03/2024 10:58:37	26	biology	2	F	F	F	F	F	0	NA	NA	NA	NA	NA	NA	NA	NA	NA	NA	NA	NA	NA	NA	NA	NA	NA	NA	NA	NA	NA	NA	4	4	4	4	4	1	1	1	2	1.25	clear_comprehension		NA	1	1	1	1	1
28/03/2024 12:33:49	27	chemical_sciences_technologies	2	F	F	F	F	F	0	NA	NA	NA	NA	NA	NA	NA	NA	NA	NA	NA	NA	NA	NA	NA	NA	NA	NA	NA	NA	NA	NA	5	4	3	5	4.25	1	4	1	2	2	general_comprehension	Credo significhi prelevare dei campioni di terreno o materia da un certo ambiente e analizzare la popolazione di microorganismi che ci si trova sopra per farsi un'idea generale di quali microorganismi risiedono in tale ambiente	1	1	0	0	1	1
28/03/2024 13:35:48	28	biological_sciences	outside_prescribed_time	F	F	F	F	F	0	NA	NA	NA	NA	NA	NA	NA	NA	NA	NA	NA	NA	NA	NA	NA	NA	NA	NA	NA	NA	NA	NA	5	3	2	5	3.75	1	3	1	1	1.5	clear_comprehension	Raccogliere campioni ambientali tramite diversi metodi (swab, sospensione di materiale solido in soluzione, raccolta di campioni d’acqua…) per verificare successivamente in laboratorio la quantità e la tipologia (dal punto di vista tassonomico) dei microrganismi presenti nei diversi campioni. Per far questo è necessario mettere in coltura i campioni in un terreno non selettivo di modo da favorire…	2	1	1	0	1	1
28/03/2024 16:54:51	29	biological_sciences	outside_prescribed_time	T	F	T	T	T	3	2, 3, 4	4	4	4	4	4	4	4	4	4	3.88333	3	2	3	2	2	2	3	3	2.5	high	1.99722	4	3	3	3	3.25	1	1	1	1	1	general_comprehension	Significa prelevare una serie di campioni di microrganismi che si trovano in un determinato ambiente attraverso l'utilizzo di strumentazione adeguata (per es. tamponi, falcon, ecc) e poi registrare i dati raccolti sia su carta che tramite applicazione apposita per i metadati compilando i campi in base alle indicazioni scritte	3	1	1	1	1	1
28/03/2024 22:37:01	30	biology	2	T	F	F	F	T	1	4	5	5	5	4	5	4	4	5	4.625	3.88333	2	2	1	1	2	1	1	1	1.375	low	1.99722	5	5	5	5	5	1	2	1	1	1.25	clear_comprehension	Significa andare a indagare quali microrganismi sono presenti in un determinato ambiente tramite il prelievo con un tampone sterile e successiva estrazione e sequenziamento del DNA. Successivamente, confrontando il genoma estratto con quello presente nelle banche dati è possibile identificare a quali organismi appartiene tale DNA	4	1	1	1	1	1
29/03/2024 08:30:07	31	biology	2	T	T	F	F	F	1	1	1	1	4	1	1	1	4	4	2.125	3.88333	1	1	1	1	1	1	1	1	1	low	1.99722	5	4	4	5	4.5	1	3	1	3	2	general_comprehension		NA	1	1	1	1	1
29/03/2024 13:39:06	32	biology	2	T	F	F	F	T	1	4	5	4	5	4	3	4	4	4	4.125	3.88333	3	2	2	1	2	1	2	1	1.75	low	1.99722	4	4	4	4	4	1	1	1	1	1	clear_comprehension	Raccogliere sfregando un tampone su una superficie i microrganismi presenti su quella	2	1	1	1	1	0
31/03/2024 18:12:01	33	environmental_sciences_technologies	3	T	F	T	F	F	1	2	2	3	2	1	1	2	4	4	2.375	3.88333	1	1	1	1	1	1	1	1	1	low	1.99722	4	2	4	5	3.75	1	1	1	1	1	general_comprehension	Significa campionare varie zone su cui è possibile individuare microrganismi che determinano la presenza di determinate condizioni di salute o fisiologiche nelle persone	2	1	1	1	1	1
2024-01-04 13:03:26	34	biological_sciences	2	T	F	F	T	T	2	3, 4	4	5	5	4	4	4	4	5	4.375	3.88333	1	2	3	1	1	1	1	1	1.375	low	1.99722	4	3	4	5	4	2	3	1	3	2.25	clear_comprehension	significa andare a vedere la biodiversità di microrganismi presenti su vari substrati a partire dal dna trovato nel campionamento ( fatto solitamente con l'uso di tamponi sterili)	4	1	1	1	1	1
2024-02-04 15:52:14	35	biology	2	T	T	F	T	T	3	1, 3, 4	1	3	5	5	1	1	4	3	2.875	3.88333	1	3	5	5	1	1	1	1	2.25	high	1.99722	5	5	2	5	4.25	1	4	2	3	2.5	clear_comprehension	Per me significa, come abbiamo fatto ai sampling days, prendere campioni dall'ambiente per vedere (con successive analisi) quali microrganismi contengono e quindi quali microrganismi erano presenti nel luogo campionato	1	1	1	1	1	1
2024-02-04 22:03:55	36	biological_sciences	2	F	F	F	F	F	0	NA	NA	NA	NA	NA	NA	NA	NA	NA	NA	NA	NA	NA	NA	NA	NA	NA	NA	NA	NA	NA	NA	3	3	3	5	3.5	3	3	1	2	2.25	general_comprehension		NA	1	1	1	1	1
2024-04-04 15:52:39	37	biological_sciences	2	T	F	T	T	T	3	2, 3, 4	4	4	5	5	4	3	4	5	4.25	3.88333	4	3	4	3	3	2	3	4	3.25	high	1.99722	4	4	3	5	4	1	4	1	4	2.5	clear_comprehension	il campionamento del microbiota ambientale è un processo standardizzato che, attraverso l’utilizzo di diversi strumenti (come per esempio tamponi), rende possibile lo studio dell’insieme degli organismi che caratterizzano l’ambiente in cui ci troviamo e alcune sue nicchie	1	1	0	1	1	1
2024-03-04 20:10:05	38	biology	2	F	F	F	F	F	0	NA	NA	NA	NA	NA	NA	NA	NA	NA	NA	NA	NA	NA	NA	NA	NA	NA	NA	NA	NA	NA	NA	5	4	4	5	4.5	2	2	1	1	1.5	clear_comprehension	Raccogliere campioni dall’ambiente (piante, acqua etc) in modo da valutare l’insieme di microrganismi simbiontici che ne fanno parte	1	1	1	1	1	1
2024-03-04 20:19:24	39	biology	2	T	T	T	T	F	3	1, 2, 3	5	5	5	5	5	5	5	5	5	3.88333	4	4	4	3	3	2	3	3	3.25	high	1.99722	4	4	2	3	3.25	1	2	1	1	1.25	clear_comprehension	Ottenere da specifici luoghi e superfici dell’ambiente, attraverso tamponcini, del materiale biologico che conterrà i microrganismi di tale ambiente che ne rappresenteranno il microbiota.	3	1	1	1	1	0
2024-03-04 20:30:31	40	geology	2	F	F	F	F	F	0	NA	NA	NA	NA	NA	NA	NA	NA	NA	NA	NA	NA	NA	NA	NA	NA	NA	NA	NA	NA	NA	NA	4	2	3	1	2.5	4	3	3	2	3	general_comprehension	Prendere dei campioni di un qualcosa che vive in un determinato ambiente	0	1	0	1	1	0
24/04/2024 13:56:29	41	biological_sciences	2	T	F	F	T	T	2	3, 4	4	4	4	4	4	4	4	4	4	3.88333	2	2	2	2	2	2	2	2	2	high	1.99722	4	3	2	5	3.5	1	1	1	1	1	clear_comprehension		NA	1	1	1	1	1
24/04/2024 13:59:11	42	biological_sciences	2	T	F	F	F	T	1	4	4	3	4	1	3	2	4	4	3.125	3.88333	2	1	2	1	1	1	1	1	1.25	low	1.99722	4	4	4	5	4.25	1	1	1	1	1	clear_comprehension	campionare il microbiota ambientale significa raccogliere dati fisici relativi ai microorganismi che si trovano in quel luogo per poi poterli studiare. Il campionamento viene effettuato utilizzando dei tamponi che vengono passati sulla superficie di interesse, in zone diverse. Le informazioni raccolte vengono poi confrontate e studiate.	2	1	1	1	1	1
24/04/2024 14:11:10	43	biological_sciences	3	T	F	T	F	F	1	2	3	4	3	2	4	4	4	4	3.5	3.88333	2	4	2	2	2	2	2	2	2.25	high	1.99722	4	4	3	5	4	1	1	1	1	1	clear_comprehension	Prevede raccogliere campioni di diversi punti ambientali per ottenere una rappresentazione più realistica possibile dell’habitat di vita dei microrganismi.	0	1	1	0	1	1
24/04/2024 14:18:31	44	biological_sciences	2	T	F	F	F	T	1	4	2	4	4	1	1	1	3	4	2.5	3.88333	1	1	1	1	1	1	1	1	1	low	1.99722	4	4	5	5	4.5	1	1	1	1	1	clear_comprehension	Raccogliere un campione di substrato in cui si possono identificare più specie batteriche indicative di quel substrato contestualizzato in un tale ambiente.	1	1	1	1	1	1
24/04/2024 14:19:29	45	environmental_sciences_technologies	3	T	F	T	F	F	1	2	4	4	4	4	4	3	3	2	3.5	3.88333	3	2	2	2	2	1	1	1	1.75	low	1.99722	4	4	2	3	3.25	1	2	3	2	2	low_comprehension		NA	1	1	1	1	1
24/04/2024 14:19:34	46	biological_sciences	3	T	F	T	F	T	2	2, 4	4	4	4	2	4	3	4	4	3.625	3.88333	1	2	1	1	1	1	1	1	1.125	low	1.99722	3	4	4	5	4	1	1	1	1	1	general_comprehension	significa prelevare un campione ambientale per osservare quali organismi sono presenti	1	1	1	1	1	1
24/04/2024 14:25:32	47	biological_sciences	2	T	F	F	T	T	2	3, 4	4	4	2	2	5	4	5	5	3.875	3.88333	4	2	2	1	4	3	4	4	3	high	1.99722	3	2	3	4	3	1	2	2	1	1.5	general_comprehension		NA	0	1	1	1	1
24/04/2024 15:02:19	48	biology	outside_prescribed_time	T	T	T	T	F	3	1, 2, 3	5	4	4	5	5	4	5	5	4.625	3.88333	1	1	4	4	2	1	1	1	1.875	low	1.99722	5	4	1	5	3.75	1	3	1	1	1.5	general_comprehension	Campionare il microbiota ambientale significa raccogliere campioni di suolo , aria, superfici ed acqua per analizzare la composizione microbica di questi campioni. Questo avviene tramite l'impiego di strumenti come falcon e swab imbevuti d'acqua. In Lab il DNA viene estratto e mandato a sequenziare.	3	1	1	1	1	1
24/04/2024 17:58:09	49	biological_sciences	3	T	F	T	F	F	1	2	5	3	5	5	5	3	4	4	4.25	3.88333	2	1	4	1	1	1	1	1	1.5	low	1.99722	4	4	1	2	2.75	1	1	2	1	1.25	clear_comprehension		NA	1	1	1	1	0
25/04/2024 18:16:08	50	biology	2	T	T	T	F	F	2	1, 2	3	5	5	5	5	5	5	5	4.75	3.88333	1	2	1	1	1	1	1	1	1.125	low	1.99722	4	3	4	5	4	2	3	2	1	2	clear_comprehension		NA	1	1	1	1	1
25/04/2024 19:05:29	51	biological_sciences	2	T	F	F	T	T	2	3, 4	5	4	5	5	4	3	5	5	4.5	3.88333	1	1	1	1	1	1	1	1	1	low	1.99722	5	5	2	5	4.25	1	1	1	1	1	general_comprehension	Com campionamento del microbiota intendiamo la raccolta di campioni del microbiota sulle superfici esterne con lo scopo di studiare la comunità microbica ambientale. Lo si fa con strumenti appositi per poi passare al sequenziamento del DNA.	3	1	1	1	1	1
26/04/2024 01:36:10	52	biology	2	T	T	F	F	F	1	1	5	5	5	5	5	5	5	5	5	3.88333	5	4	5	5	5	4	5	5	4.75	high	1.99722	5	4	2	3	3.5	2	2	1	1	1.5	clear_comprehension		NA	1	1	1	1	1
29/04/2024 11:14:17	53	biological_sciences	2	T	F	T	T	T	3	2, 3, 4	3	4	2	2	3	4	4	4	3.25	3.88333	1	1	1	1	1	1	1	1	1	low	1.99722	4	4	3	4	3.75	1	2	2	2	1.75	clear_comprehension	Analisi dei dati relativi al campionamento di postazioni seclte a random in determinate aree per descrivere la presenza di microrganisimi vari	0	1	1	1	1	1
2024-05-02 08:45:30	54	biology	1	F	F	F	F	F	0	NA	NA	NA	NA	NA	NA	NA	NA	NA	NA	NA	NA	NA	NA	NA	NA	NA	NA	NA	NA	NA	NA	4	3	4	4	3.75	1	2	2	2	1.75	clear_comprehension		NA	1	1	1	1	1
2024-05-02 08:46:51	55	biology	1	F	F	F	F	F	0	NA	NA	NA	NA	NA	NA	NA	NA	NA	NA	NA	NA	NA	NA	NA	NA	NA	NA	NA	NA	NA	NA	1	1	3	4	2.25	2	1	2	2	1.75	general_comprehension		NA	1	1	0	1	1
2024-05-02 08:47:20	56	biology	1	F	F	F	F	F	0	NA	NA	NA	NA	NA	NA	NA	NA	NA	NA	NA	NA	NA	NA	NA	NA	NA	NA	NA	NA	NA	NA	4	3	3	5	3.75	2	2	2	2	2	general_comprehension		NA	1	1	1	1	1
2024-05-02 08:47:57	57	biology	1	F	F	F	F	F	0	NA	NA	NA	NA	NA	NA	NA	NA	NA	NA	NA	NA	NA	NA	NA	NA	NA	NA	NA	NA	NA	NA	4	3	3	5	3.75	1	1	1	1	1	clear_comprehension	Raccogliere il genoma totale (di tutti gli organismi) presente in una particolare zona campionata	2	1	1	0	1	1
2024-05-02 08:48:10	58	biology	1	F	F	F	F	F	0	NA	NA	NA	NA	NA	NA	NA	NA	NA	NA	NA	NA	NA	NA	NA	NA	NA	NA	NA	NA	NA	NA	4	3	3	5	3.75	2	3	1	2	2	general_comprehension		NA	1	1	1	1	1
2024-05-02 08:48:26	59	biology	1	T	T	F	F	F	1	1	4	4	3	3	3	3	3	4	3.375	3.88333	3	3	3	3	3	3	3	3	3	high	1.99722	5	2	3	5	3.75	1	2	1	1	1.25	general_comprehension		NA	0	1	1	1	1
2024-05-02 08:48:29	60	biology	1	F	F	F	F	F	0	NA	NA	NA	NA	NA	NA	NA	NA	NA	NA	NA	NA	NA	NA	NA	NA	NA	NA	NA	NA	NA	NA	4	3	3	4	3.5	1	2	1	2	1.5	general_comprehension		NA	1	1	0	1	1
2024-05-02 08:48:49	61	biology	1	F	F	F	F	F	0	NA	NA	NA	NA	NA	NA	NA	NA	NA	NA	NA	NA	NA	NA	NA	NA	NA	NA	NA	NA	NA	NA	3	2	3	5	3.25	1	1	1	1	1	general_comprehension		NA	1	0	1	1	1
2024-05-02 08:49:03	62	biology	1	F	F	F	F	F	0	NA	NA	NA	NA	NA	NA	NA	NA	NA	NA	NA	NA	NA	NA	NA	NA	NA	NA	NA	NA	NA	NA	4	3	2	5	3.5	1	2	1	2	1.5	low_comprehension		NA	1	0	0	1	1
2024-05-02 08:49:54	63	biology	1	F	F	F	F	F	0	NA	NA	NA	NA	NA	NA	NA	NA	NA	NA	NA	NA	NA	NA	NA	NA	NA	NA	NA	NA	NA	NA	4	3	5	5	4.25	1	2	1	1	1.25	clear_comprehension	Campionare il microbiota ambientale significa raccogliere e poi analizzare il materiale genetico di un dato ambiente, in particolare dei batteri. Da quello che ricordo dopo aver raccolto il materiale genetico si possono fare diverse analisi: il sequenziamento è quella più approfondita, che permette maggiore raccolta di informazioni, ma è anche più lunga e costosa di altre. Usando dei microarray i…	2	1	1	1	1	1
2024-05-02 08:50:05	64	biology	1	F	F	F	F	F	0	NA	NA	NA	NA	NA	NA	NA	NA	NA	NA	NA	NA	NA	NA	NA	NA	NA	NA	NA	NA	NA	NA	4	3	4	4	3.75	1	2	1	2	1.5	general_comprehension		NA	1	1	1	1	1
2024-05-02 08:50:46	65	biology	1	F	F	F	F	F	0	NA	NA	NA	NA	NA	NA	NA	NA	NA	NA	NA	NA	NA	NA	NA	NA	NA	NA	NA	NA	NA	NA	4	2	3	5	3.5	1	1	1	1	1	general_comprehension		NA	1	1	1	1	1
2024-05-02 08:50:50	66	biology	1	F	F	F	F	F	0	NA	NA	NA	NA	NA	NA	NA	NA	NA	NA	NA	NA	NA	NA	NA	NA	NA	NA	NA	NA	NA	NA	4	4	4	4	4	2	2	2	2	2	general_comprehension	Prelievi e poi analisi di PCR	0	1	1	1	1	1
2024-05-02 08:51:05	67	biology	1	F	F	F	F	F	0	NA	NA	NA	NA	NA	NA	NA	NA	NA	NA	NA	NA	NA	NA	NA	NA	NA	NA	NA	NA	NA	NA	5	3	5	1	3.5	1	1	1	1	1	general_comprehension	Prendere campioni dall’ambiente per studiare i batteri che ne fanno parte dal punto di vista morfologico e genetico	1	1	1	0	1	1
2024-05-02 08:51:50	68	biology	1	F	F	F	F	F	0	NA	NA	NA	NA	NA	NA	NA	NA	NA	NA	NA	NA	NA	NA	NA	NA	NA	NA	NA	NA	NA	NA	5	4	3	5	4.25	1	2	2	2	1.75	general_comprehension		NA	1	0	1	1	1
2024-05-02 08:51:51	69	biology	1	F	F	F	F	F	0	NA	NA	NA	NA	NA	NA	NA	NA	NA	NA	NA	NA	NA	NA	NA	NA	NA	NA	NA	NA	NA	NA	4	3	1	1	2.25	1	2	1	2	1.5	general_comprehension	Campionare significa, prelevare dei campioni ambientali e studiarli dal punto di vista della diversità di ciò che li compone. Il campionamento viene fatto prendendo parte di terreno/acqua o tessuto che si vuole analizzare.	0	0	1	0	1	1
2024-05-02 08:51:57	70	biology	1	F	F	F	F	F	0	NA	NA	NA	NA	NA	NA	NA	NA	NA	NA	NA	NA	NA	NA	NA	NA	NA	NA	NA	NA	NA	NA	3	3	2	4	3	1	1	1	1	1	general_comprehension	In università era stato fatto un campionamento delle aule, si strofina un "tampone" su superfici come possono essere i banchi, il campione viene con i suoi microorganismi fatto crescere su un terreno di crescita, se si vuole caraterizRe tutta la comunità si fa un sequenziamento di tutto il campione e poi si analizza il sequenziato per caratterizzare i microorganismi, oppure era stato fatto anche …	2	1	1	1	1	1
2024-05-02 08:57:28	71	biology	1	F	F	F	F	F	0	NA	NA	NA	NA	NA	NA	NA	NA	NA	NA	NA	NA	NA	NA	NA	NA	NA	NA	NA	NA	NA	NA	3	4	2	5	3.5	2	3	2	2	2.25	general_comprehension	Campionare il microbiota ambientale significa raccogliere dati relativi a materiare genico presente in ambiente, il quale può essere tipico di determinati luoghi e strumenti di analisi della salute di un ambiente e anche delle persone che lo abitano. Il campionamento può avvenire tramite strumentazione su superfici di contatto (banchi, mani, bagni).	1	1	1	0	1	1
[truncated: 17 more columns]
